# Supplementary material for: Association of albumin to globulin ratio with mortality in patients with aneurysmal subarachnoid hemorrhage
Source: PLoS One. 2025 Sep 22;20(9):e0330264. doi: 10.1371/journal.pone.0330264 (PMC12453187; doi:10.1371/journal.pone.0330264)
Supplement: S2 File — (CSV) [file pone.0330264.s002.csv]

ZYM	YM_30d	YM_90d	YM_180d	YM1	YM2	YM3	YM4	YM5	YML	AKI	neuro_seizure	infection_pneumonia	infection_bloodstream	infection_urinary	infection_intracranial	infection_hospital	neuro_hydrocephalus	neuro_DCI	neuro_rebleeding	mRS46n	age	sex	smoking	alcohol	hypertension	diabetes	CHD	CRF	COPD	CLD	SBP	a_location	a_size	fisher1_4	hunt1_5	EVD	operation	WFNS	Blood glucose	Prothrombin time	INR	Activated partial thromboplastin time	Red blood count	Hemoglobin	Platelet	Neutrophil count	Albumin to Globulin Ratio	admission	mean
0	0	0	0	0	0	0	0	0	0	0	0	0	0	0	0	0	0	0	0	0	Young	Female	No	No	No	No	No	No	No	No	138	Anterior circulation	0.5	2.5	0	No	Clip	2	6.06	11.1	0.96	20.6	3.46	113	219	12.28	1.19	1.19	1.19
0	0	0	0	0	0	0	0	0	0	0	0	0	0	0	0	0	0	0	0	0	Young	Female	No	No	No	No	No	No	No	No	145	Anterior circulation	NA	4	0	No	No treatment	1	4.56	10.3	0.89	61.3	3.84	111	120	6.03	1.42	1.42	1.42
0	0	0	0	0	0	0	0	0	0	0	0	0	0	0	0	0	0	0	0	0	Old	Male	No	Yes	No	No	No	No	No	No	190	Anterior circulation	0.8	2.5	0	No	Clip	4	6.2	NA	NA	NA	NA	NA	NA	NA	1.26	1.26	1.3
0	0	0	0	0	0	0	0	0	0	0	0	0	0	0	0	0	0	0	0	0	Young	Female	No	No	No	No	No	No	No	No	118	Anterior circulation	0.3	2.5	0	No	Clip	1	5.19	12	1.03	25.1	3.63	106	94	3.5	1.75	1.75	1.61333333333333
0	0	0	0	0	0	0	0	0	0	0	0	0	0	0	0	0	0	0	0	0	Young	Female	No	No	No	No	No	No	No	No	114	Anterior circulation	0.7	2.5	0	No	Clip	1	6.34	11.3	0.98	22.5	3.91	122	121	5.09	0.98	0.98	1.01333333333333
1	1	1	1	1	1	1	1	1	1	0	0	1	0	0	0	1	0	0	0	1	Young	Female	No	Yes	No	No	No	No	No	No	160	Anterior circulation	NA	4	0	No	No treatment	4	7.91	10.5	0.91	20	3.38	123	202	12.05	1.06	1.06	1.06
0	0	0	0	0	0	0	0	0	0	0	0	0	0	0	0	0	0	1	0	0	Young	Female	No	No	No	No	No	No	No	No	103	Anterior circulation	0.5	2.5	0	No	Clip	1	5.65	13	1.11	25.1	4.3	90	183	2.89	1.2	1.2	1.19
0	0	0	0	0	0	0	0	0	0	0	0	0	0	1	0	1	0	0	0	0	Young	Female	No	No	No	No	No	No	No	No	139	Anterior circulation	NA	2.5	0	No	Clip	1	4.82	12	1.03	23.4	4.5	143	144	1.87	1.68	1.68	1.68
0	0	0	0	0	0	0	0	0	0	0	0	0	0	0	0	0	0	0	0	0	Young	Male	No	Yes	No	No	No	No	No	No	110	Anterior circulation	0.7	2.5	0	No	Clip	2	7.48	11.4	0.98	21.1	4.32	137	170	7.33	1.45	1.45	1.435
0	0	0	0	0	0	0	0	0	0	0	0	0	0	0	1	1	0	0	0	0	Young	Male	No	No	No	No	No	No	No	No	116	Anterior circulation	0.5	2.5	0	No	Clip	2	8.04	12.4	1.06	24.1	5.45	156	147	19.33	1.4	1.4	1.215
0	0	0	0	0	0	0	0	0	0	0	0	0	0	0	0	0	0	0	0	0	Young	Male	No	No	No	No	No	No	No	No	124	Posterior circulation	0.4	2.5	0	No	Clip	1	4.69	9.8	0.85	23.6	5.31	148	181	2.52	1.85	1.85	1.85
0	0	0	0	0	0	0	0	0	0	1	0	0	0	0	0	0	0	0	0	0	Young	Female	No	No	Yes	No	No	No	No	Yes	155	Posterior circulation	0.9	2.5	0	No	Clip	1	5.08	10.9	0.94	22.6	4	128	226	4.06	1.09	1.09	1.155
0	1	1	1	1	1	1	1	1	1	0	0	0	0	0	0	0	0	0	0	1	Young	Male	No	Yes	Yes	No	No	No	No	No	155	Posterior circulation	NA	2.5	1	No	No treatment	5	8.09	13.6	1.16	28.5	5.44	162	313	20.88	1.08	1.08	0.98
0	0	0	0	0	0	0	0	0	0	0	0	0	0	0	0	0	0	0	0	0	Young	Male	No	Yes	Yes	No	No	No	No	No	137	Anterior circulation	1.1	2.5	0	No	Clip	2	7.6	11	0.95	19.6	4.49	137	161	5.73	1.5	1.5	1.5
0	0	0	0	0	0	0	0	0	1	0	0	0	0	0	0	0	0	0	0	0	Old	Male	Yes	Yes	No	No	No	No	No	No	130	Posterior circulation	0.4	2.5	0	No	Clip	1	9.63	9.8	0.85	19.6	4.11	122	108	8.73	1.46	1.46	1.32333333333333
0	0	0	0	0	0	0	0	0	0	0	0	0	0	0	0	0	0	0	0	1	Young	Female	No	No	No	No	Yes	No	No	No	157	Posterior circulation	1.5	2.5	0	No	Clip	1	7.99	11.7	1.01	25.9	3.95	114	205	4.6	0.95	0.95	1.015
0	0	0	0	0	0	0	0	0	0	0	0	0	0	0	0	0	0	0	0	0	Young	Male	No	Yes	No	No	No	No	No	No	127	Anterior circulation	NA	2.5	0	No	Coil	4	4.9	11.7	1.01	27.5	4.71	147	228	3.63	2.19	2.19	2.19
0	0	1	1	1	1	1	1	1	1	0	0	0	0	0	0	0	0	0	0	1	Old	Female	No	No	No	No	No	No	No	No	160	Posterior circulation	2.5	2.5	0	No	Clip	1	6.68	12.9	1.2	23.2	4.01	65	173	7.76	1.36	1.36	1.405
0	0	0	0	0	0	0	0	0	1	0	0	0	0	0	0	0	0	0	0	0	Young	Female	No	No	No	No	No	No	No	No	170	Anterior circulation	1	4	0	No	Clip	1	5.69	10.2	0.94	26.6	4.52	134	120	10.99	1.38	1.38	1.385
0	0	0	0	0	0	0	0	0	0	0	0	0	0	0	0	0	0	0	0	0	Young	Female	No	No	No	No	No	No	No	No	140	Anterior circulation	NA	2.5	0	No	No treatment	1	6.99	11.3	1.05	21.7	6.1	120	112	9.98	1.82	1.82	1.82
0	1	1	1	1	1	1	1	1	1	0	0	0	0	0	0	0	0	1	0	1	Young	Male	No	Yes	No	No	No	No	No	Yes	140	Anterior circulation	3	2.5	0	No	Clip	4	6.32	11.4	1.06	27.3	5.15	161	362	9.68	1.66	1.66	1.45
0	0	0	0	0	0	0	0	0	0	0	0	0	0	0	0	0	0	0	0	0	Young	Female	No	No	No	No	No	No	No	No	145	Anterior circulation	1.4	2.5	0	No	Clip	4	6.74	8.9	0.82	17.1	4.25	138	176	5.55	1.73	1.73	1.85
0	0	0	0	0	0	0	0	0	0	0	0	0	0	0	0	0	0	1	0	0	Young	Female	No	No	Yes	No	No	No	No	No	140	Anterior circulation	NA	2.5	0	No	Clip	1	5.26	11.6	1.08	24.5	3.86	113	111	7.51	1.91	1.91	1.68
0	0	0	0	0	0	0	0	0	0	0	0	1	0	0	1	1	1	0	0	0	Young	Female	No	No	No	No	No	No	No	No	107	Posterior circulation	NA	4	0	No	Clip	1	6.27	10	0.92	20.2	4.04	118	161	16.61	1.84	1.84	1.425
1	1	1	1	1	1	1	1	1	1	1	0	0	0	0	1	1	1	0	0	1	Young	Male	No	Yes	Yes	No	No	No	No	No	130	Posterior circulation	NA	4	0	Yes	Coil	1	6.31	10.6	0.98	17.9	4.68	149	184	9.67	1.6	1.6	1.43375
0	0	0	0	0	0	0	0	0	1	1	0	0	0	0	0	0	1	0	0	0	Young	Female	No	No	No	No	No	No	No	No	130	Anterior circulation	NA	2	0	No	Clip	1	8.59	10.2	0.94	23.4	3.64	111	138	9.32	1.2	1.2	1.3025
0	1	1	1	1	1	1	1	1	1	0	0	0	0	0	0	0	0	1	0	0	Young	Female	No	Yes	No	No	No	No	No	No	116	Anterior circulation	0.9	4	0	No	Clip	1	4.36	11.5	1.07	29.2	4.68	133	338	5.81	1.68	1.68	1.32
0	0	0	0	0	0	0	0	0	0	0	0	0	0	0	0	0	0	0	0	0	Old	Female	No	No	No	No	No	No	Yes	No	124	Anterior circulation	NA	2.5	0	No	No treatment	1	4.43	11.1	1.03	26.6	4.07	123	182	5.96	1.88	1.88	1.78
0	0	0	0	0	0	0	0	0	0	0	0	0	0	0	0	0	0	0	0	0	Young	Female	No	No	No	No	No	No	No	No	168	Anterior circulation	NA	2	0	No	Coil	2	6.12	10.7	0.99	20.2	4.52	133	78	4.87	1.65	1.65	1.504
0	0	0	0	0	0	0	0	1	1	0	0	0	0	0	0	0	0	0	0	1	Young	Female	No	Yes	No	No	No	No	No	No	146	Anterior circulation	1.2	2.5	0	No	Clip	2	6.02	9.9	0.92	18.7	4.44	138	163	4.98	1.09	1.09	1.01666666666667
0	0	0	0	0	0	0	0	0	0	0	0	0	0	0	1	1	0	0	0	0	Young	Female	No	No	Yes	No	No	No	No	No	145	Anterior circulation	2	2	0	No	Clip	1	8.49	10.8	1	21.1	4.38	114	78	10.18	1.58	1.58	1.2925
0	0	0	0	0	0	0	0	0	0	0	0	0	0	0	0	0	0	0	0	0	Young	Male	No	No	No	No	No	No	No	No	98	Anterior circulation	NA	2.5	0	No	Coil	2	5.19	10.7	0.99	22.7	4.57	139	162	10.3	1.11	1.11	1.02333333333333
0	0	0	0	0	0	0	0	0	0	0	0	0	0	0	0	0	0	0	0	0	Young	Female	No	No	Yes	No	No	No	No	No	162	Posterior circulation	1.3	2.5	0	No	Clip	4	6.15	10.1	0.93	21.2	3.94	124	182	12.72	1.39	1.39	1.39
0	1	1	1	1	1	1	1	1	1	0	0	1	0	1	1	1	1	0	0	1	Young	Male	No	Yes	No	No	No	No	No	No	176	Anterior circulation	NA	4	1	No	Clip	5	11.71	10.8	1	25.5	4.31	134	78	12.65	1.29	1.29	1.31666666666667
0	1	1	1	1	1	1	1	1	1	0	1	0	0	0	0	0	0	1	0	1	Young	Male	No	Yes	No	No	No	No	No	No	138	Anterior circulation	1.4	2.5	0	No	Clip	1	5.25	11.2	1.04	26.7	3.78	117	275	3.07	1.46	1.46	1.3075
1	1	1	1	1	1	1	1	1	1	0	0	1	0	0	0	1	0	1	0	1	Young	Male	No	No	No	No	No	No	No	No	144	Anterior circulation	0.8	4	0	No	Clip	5	10.46	9.2	0.85	18.9	4.25	143	105	12.8	1.5	1.5	1.3175
0	0	0	0	0	0	0	0	0	0	0	0	1	0	1	0	1	1	0	0	1	Young	Female	No	No	No	No	No	No	No	No	135	Anterior circulation	0.5	2.5	0	No	Clip	4	5.15	10.2	0.91	26.4	3.71	108	307	5.61	1.37	1.37	1.19
0	0	0	0	0	0	0	0	0	0	0	0	1	0	0	0	1	0	0	0	0	Old	Female	Yes	No	Yes	No	No	No	No	No	152	Anterior circulation	1.5	2.5	0	No	Clip	2	8.69	10.3	0.92	17.2	4.01	121	135	10.81	1.26	1.26	1.21
0	0	0	0	0	0	0	0	0	0	0	0	0	0	0	0	0	1	0	0	0	Young	Male	No	No	No	No	No	No	No	No	140	Anterior circulation	1.5	4	0	No	Clip	4	6.69	11	0.99	26.2	4.15	125	318	7.61	1	1	0.87
1	1	1	1	1	1	1	1	1	1	1	0	0	0	0	1	1	1	0	0	1	Young	Female	No	No	No	No	No	No	No	No	125	Anterior circulation	0.6	4	0	No	Clip	2	10.9	10.5	0.94	22.5	4.69	134	139	20.26	1.44	1.44	1.245
0	0	0	0	0	0	0	0	0	0	0	0	0	0	0	0	0	0	0	0	0	Young	Female	Yes	No	No	No	No	No	No	No	111	Anterior circulation	NA	2	0	No	Clip	2	6.21	10.1	0.9	25.2	4.4	136	150	7.02	1.49	1.49	1.42333333333333
0	0	0	0	0	0	0	0	0	0	0	0	0	0	0	0	0	0	0	0	0	Young	Female	No	No	No	No	No	No	No	No	124	Anterior circulation	NA	2.5	0	No	Coil	1	3.57	NA	NA	NA	4.11	126	133	4.53	1.47	1.47	1.47
0	0	0	0	0	0	0	0	0	0	0	0	0	0	0	0	0	0	0	0	0	Young	Male	No	No	No	No	No	No	No	No	135	Anterior circulation	1	2.5	0	No	Clip	3	5.09	10.6	0.95	24.9	5.06	155	345	5.09	1.4	1.4	1.4
1	1	1	1	1	1	1	1	1	1	0	0	1	0	0	0	1	1	0	0	1	Young	Male	No	No	No	No	No	No	Yes	No	119	Anterior circulation	0.4	2.5	0	No	No treatment	5	7.97	13.9	1.27	32.9	2.28	71	149	12.26	0.92	0.92	0.8375
0	0	0	0	0	0	0	0	0	1	0	0	0	0	0	0	0	0	0	0	0	Young	Female	No	No	Yes	No	No	No	No	No	168	Anterior circulation	1.2	4	0	No	No treatment	1	5.52	9.2	0.82	23.6	3.68	115	181	4.97	1.54	1.54	1.54
0	0	0	0	0	0	0	0	0	0	0	0	1	0	0	0	1	0	0	0	0	Old	Female	No	No	No	No	No	No	Yes	No	210	Anterior circulation	0.7	4	0	No	Clip	2	8.24	9.5	0.85	19.6	4.79	149	177	10.6	1.32	1.32	1.32
0	0	0	0	0	0	0	0	0	0	0	0	1	0	0	0	1	0	0	0	0	Old	Female	No	No	No	No	No	No	Yes	No	95	Anterior circulation	0.5	2.5	0	No	Clip	1	8	9.8	0.88	22.9	3.77	123	198	6.55	1.45	1.45	1.375
0	0	0	0	0	0	0	0	0	0	1	0	0	0	0	0	0	0	0	0	0	Young	Female	No	No	No	No	No	No	No	No	204	Anterior circulation	0.3	2.5	0	No	Clip	1	6.25	9.4	0.84	25	2.78	83	117	5.16	1.45	1.45	1.31
0	0	0	0	0	0	0	0	0	0	0	0	0	0	0	0	0	0	0	0	0	Young	Female	No	No	No	No	No	No	No	No	140	Anterior circulation	1	2.5	0	No	Clip	1	4.26	11.4	1.03	28.9	4.17	124	172	4.73	1.85	1.85	1.71
0	0	0	0	0	0	0	0	0	0	0	0	0	0	0	0	0	0	0	0	0	Old	Male	Yes	Yes	Yes	No	Yes	No	No	No	177	Anterior circulation	NA	2.5	0	No	Coil	1	8.21	11.2	1.01	26	4.07	125	161	10.71	1.45	1.45	1.395
0	0	0	0	0	0	0	0	0	0	0	0	0	0	0	0	0	0	0	0	0	Young	Female	No	No	No	No	No	No	No	No	129	Anterior circulation	4	2.5	0	No	Clip	3	4.72	10.5	0.94	32.8	4.88	139	242	5.2	1.39	1.39	1.35
0	1	1	1	1	1	1	1	1	1	0	0	0	0	0	0	0	0	0	0	NA	Young	Female	No	No	No	No	No	No	No	No	160	Posterior circulation	NA	4	0	No	No treatment	4	8.53	8.7	0.77	14.6	3.98	114	84	11.48	0.94	0.94	0.94
0	0	0	0	0	0	0	0	0	0	0	0	0	0	0	0	0	0	0	0	0	Young	Male	No	Yes	No	No	No	No	No	No	129	Anterior circulation	0.9	2.5	0	No	Clip	4	5.63	11	0.99	29.1	4.64	141	269	9.22	1.59	1.59	1.59
0	0	0	0	1	1	1	1	1	1	0	0	1	0	0	0	1	0	0	0	1	Young	Male	No	Yes	No	No	No	No	No	No	160	Anterior circulation	NA	4	0	No	No treatment	5	8.51	9.8	0.88	23.5	4.54	143	176	16.16	1.53	1.53	1.575
0	1	1	1	1	1	1	1	1	1	0	0	0	0	1	0	1	1	0	0	1	Young	Female	No	No	No	No	No	No	No	No	181	Posterior circulation	NA	2.5	1	No	Clip	5	10.15	NA	NA	NA	3.82	94	464	16.64	0.89	0.89	0.88
0	0	0	0	0	0	0	0	0	0	0	0	0	0	0	0	0	0	0	0	0	Young	Male	No	No	No	No	No	No	No	No	160	Anterior circulation	0.5	2.5	0	No	Clip	3	10.77	9.2	0.82	23	4.38	133	206	13.02	1.4	1.4	1.15333333333333
0	0	0	0	0	0	0	0	0	0	0	0	0	0	0	0	0	0	0	0	0	Young	Male	Yes	Yes	No	No	No	No	No	No	113	Anterior circulation	0.3	2.5	0	No	Clip	3	4.22	11.1	1	28.4	4.6	135	141	1.72	1.57	1.57	1.57
0	0	0	0	0	0	0	0	0	0	0	0	0	0	0	0	0	0	0	0	0	Young	Female	No	No	No	No	Yes	No	No	No	110	Anterior circulation	0.6	2.5	0	No	Clip	1	6.66	9.8	0.88	21.9	3.87	105	101	6.14	1.34	1.34	1.21
0	0	0	0	0	0	0	0	0	0	0	0	0	0	0	0	0	0	0	0	0	Young	Female	No	Yes	No	No	No	No	No	No	127	Anterior circulation	0.7	4	0	No	Clip	2	7.19	10	0.9	20.8	4.43	132	219	5.29	1.36	1.36	1.27
0	0	1	1	1	1	1	1	1	1	0	0	1	0	1	1	1	1	0	0	1	Young	Male	No	No	No	No	No	No	No	No	170	Anterior circulation	0.7	2.5	0	No	Clip	5	8.55	9.9	0.89	18.6	5.21	164	190	12.68	1.42	1.42	1.32833333333333
0	0	0	0	0	0	0	0	0	0	0	0	0	0	0	0	0	0	0	0	0	Young	Female	No	No	No	No	No	No	No	No	169	Anterior circulation	0.5	2	0	No	Clip	3	9.55	10.6	0.95	18.9	3.73	115	247	10.6	1.22	1.22	1.22
0	0	0	0	1	1	1	1	1	1	0	0	1	0	0	0	1	1	1	0	0	Young	Female	No	No	No	No	No	No	No	No	144	Anterior circulation	0.5	4	0	No	Clip	3	11.28	10.2	0.91	15.6	4.49	131	149	18.34	1.4	1.4	1.47
0	0	0	0	0	0	0	0	0	0	0	0	0	0	1	0	1	0	0	0	0	Young	Female	No	No	No	No	No	No	No	No	125	Anterior circulation	0.5	2.5	0	No	Clip	3	5.42	10.7	0.96	24.5	4.13	125	200	7.33	1.08	1.08	1.12
0	0	0	0	0	0	0	0	0	0	0	0	0	0	0	0	0	0	0	0	0	Young	Female	No	No	Yes	No	No	No	No	No	158	Anterior circulation	0.4	4	0	No	Clip	2	6.53	9.7	0.87	24.1	4.37	131	137	6.65	1.22	1.22	1.12
0	0	0	0	0	0	0	0	0	0	0	0	0	0	0	0	0	0	0	0	0	Young	Female	No	No	No	No	No	No	No	No	145	Anterior circulation	1.5	2.5	0	No	Clip	1	4.86	10.3	0.92	26.2	3.65	118	223	2.99	1.55	1.55	1.49333333333333
0	0	0	0	0	0	0	0	0	0	0	0	0	0	1	0	1	0	0	0	0	Young	Male	No	No	No	No	No	No	No	Yes	129	Anterior circulation	NA	2.5	0	No	Clip	5	5.71	120	1.15	180	5.81	177	309	8.47	1.23	1.23	1.205
1	1	1	1	1	1	1	1	1	1	0	0	0	0	0	0	0	0	0	1	1	Old	Female	Yes	No	No	No	No	No	No	No	145	Anterior circulation	NA	4	0	No	Coil	4	7.4	9.2	0.82	15.6	4.5	140	167	13.8	1.56	1.56	1.56
0	0	0	0	0	0	0	0	0	0	0	0	0	0	0	0	0	0	0	0	0	Young	Female	No	No	No	No	No	No	No	No	150	Anterior circulation	0.2	2.5	0	No	Clip	1	5.76	10.7	0.96	25.2	3.44	99	107	8.3	1.85	1.85	1.4425
0	0	0	0	0	0	0	0	0	0	0	0	0	0	0	1	1	0	1	0	0	Young	Male	No	No	Yes	Yes	No	No	No	Yes	149	Anterior circulation	1	4	0	No	Coil	3	9.61	9.6	0.86	26.3	4.67	148	149	5.91	1.37	1.37	1.37
0	0	0	0	0	0	0	0	0	0	0	0	0	0	0	0	0	0	0	0	0	Old	Female	No	No	No	No	No	No	No	No	172	Anterior circulation	1.5	2.5	0	No	Clip	3	10.89	10.7	0.96	21.9	3.73	113	189	3.42	1.65	1.65	1.65
0	0	0	0	0	0	0	0	0	0	0	0	0	0	0	0	0	0	0	0	0	Young	Female	No	No	No	No	No	No	No	No	145	Anterior circulation	1	2	0	No	Clip	2	7.24	9.8	0.88	20.8	5.87	115	310	15.5	1.45	1.45	1.45
0	0	0	0	0	0	0	0	0	0	0	0	0	0	1	0	1	0	0	0	0	Young	Female	No	No	No	No	No	No	No	No	123	Anterior circulation	NA	2.5	0	No	No treatment	3	6.54	9.1	0.81	26.1	4.21	134	228	4.11	1.31	1.31	1.215
0	0	0	0	0	0	0	0	0	0	0	0	0	0	0	0	0	0	1	0	0	Young	Female	No	No	Yes	No	No	No	No	No	131	Anterior circulation	0.5	4	0	No	Clip	1	8.14	11	0.99	20.9	3.96	128	150	9.12	1.28	1.28	1.295
0	0	0	0	0	0	0	0	0	0	0	0	0	0	0	0	0	0	0	0	0	Young	Male	No	Yes	No	No	No	No	No	No	117	Anterior circulation	0.7	4	0	No	Clip	1	6.51	10.9	0.98	23.2	4.31	118	139	5.21	1.82	1.82	1.66333333333333
0	0	0	0	0	0	0	0	0	0	0	0	0	0	0	0	0	0	0	0	0	Young	Female	No	No	No	No	No	No	No	No	110	Anterior circulation	1	2	0	No	Clip	1	6.42	9.9	0.89	23.3	4.54	135	209	5.68	1.65	1.65	1.65
0	0	0	0	0	0	0	0	0	0	0	0	0	0	0	0	0	1	0	0	0	Young	Female	No	No	No	No	No	No	No	No	144	Anterior circulation	1.1	2	0	No	Coil	2	9.11	9.4	0.84	25.5	3.23	101	147	7.57	1.4	1.4	1.49333333333333
0	0	0	0	0	0	0	0	0	0	0	0	0	0	1	0	1	0	0	0	0	Old	Female	No	No	No	Yes	No	No	Yes	Yes	98	Anterior circulation	0.4	2.5	0	No	Clip	3	7.78	11.1	1	26.2	3.91	122	137	3.37	1.64	1.64	1.64
0	0	0	0	0	0	0	0	0	0	0	0	0	0	0	0	0	0	0	0	0	Young	Female	No	No	No	No	No	No	No	No	110	Anterior circulation	0.5	2.5	0	No	Clip	3	4.71	11	0.99	22.6	4.22	130	101	5.25	1.64	1.64	1.64
0	0	0	0	0	0	0	0	0	0	0	0	0	0	0	0	0	0	0	0	0	Young	Female	No	No	No	No	No	No	No	No	120	Anterior circulation	0.4	2.5	0	No	Clip	3	5.63	8.8	0.78	25	4	120	125	2.29	1.69	1.69	1.69
0	0	0	0	0	0	0	0	0	0	0	0	0	0	0	0	0	0	0	0	0	Young	Female	No	No	Yes	No	No	No	No	No	172	Anterior circulation	NA	2.5	0	No	Coil	1	7.95	10	0.9	25.1	4.04	129	173	8.3	1.58	1.58	1.38
0	0	0	0	0	0	0	0	0	0	0	0	0	0	1	0	1	0	0	0	0	Young	Female	No	No	No	No	No	No	No	No	119	Anterior circulation	0.8	2.5	0	No	Clip	3	4.82	9.9	0.89	30.2	3.94	119	128	2.71	1.25	1.25	1.25
0	0	0	0	0	0	0	0	0	0	0	0	0	0	0	0	0	0	0	0	0	Old	Female	No	No	No	No	No	No	Yes	No	114	Anterior circulation	0.5	2.5	0	No	Clip	1	4.78	11.6	1.05	25.8	3.44	108	164	16.29	1.24	1.24	1.205
0	0	0	0	0	0	0	0	0	0	0	0	0	0	0	0	0	0	0	0	0	Young	Female	No	No	No	No	No	No	No	No	147	Anterior circulation	NA	2.5	0	No	Coil	1	4.63	10	0.9	27.6	4.28	134	143	4.88	1.63	1.63	1.63
0	0	0	0	0	0	0	0	0	0	0	0	0	0	0	0	0	0	0	0	0	Young	Male	No	Yes	No	No	No	No	No	No	131	Anterior circulation	1.4	2.5	0	No	Clip	1	8.8	9.5	0.85	19.6	4.54	141	151	7.78	1.33	1.33	1.17333333333333
0	0	0	0	0	0	0	0	0	0	0	0	0	0	0	0	0	0	0	0	0	Young	Female	Yes	No	Yes	No	No	No	No	No	137	Anterior circulation	0.7	2.5	0	No	Clip	1	5.26	10.2	0.91	27.2	4.63	136	176	1.99	1.65	1.65	1.495
0	0	0	0	0	0	0	0	0	0	0	0	0	0	0	0	0	0	0	0	0	Young	Male	No	Yes	No	No	No	No	Yes	No	146	Posterior circulation	NA	2.5	0	No	Coil	1	7.72	9.1	0.81	23	4.09	134	187	6.17	1.57	1.57	1.57
0	0	0	0	0	1	1	1	1	1	0	0	0	0	0	0	0	0	0	0	0	Old	Male	Yes	No	Yes	No	No	No	No	No	136	Anterior circulation	2.5	2.5	0	No	Clip	1	7.13	8.8	0.78	20.3	4.52	141	204	4.3	1.43	1.43	1.37666666666667
0	0	0	0	0	0	0	0	0	0	0	0	0	0	0	0	0	0	0	0	0	Young	Female	No	No	No	No	No	No	No	No	166	Anterior circulation	0.56	4	0	No	Clip	4	5.25	11.2	1.01	21.9	3.72	108	194	14.02	1.27	1.27	1.245
0	0	0	0	0	0	0	0	0	0	0	0	0	0	0	0	0	0	0	0	0	Young	Female	No	No	No	No	No	No	No	No	130	Anterior circulation	0.6	2.5	0	No	Clip	2	11.11	9.6	0.86	18.3	3.82	116	101	15.12	1.04	1.04	1.04
0	0	0	0	0	0	0	0	0	0	1	0	0	0	0	0	0	0	1	0	0	Young	Female	No	No	Yes	No	No	No	No	Yes	176	Anterior circulation	0.7	2.5	0	No	Clip	1	7.46	10.4	0.93	18.5	3.93	123	62	5.53	1.91	1.91	1.58
0	0	0	0	0	0	0	0	1	1	0	0	1	0	0	0	1	1	1	0	1	Young	Female	No	No	No	No	No	No	Yes	No	120	Anterior circulation	2.5	2	0	No	Clip	2	8.97	8.8	0.78	15.6	4.51	139	74	9.52	1.4	1.4	1.17666666666667
0	0	0	0	0	0	0	0	0	0	0	0	0	0	0	0	0	0	0	0	0	Young	Female	No	No	No	No	No	No	No	No	122	Anterior circulation	0.5	2.5	0	No	Clip	1	8.77	10.4	0.93	18.7	3.6	119	155	4.72	1.32	1.32	1.32
0	0	0	0	0	0	0	0	0	0	0	0	0	0	0	0	0	0	0	0	1	Young	Female	No	No	Yes	Yes	No	No	No	No	163	Anterior circulation	NA	4	0	No	Coil	2	10.1	10.5	0.94	25.2	4.11	121	112	13.98	0.84	0.84	0.815
0	0	0	0	0	0	0	0	0	0	0	0	0	0	0	0	0	0	0	0	0	Young	Male	No	No	No	No	No	No	No	No	126	Anterior circulation	NA	2	0	No	Coil	1	6.7	9.7	0.87	20.2	6.41	126	153	8.83	1.73	1.73	1.73
1	1	1	1	1	1	1	1	1	1	0	0	0	0	0	0	0	0	0	0	1	Young	Female	No	No	Yes	No	No	No	No	No	182	Anterior circulation	NA	4	1	No	No treatment	4	9.18	11.8	1.07	21	5.51	154	206	32.72	1.39	1.39	1.39
0	0	0	0	0	0	0	0	0	0	0	0	0	0	0	0	0	0	0	0	0	Young	Male	No	No	No	No	No	No	No	No	134	Anterior circulation	1	2.5	0	No	Clip	1	5.65	9.4	0.84	19.9	4.69	131	525	8.96	1.05	1.05	1.205
0	0	0	0	0	0	0	0	0	0	0	0	0	0	0	0	0	0	0	1	0	Young	Female	No	No	No	No	No	No	No	No	134	Anterior circulation	1.2	2	0	No	Clip	1	5.89	11.9	1.08	22.4	4.98	151	167	5.37	1.22	1.22	1.22
0	0	0	0	0	0	0	0	0	0	0	0	0	0	0	0	0	0	0	0	0	Young	Male	No	Yes	No	No	No	No	No	No	121	Anterior circulation	NA	2.5	0	No	Coil	1	4.7	11.5	1.04	29.2	4.06	126	170	3.6	1.69	1.69	1.69
0	0	0	0	1	1	1	1	1	1	0	0	1	0	0	0	1	0	0	0	0	Old	Female	No	No	No	No	No	No	Yes	No	190	Anterior circulation	1	2	0	No	Clip	1	5.1	10.7	0.96	22.5	4.07	125	285	8.85	1.23	1.23	1.086
0	0	0	0	0	0	0	0	0	0	0	0	0	0	0	0	0	0	0	0	0	Old	Female	No	No	No	No	No	No	No	No	140	Anterior circulation	1.2	2	0	No	Clip	1	7.78	10.5	0.94	23.2	4.3	129	181	7.62	1.68	1.68	1.53333333333333
0	0	0	0	0	0	0	0	0	0	0	0	0	0	0	0	0	0	0	0	0	Young	Female	No	No	No	No	No	No	No	No	139	Anterior circulation	NA	1	0	No	Clip	1	4.82	12.3	1.11	29.2	4.46	137	260	3.22	1.37	1.37	1.26
0	0	0	0	0	0	0	0	0	0	0	0	0	0	0	0	0	1	0	0	0	Young	Female	No	No	No	No	No	No	No	No	123	Anterior circulation	NA	2	0	No	Clip	2	6.3	10.5	0.94	23.4	3.98	116	91	11.38	1.32	1.32	1.35333333333333
0	0	0	0	0	0	0	0	0	0	0	0	0	0	0	0	0	0	0	0	0	Young	Female	No	No	No	No	No	No	No	No	165	Anterior circulation	NA	4	0	No	Clip	4	6.4	9.6	0.86	23.2	4.13	119	136	6.79	1.41	1.41	1.325
0	0	0	0	0	1	1	1	1	1	0	0	0	0	0	0	0	0	1	0	1	Young	Female	No	No	No	No	No	No	No	No	127	Anterior circulation	2.5	2.5	0	No	Clip	1	6.16	10.3	0.92	25.2	3.73	110	84	1.84	1.46	1.46	1.455
0	0	0	0	0	0	0	0	0	0	0	0	0	0	0	0	0	0	0	0	0	Young	Female	No	No	No	No	No	No	No	No	130	Anterior circulation	NA	2.5	0	No	Coil	1	5.3	11.4	1.03	31	4.47	130	278	1.53	1.15	1.15	1.15
0	0	0	0	0	0	0	0	0	0	0	0	0	0	0	0	0	0	0	0	0	Young	Female	No	No	No	No	No	No	No	No	118	Anterior circulation	NA	2.5	0	No	Clip	2	5.44	9.3	0.83	26.6	3.88	116	163	6.53	1.4	1.4	1.47666666666667
0	0	0	0	0	0	0	0	0	0	0	0	0	0	0	0	0	0	0	0	0	Young	Female	No	No	No	No	No	No	No	No	150	Anterior circulation	0.85	2	0	No	Clip	1	6.67	9.5	0.85	26.6	4.81	139	217	7.43	1.39	1.39	1.21
0	0	0	0	0	0	0	0	0	0	0	0	0	0	0	0	0	0	0	0	0	Young	Female	No	No	No	Yes	No	No	No	No	144	Anterior circulation	1	2.5	0	No	Clip	1	9.11	9.5	0.85	19.4	4.76	137	197	8.79	1.59	1.59	1.5575
0	1	1	1	1	1	1	1	1	1	1	0	1	1	1	1	1	0	0	0	1	Old	Female	No	No	No	No	No	No	Yes	No	225	Anterior circulation	NA	4	1	No	Clip	5	13.12	9.3	0.83	21.3	4.74	137	136	6.93	1.3	1.3	1.11714285714286
0	0	0	0	0	0	0	0	0	0	0	0	0	0	0	0	0	0	1	0	0	Old	Female	No	No	No	No	No	No	Yes	No	130	Anterior circulation	NA	2.5	0	No	Coil	5	8.21	10	0.9	21.9	4.53	130	78	16.67	1.23	1.23	1.23
0	0	0	0	0	0	0	0	0	0	0	0	0	0	0	0	0	0	0	0	0	Young	Female	No	No	No	No	No	No	No	No	141	Anterior circulation	1	2.5	0	No	Clip	1	5.99	10.7	0.96	28.4	5.38	106	136	6.99	1.65	1.65	1.495
0	0	0	0	0	0	0	0	0	0	0	0	0	0	0	0	0	1	0	0	0	Young	Male	No	Yes	No	No	No	No	No	No	143	Anterior circulation	NA	4	0	No	Clip	4	6.37	11.2	1.01	38.7	4.75	152	209	7.71	1.29	1.29	1.268
0	0	0	0	0	0	0	0	0	0	0	0	0	0	0	0	0	0	0	0	0	Young	Male	No	No	No	No	No	No	Yes	No	154	Anterior circulation	NA	2	0	No	Coil	1	6.04	9.7	0.87	21.4	5.17	149	142	4.63	1.53	1.53	1.53
0	0	0	0	0	0	0	0	0	0	0	0	0	0	0	0	0	0	1	0	NA	Young	Female	No	No	No	No	No	No	No	No	199	Anterior circulation	0.4	4	0	No	Clip	4	8.09	10.1	0.9	19.7	4.51	135	162	21.75	1.31	1.31	1.31
0	0	0	0	0	0	0	0	0	0	0	0	0	0	0	0	0	0	1	0	0	Young	Male	No	Yes	Yes	No	No	No	No	No	140	Anterior circulation	0.8	2.5	0	No	Clip	1	3.69	10.3	0.92	27.4	4.85	143	203	10.46	2.13	2.13	1.576
0	0	0	0	0	0	0	0	0	0	0	0	0	0	0	0	0	0	0	0	1	Young	Male	No	No	No	No	No	No	No	No	145	Anterior circulation	NA	2.5	0	No	No treatment	1	6.35	11.1	1	31.8	4.65	141	139	9.11	1.76	1.76	1.47666666666667
0	0	0	0	0	0	0	0	0	0	0	0	1	0	1	0	1	0	0	0	NA	Young	Male	No	No	No	No	No	No	Yes	No	125	Anterior circulation	1.5	4	0	No	Coil	2	12.54	10.5	0.94	17.8	4.92	144	198	19.27	1.61	1.61	1.10166666666667
0	0	0	0	0	0	0	0	0	1	0	0	0	0	0	0	0	0	0	0	1	Young	Female	No	No	No	No	No	No	No	No	NA	Anterior circulation	NA	2.5	0	No	No treatment	2	6.54	11	0.99	31.3	4.2	94	423	6.39	0.96	0.96	0.96
0	0	0	0	0	0	0	0	0	0	0	0	0	0	0	0	0	0	0	0	0	Old	Female	No	No	No	No	No	No	No	No	126	Anterior circulation	NA	2.5	0	No	Coil	1	4.69	10.3	0.92	25.4	4.22	123	143	4.39	1.64	1.64	1.64
0	0	0	0	0	0	0	0	0	0	0	0	1	0	0	1	1	0	0	0	0	Young	Male	No	No	No	No	No	No	No	No	123	Anterior circulation	NA	2.5	0	No	Coil	1	5.29	12.4	1.12	27.3	4.37	132	75	5.07	1.58	1.58	1.45333333333333
0	0	0	0	0	0	0	0	0	0	0	0	0	0	0	0	0	0	0	0	0	Young	Female	No	No	No	No	No	No	No	No	113	Anterior circulation	0.7	3	0	No	Clip	1	8.56	10.8	0.97	23.3	3.54	105	144	5.13	1.51	1.51	1.49333333333333
0	0	0	0	0	0	1	1	1	1	0	0	0	0	0	0	0	0	1	0	0	Young	Male	No	No	No	No	No	No	No	No	141	Anterior circulation	NA	2.5	0	No	No treatment	1	5.32	10.9	0.98	23.3	4.49	142	135	4.34	1.6	1.6	1.6
0	0	0	0	0	0	0	0	0	0	0	0	0	0	0	0	0	0	0	0	0	Old	Female	No	No	No	No	No	No	No	No	116	Anterior circulation	NA	2	0	No	Clip	1	6.12	10.8	0.97	26.4	3.14	92	103	5.48	1.37	1.37	1.23
0	0	0	0	0	0	0	0	0	0	0	0	0	0	0	1	1	0	0	0	0	Young	Male	No	No	No	No	No	No	No	No	124	Anterior circulation	0.4	2	0	No	Clip	2	14.59	11.6	1.05	21.5	5.18	158	168	15.29	1.35	1.35	1.4675
0	0	0	0	0	0	0	0	0	1	0	0	0	0	0	0	0	0	0	0	1	Young	Female	No	No	No	No	No	No	No	No	148	Anterior circulation	1	2.5	0	No	Clip	4	7.26	12.5	1.13	29.1	4.61	138	102	8.94	1.6	1.6	1.61833333333333
0	0	0	0	0	0	0	0	0	0	0	0	0	0	0	0	0	0	0	0	0	Old	Female	No	No	Yes	Yes	Yes	No	No	No	151	Anterior circulation	NA	2.5	0	No	Clip	2	5.89	11.7	1.06	26.3	4.51	133	268	6.06	1.11	1.11	1.085
0	0	0	0	0	0	0	0	0	0	0	0	1	0	0	0	1	0	0	0	0	Young	Female	No	No	Yes	No	No	No	Yes	No	NA	Anterior circulation	1	4	0	No	Clip	2	5.8	13.3	1.21	30.9	4.97	138	81	10.83	0.96	0.96	0.984
0	0	0	0	0	0	0	0	0	0	0	0	0	0	0	0	0	0	0	0	0	Young	Male	No	Yes	No	No	No	No	No	No	126	Anterior circulation	1	2.5	0	No	Clip	1	7.43	11.2	1.01	23.1	5.22	159	120	14.33	1.47	1.47	1.44
0	0	0	0	0	0	0	0	0	0	0	0	0	0	0	0	0	0	0	0	0	Young	Female	No	No	No	No	No	No	No	No	114	Anterior circulation	1.2	2	0	No	Clip	1	7.53	11.9	1.08	23.7	3.93	119	186	3.31	1.42	1.42	1.4
0	0	0	0	0	0	0	0	0	0	0	0	0	0	0	0	0	0	0	0	NA	Young	Male	No	Yes	No	No	No	No	No	No	220	Anterior circulation	NA	2.5	0	No	Clip	4	10.51	10.6	0.95	19.6	4.37	152	180	13.44	1.48	1.48	1.37
0	0	0	0	0	0	1	1	1	1	0	0	1	0	0	0	1	0	0	0	1	Young	Male	No	No	No	No	No	No	No	No	119	Anterior circulation	NA	2	0	No	Clip	5	7.23	11.2	1.01	20	5.14	155	135	13.6	1.6	1.6	1.212
0	0	0	0	0	0	0	0	0	0	0	0	0	0	0	0	0	0	0	0	0	Young	Female	No	No	Yes	No	No	No	No	No	167	Anterior circulation	0.6	2.5	0	No	No treatment	1	9.49	10.6	0.95	23.1	4.58	130	137	2.72	1.64	1.64	1.64
0	0	0	0	0	0	0	0	0	0	0	0	0	0	0	1	1	1	0	0	0	Young	Female	No	No	No	No	No	No	No	No	147	Anterior circulation	1	4	0	No	Clip	4	7.86	10.6	0.95	20.6	4.14	131	214	10.28	1.54	1.54	1.535
0	0	0	0	0	0	0	0	0	0	0	0	0	0	0	0	0	0	0	0	0	Young	Male	No	Yes	No	No	No	No	No	No	178	Anterior circulation	NA	2.5	0	No	Clip	4	6.02	11.3	1.02	24.5	4.7	158	107	7.99	1.27	1.27	1.27
1	1	1	1	1	1	1	1	1	1	0	0	0	0	0	0	0	0	1	0	1	Young	Female	No	No	No	No	No	No	No	No	140	Anterior circulation	1.9	2.5	0	No	Clip	1	4.85	10.1	0.9	18.3	3.93	122	127	5.98	1.54	1.54	1.2125
0	0	0	0	0	0	0	0	0	0	0	0	0	0	0	0	0	0	1	0	0	Young	Female	No	No	No	No	No	No	No	No	170	Anterior circulation	NA	1	0	No	Coil	1	6.93	11.3	1.02	19.6	5.05	158	126	8.26	1.29	1.29	1.29
0	0	0	0	0	0	0	0	0	0	0	0	0	0	0	0	0	0	0	0	0	Young	Male	No	Yes	No	No	No	No	No	No	185	Anterior circulation	NA	2.5	0	No	Clip	3	5.63	10.6	0.95	18.9	4.99	153	243	7.26	1.54	1.54	1.38
0	0	0	0	0	0	0	0	0	0	0	0	0	0	0	0	0	0	0	0	0	Young	Male	No	No	No	No	No	No	No	No	117	Anterior circulation	1	2	0	No	Clip	1	7.5	11.3	1.02	18.8	4.49	136	62	13.97	1.68	1.68	1.57
0	0	0	0	0	0	0	0	0	0	0	0	0	0	0	0	0	0	0	0	0	Young	Male	No	No	No	No	No	No	No	No	130	Anterior circulation	0.4	2.5	0	No	Clip	1	5.82	11.3	1.02	20.9	6.14	126	119	8.6	1.75	1.75	1.75
0	0	0	0	0	0	0	0	0	0	0	0	0	0	0	0	0	0	1	0	0	Young	Female	No	Yes	No	No	No	No	No	No	132	Anterior circulation	1.2	4	0	No	Clip	4	10.47	11.3	1.02	20.4	4.06	131	185	18.05	1.63	1.63	1.555
0	0	0	0	0	0	0	0	0	0	0	0	0	0	0	0	0	0	0	0	0	Old	Female	No	No	No	No	No	No	No	No	122	Anterior circulation	NA	2.5	0	No	Clip	1	4.81	10.9	0.98	31	4.25	129	198	2.34	1.65	1.65	1.53
0	0	0	0	0	0	0	0	0	0	0	0	0	0	0	0	0	0	0	0	0	Old	Female	No	No	No	Yes	No	No	No	No	153	Anterior circulation	NA	2	0	No	Clip	1	10.49	12.1	1.1	21.4	4.34	121	165	13.31	1.44	1.44	1.44
0	0	0	0	0	0	0	0	0	0	0	0	0	0	0	0	0	0	0	0	0	Young	Female	No	No	No	No	No	No	No	No	132	Anterior circulation	NA	2.5	0	No	Clip	1	6.15	10.8	0.97	17.7	4.32	124	160	8.48	1.47	1.47	1.44
0	0	0	0	0	0	0	0	0	0	0	0	0	0	0	0	0	0	0	0	0	Young	Female	No	No	No	No	No	No	No	No	130	Anterior circulation	NA	2.5	0	No	Clip	1	6.06	12.2	1.11	23	4.2	126	223	16.1	1.46	1.46	1.29
0	0	0	0	0	0	0	0	0	0	0	0	0	0	0	0	0	0	0	0	0	Old	Female	No	No	No	No	No	No	No	No	127	Anterior circulation	0.4	2	0	No	Clip	1	11.19	11.1	1	21.9	4.43	130	155	20.19	1.37	1.37	1.53666666666667
1	1	1	1	1	1	1	1	1	1	1	0	0	0	0	0	0	0	1	0	1	Young	Male	No	Yes	No	No	No	No	No	No	146	Anterior circulation	NA	2.5	0	No	Coil	1	7.92	12.7	1.15	28.9	4.55	149	210	6.41	1.09	1.09	1.04
0	0	0	0	0	0	0	0	0	0	0	0	0	0	0	0	0	0	0	0	0	Young	Female	No	No	Yes	No	No	No	No	No	127	Anterior circulation	NA	2.5	0	No	Coil	1	4.87	11.6	1.05	18.1	3.98	117	95	3.21	1.84	1.84	1.87
0	0	0	0	0	0	0	0	0	0	0	0	0	0	0	0	0	0	0	0	1	Young	Female	No	No	No	No	No	No	No	No	137	Anterior circulation	NA	2.5	0	No	Clip	5	6.93	11.1	NA	18.3	3.46	113	129	6	1.36	1.36	1.245
0	0	0	0	0	0	0	0	0	0	0	0	0	0	0	0	0	0	0	0	0	Young	Female	No	No	No	No	No	No	No	No	117	Anterior circulation	NA	2.5	0	No	Coil	1	4.98	11.4	1.03	26.8	4.61	96	133	7.51	1.52	1.52	1.52
0	0	0	0	0	0	0	0	0	0	0	0	0	0	0	0	0	0	0	0	0	Young	Male	No	Yes	No	No	No	No	No	No	138	Anterior circulation	NA	2.5	0	No	Coil	1	7.02	11.6	1.05	35.3	5.34	163	253	10.74	1.66	1.66	1.66
0	0	0	0	0	0	0	0	0	0	0	0	0	0	0	0	0	1	0	0	0	Old	Female	No	No	No	No	No	No	No	No	162	Anterior circulation	1.2	4	0	No	Clip	1	6.84	10.9	0.98	20.3	3.71	111	127	10.56	1.24	1.24	1.21333333333333
0	0	0	0	0	0	0	0	0	0	0	0	0	0	0	0	0	0	0	0	0	Young	Male	No	Yes	No	No	No	No	No	No	118	Anterior circulation	0.5	2.5	0	No	Clip	1	6.69	11.4	1.03	21.9	4.8	128	166	11.82	1.48	1.48	1.555
0	0	0	0	0	0	0	0	0	0	1	0	0	0	0	0	0	0	0	0	0	Young	Male	No	Yes	Yes	No	No	No	No	No	180	Anterior circulation	NA	2.5	0	No	No treatment	5	6.61	11.7	1.06	27.1	4.06	127	110	8.38	1.53	1.53	1.33
0	0	0	0	0	0	0	0	0	0	0	0	0	0	0	0	0	0	0	0	0	Young	Female	Yes	No	Yes	No	No	No	No	No	141	Anterior circulation	NA	2.5	0	No	Clip	1	7.62	12.6	1.14	27.8	2.36	80	120	5.09	1.64	1.64	1.54666666666667
1	1	1	1	1	1	1	1	1	1	0	0	0	0	0	0	0	0	0	0	1	Young	Male	No	Yes	Yes	No	No	No	No	No	143	Anterior circulation	1.2	2	0	No	Clip	2	6.9	12.3	1.11	29.2	5.39	115	77	25	1.64	1.64	1.645
0	0	0	0	0	0	0	0	0	0	0	0	0	0	1	0	1	1	0	0	0	Young	Female	No	No	Yes	No	No	No	No	No	122	Anterior circulation	1.3	2.5	0	No	Clip	1	6.71	10.6	0.95	27.8	4.5	135	316	5.46	1.18	1.18	1.19
0	0	0	0	0	0	0	0	0	0	0	0	0	0	0	0	0	0	0	0	0	Young	Male	No	Yes	No	No	No	No	No	No	124	Anterior circulation	1	2	0	No	Clip	1	4.39	10.9	0.98	22.7	4.36	126	176	6.36	1.46	1.46	1.545
0	0	0	0	0	0	0	0	0	0	0	0	0	0	0	0	0	0	0	0	0	Young	Male	No	No	No	No	No	No	No	No	113	Anterior circulation	NA	2.5	0	No	Clip	1	6.25	10.9	0.98	24.9	4.17	112	317	5.83	0.8	0.8	0.914
0	0	0	0	0	0	0	0	0	1	0	0	1	1	1	0	1	0	0	0	1	Young	Female	No	No	No	No	No	No	No	No	141	Anterior circulation	0.8	2.5	0	No	Clip	1	7.4	12.4	1.12	27.1	3.33	101	165	3.16	1.26	1.26	1.076
0	0	0	0	0	0	0	0	0	0	0	0	1	1	1	1	1	1	0	0	1	Young	Female	No	No	No	No	No	No	No	No	132	Anterior circulation	1.5	2.5	0	No	Clip	2	7.02	11.2	1.01	26.3	4.05	114	300	3.79	0.74	0.74	1.00625
0	0	0	0	0	0	0	0	0	0	0	0	0	0	0	0	0	0	1	0	0	Young	Male	No	Yes	No	No	No	No	No	No	132	Anterior circulation	NA	4	0	No	Clip	1	8.14	11.7	1.06	22.1	4.37	141	184	8.79	1.75	1.75	1.75
0	0	0	0	0	0	0	0	0	0	0	0	0	0	1	0	1	0	0	0	0	Young	Male	No	Yes	No	No	No	No	No	No	125	Anterior circulation	NA	2.5	0	No	Clip	1	3.81	10.4	0.93	23.2	4.92	155	289	9.32	1.64	1.64	1.605
0	0	0	0	0	0	0	0	0	0	0	0	0	0	0	0	0	0	0	0	0	Young	Male	No	No	No	No	No	No	No	No	120	Anterior circulation	NA	4	0	No	Clip	1	6.08	11.2	1.01	24.7	5.02	149	108	9.1	1.36	1.36	1.36
0	0	0	1	1	1	1	1	1	1	0	0	0	0	0	0	0	0	1	0	1	Old	Female	No	No	Yes	No	No	No	No	No	NA	Anterior circulation	NA	2	0	No	No treatment	5	8.3	11.5	1.04	25.7	3.44	105	174	13.27	1.51	1.51	1.48666666666667
0	0	0	0	0	0	0	0	0	0	0	0	0	0	1	0	1	0	0	0	0	Young	Female	No	No	Yes	No	No	No	No	No	142	Anterior circulation	1.2	2	0	No	Clip	1	4.25	10.7	0.96	20.9	4.13	127	452	7.47	1.42	1.42	1.47
0	0	0	0	0	0	0	0	1	1	0	0	0	0	0	0	0	0	1	0	0	Young	Female	No	No	No	No	No	No	No	No	160	Anterior circulation	NA	4	0	No	Clip	5	6.37	11.2	1.01	17.9	4.14	125	152	7.64	1.32	1.32	1.195
0	0	0	0	0	0	0	0	0	0	0	0	1	0	0	0	1	1	0	0	0	Old	Female	No	No	No	No	No	No	No	No	136	Anterior circulation	1	4	0	No	Clip	1	5.57	13.9	1.27	30.8	4.59	139	181	6.86	1.35	1.35	1.39333333333333
0	0	0	0	0	0	0	0	0	0	0	0	1	0	0	1	1	0	0	0	0	Old	Male	No	No	Yes	No	No	No	No	No	166	Anterior circulation	NA	4	0	No	Clip	4	6.11	11	0.99	24.2	4.78	150	111	8.74	1.19	1.19	1.17
0	0	0	0	0	0	0	0	0	0	0	0	0	0	0	0	0	0	0	0	0	Young	Female	No	No	No	No	No	No	No	No	110	Anterior circulation	0.5	2.5	0	No	Clip	1	4.92	11	0.99	24.4	4.76	136	326	5.14	1.38	1.38	1.235
0	0	0	0	0	0	0	0	0	0	0	0	0	0	0	0	0	0	1	0	0	Young	Female	No	No	No	No	No	No	No	No	126	Anterior circulation	NA	2.5	0	No	Coil	1	5.75	11.5	1.04	26.3	3.47	104	55	0.45	1.39	1.39	1.25666666666667
0	0	0	0	0	0	0	0	0	0	0	0	0	0	0	0	0	0	0	0	0	Young	Female	No	Yes	Yes	No	No	No	No	No	154	Anterior circulation	0.5	2.5	0	No	Clip	1	7.91	11.1	1	22.3	4.56	144	174	10.01	1.22	1.22	1.21333333333333
0	0	0	0	0	0	0	0	0	0	0	0	0	0	0	0	0	0	0	0	0	Young	Female	No	No	No	No	No	No	No	No	143	Anterior circulation	1	2.5	0	No	Clip	1	5.39	11.2	1.01	22.9	3.8	120	155	7.15	1.19	1.19	1.03666666666667
0	0	0	0	0	0	0	0	0	0	0	0	0	0	0	0	0	0	0	0	1	Young	Male	No	Yes	No	No	No	No	No	No	158	Anterior circulation	NA	4	0	No	No treatment	5	7.52	10.9	0.98	22.4	4.77	152	92	9.04	1.6	1.6	1.63
0	0	0	0	0	0	0	0	0	0	0	0	0	0	0	0	0	0	0	0	0	Young	Female	No	No	No	No	No	No	Yes	No	118	Anterior circulation	NA	2.5	0	No	Coil	1	4.73	11.4	1.03	28.9	3.49	110	55	1.97	1.5	1.5	1.5
0	0	0	0	0	0	0	0	0	0	0	0	0	0	0	0	0	0	0	0	0	Young	Male	No	No	Yes	No	No	No	No	No	165	Anterior circulation	NA	3	0	No	Clip	1	6.2	10.9	0.98	23	4.57	142	179	7.51	1.06	1.06	1.005
0	0	0	0	0	0	0	0	0	0	0	0	0	0	0	0	0	0	0	0	1	Young	Female	No	No	No	No	No	No	No	No	125	Anterior circulation	2.4	2.5	0	No	Clip	2	6.89	10.7	0.96	19.3	4.01	120	51	9.02	1.32	1.32	1.32
0	0	0	0	0	0	0	0	0	0	0	0	0	0	0	0	0	0	0	0	0	Old	Female	No	No	No	No	No	No	No	No	120	Anterior circulation	0.7	3	0	No	Clip	2	7.17	11.6	1.05	24	3.67	122	191	1.29	1.24	1.24	1.16333333333333
0	0	0	0	0	0	0	0	0	0	0	0	0	0	1	0	1	0	0	0	0	Old	Female	No	No	Yes	No	No	No	No	No	137	Anterior circulation	NA	4	0	No	Coil	1	4.93	10.7	0.96	19.3	4.02	129	121	5.91	1.48	1.48	1.192
0	0	0	0	0	0	0	0	0	1	1	0	0	0	0	0	0	0	0	0	0	Old	Male	No	Yes	No	No	No	No	Yes	No	166	Anterior circulation	0.5	3	0	No	Clip	1	7.59	11.8	1.07	20.7	3.99	121	213	8.39	1.37	1.37	1.3
0	0	0	0	0	0	0	0	0	0	0	0	0	0	0	0	0	0	1	0	0	Young	Male	No	No	No	No	No	No	No	No	139	Anterior circulation	NA	2	0	No	Clip	1	5.53	10.8	0.97	24.8	4.7	143	199	9.16	1.12	1.12	1.15333333333333
0	0	0	0	0	0	0	0	0	0	0	0	0	0	0	0	0	0	0	0	0	Young	Male	No	Yes	No	No	No	No	No	No	150	Anterior circulation	NA	3	0	No	Coil	3	6.56	11	0.99	25.3	4.47	143	145	7.04	1.34	1.34	1.34
0	0	0	0	0	0	0	0	0	0	0	0	0	0	0	0	0	0	1	0	0	Young	Female	Yes	Yes	Yes	No	No	No	No	No	158	Anterior circulation	0.6	2.5	0	No	Clip	4	5.28	10.7	0.96	23	5	147	184	4.55	1.28	1.28	1.2125
0	0	0	0	0	0	0	0	0	0	0	0	0	0	0	0	0	0	0	0	0	Young	Female	No	No	No	No	No	No	No	No	140	Posterior circulation	NA	2.5	0	No	Coil	1	4.81	12.3	1.11	29.6	3.82	120	295	5.2	0.91	0.91	0.9
0	0	0	0	0	0	0	0	0	0	0	0	0	0	0	0	0	0	0	0	0	Young	Female	No	No	No	No	No	No	No	No	101	Anterior circulation	0.3	2	0	No	Clip	1	6.07	11.1	1	21.5	3.97	127	99	4.56	1.21	1.21	1.26
0	0	0	0	0	0	0	0	0	0	0	1	0	0	0	0	0	0	0	0	0	Young	Male	No	No	No	No	No	No	No	No	130	Anterior circulation	0.5	2.5	0	No	Clip	1	6.13	11	0.99	23.5	4.97	153	105	9.74	1.5	1.5	1.5025
0	0	0	0	0	0	0	0	0	0	0	1	0	0	0	0	0	0	1	0	0	Young	Male	Yes	Yes	No	No	No	No	No	No	101	Anterior circulation	NA	2.5	0	No	Clip	4	5.8	10.8	0.97	25.9	4.36	140	121	2.93	1.63	1.63	1.57
0	0	0	0	0	0	0	0	0	0	0	0	0	0	0	0	0	0	0	0	0	Young	Female	No	No	Yes	No	No	No	No	No	150	Anterior circulation	1.7	2.5	0	No	Coil	1	6.45	10.2	0.91	19	3.99	118	135	2.95	1.45	1.45	1.54
0	0	0	0	0	0	0	0	0	0	0	0	0	0	1	0	1	0	0	0	0	Old	Female	No	No	Yes	No	No	No	No	No	131	Anterior circulation	NA	2.5	0	No	Clip	2	8.37	11.8	1.07	23.8	4.02	114	143	9.76	1.42	1.42	1.40333333333333
0	0	0	0	0	0	0	0	0	0	0	0	0	0	0	0	0	0	0	0	1	Young	Female	No	No	No	No	No	No	No	No	206	Anterior circulation	NA	4	0	No	Clip	1	5.75	11	0.99	23.9	3.93	117	172	6.14	1.66	1.66	1.58333333333333
0	0	0	0	0	0	0	0	0	0	0	0	1	0	1	1	1	1	0	0	1	Young	Male	No	Yes	No	No	No	No	Yes	No	145	Anterior circulation	NA	4	0	No	Clip	4	9.22	10	0.9	22.7	5.39	176	215	16.73	1.36	1.36	1.08571428571429
0	0	0	0	0	0	0	0	0	0	0	0	0	0	0	0	0	0	0	0	0	Young	Male	No	Yes	Yes	No	No	No	No	No	180	Anterior circulation	2.8	2	0	No	Clip	1	10.87	11.2	1.01	27.6	4.5	144	129	15.19	1.54	1.54	1.3875
0	0	0	0	0	0	0	0	0	1	1	0	1	0	1	1	1	1	0	0	0	Young	Male	No	No	No	No	No	No	No	No	162	Anterior circulation	NA	4	0	No	Clip	3	8.08	10.8	0.97	18.4	4.63	140	99	12.41	1.44	1.44	0.911818181818182
0	0	0	0	0	0	0	0	0	0	0	0	0	0	0	0	0	0	0	0	0	Young	Female	No	No	No	No	Yes	No	No	No	133	Anterior circulation	NA	4	0	No	No treatment	4	7.13	13.4	1.22	24.3	3.84	123	64	9.63	0.96	0.96	1.03
0	0	0	0	0	0	0	0	0	0	0	0	0	0	0	0	0	0	0	0	0	Young	Female	No	No	Yes	No	Yes	No	No	No	180	Anterior circulation	0.6	3	0	No	Clip	1	7.55	11	0.99	29.1	4.51	136	112	10.9	1.19	1.19	1.25
0	0	0	0	0	0	0	0	0	0	0	0	0	0	0	0	0	1	0	0	0	Young	Male	No	No	No	No	No	No	No	No	123	Anterior circulation	NA	2.5	0	No	Clip	4	5.71	11.7	1.06	32.2	4.38	129	149	3.14	1.55	1.55	1.55
0	0	0	0	0	0	0	0	0	0	0	0	0	0	0	0	0	0	0	0	0	Young	Female	No	No	No	No	No	No	No	No	98	Anterior circulation	0.15	2	0	No	Clip	1	3.58	12.1	1.1	27.4	3.38	104	107	3.28	1.74	1.74	1.57
0	0	0	0	0	0	0	0	0	0	0	0	0	0	0	0	0	0	0	0	0	Young	Male	No	Yes	No	No	No	No	No	No	142	Anterior circulation	NA	2.5	0	No	Clip	4	7.34	10.1	0.9	18.8	4.72	148	165	12.59	1.45	1.45	1.45
0	0	0	0	0	0	0	0	0	0	0	0	0	0	0	0	0	0	0	0	0	Young	Male	No	No	No	No	No	No	No	No	160	Anterior circulation	NA	4	0	No	Clip	1	10.07	10.8	0.97	22.1	5.42	187	177	12.65	1.65	1.65	1.65
0	0	0	0	0	0	0	0	0	0	0	0	0	0	0	0	0	0	0	0	0	Young	Male	No	No	No	No	No	No	No	No	120	Anterior circulation	NA	2.5	0	No	No treatment	1	3.66	11.3	1.02	26.6	4.9	152	164	3.44	2.04	2.04	2.04
0	0	0	0	0	0	0	0	0	0	0	0	0	0	0	0	0	0	0	0	0	Young	Female	No	No	No	No	No	No	No	No	123	Anterior circulation	NA	2.5	0	No	Coil	4	14.41	11.3	1.02	22.8	4.29	137	142	14.26	1.47	1.47	1.47
0	0	0	0	0	0	0	0	0	0	0	0	0	0	0	1	1	0	0	0	0	Young	Female	No	No	No	No	No	No	No	No	144	Anterior circulation	0.6	1	0	No	Clip	1	7.18	11.2	1.01	19.7	3.65	91	143	2.47	1.32	1.32	1.14333333333333
0	0	0	0	0	0	0	0	0	0	0	0	0	0	0	0	0	0	0	0	0	Young	Female	No	No	No	No	No	No	No	No	153	Anterior circulation	NA	2.5	0	No	Clip	1	5.35	10.7	0.96	18	4.14	134	227	3.37	1.41	1.41	1.295
0	0	0	0	0	0	0	0	1	1	0	0	0	0	0	0	0	0	0	0	0	Old	Female	No	No	No	No	No	No	No	No	176	Anterior circulation	NA	2	0	No	No treatment	1	6.17	11.7	1.06	21.6	4.64	137	183	8	1.45	1.45	1.45
0	0	0	0	0	0	0	0	0	0	0	0	0	0	0	0	0	0	0	0	0	Young	Female	No	No	No	No	No	No	No	No	128	Anterior circulation	NA	2.5	0	No	Clip	2	10.01	10.8	0.97	20.8	4.5	137	197	16.97	1.51	1.51	1.51
0	1	1	1	1	1	1	1	1	1	0	0	0	0	0	0	0	0	0	0	NA	Old	Female	No	No	No	No	No	No	No	No	155	Anterior circulation	NA	2.5	0	No	No treatment	1	6.03	12.4	1.12	17.5	3.71	107	143	5.69	1.4	1.4	1.4
0	0	0	0	0	0	0	0	0	0	0	0	0	0	0	0	0	0	0	0	0	Young	Male	No	Yes	No	No	No	No	No	No	115	Anterior circulation	NA	3	0	No	Clip	1	4.93	11.1	1	25.6	5.25	155	242	12.74	1.34	1.34	1.465
0	0	0	0	0	0	0	1	1	1	0	0	0	0	0	0	0	0	0	0	0	Young	Female	No	No	Yes	No	No	No	No	No	180	Anterior circulation	0.22	2.5	0	No	Clip	1	5.13	10.7	0.96	23.8	4.42	136	240	7.66	1.5	1.5	1.5
0	0	0	0	0	0	0	0	0	0	0	0	0	0	0	1	1	0	0	0	0	Young	Female	No	No	No	No	No	No	No	No	101	Anterior circulation	NA	4	0	No	Clip	1	8.61	12.6	1.14	20.1	2.71	106	114	13.76	1.38	1.38	1.282
0	0	0	0	0	0	0	0	0	0	0	0	0	0	0	0	0	0	0	0	0	Young	Female	No	No	Yes	No	No	No	No	No	140	Anterior circulation	NA	4	0	No	Clip	1	9.67	11.6	1.05	22.5	4.31	135	71	6.89	1.39	1.39	1.5475
0	0	0	0	0	0	0	0	0	0	0	0	0	0	0	0	0	0	0	0	0	Young	Female	No	No	No	No	No	No	No	No	114	Anterior circulation	NA	2.5	0	No	Clip	1	5.02	11.4	1.03	21.3	3.88	95	235	5.86	1.56	1.56	1.56
0	0	0	0	0	0	0	0	0	0	0	0	0	0	0	0	0	0	0	0	0	Young	Female	No	No	No	No	No	No	No	No	117	Anterior circulation	0.6	2.5	0	No	Clip	1	5.12	11.3	1.02	25.4	4.35	133	187	4.87	1.72	1.72	1.474
0	0	0	0	0	0	0	0	0	0	0	0	0	0	1	0	1	0	0	0	1	Young	Male	No	Yes	Yes	No	No	No	No	No	164	Anterior circulation	NA	4	0	No	Clip	5	7.69	13.4	1.22	27.9	4.51	124	105	12.46	1.49	1.49	1.2
0	0	0	0	0	0	0	0	0	0	0	0	0	0	0	0	0	0	0	0	0	Young	Male	No	Yes	No	No	No	No	Yes	No	131	Anterior circulation	0.6	2.5	0	No	Clip	2	5.57	11.1	1	23	4.26	139	135	5.83	1.26	1.26	1.35666666666667
0	1	1	1	1	1	1	1	1	1	0	0	0	0	1	1	1	0	0	0	0	Young	Male	No	No	Yes	No	No	No	No	No	182	Anterior circulation	NA	4	0	Yes	No treatment	2	6.73	12.2	1.11	32.3	4.39	136	151	9.84	1.2	1.2	1.2275
0	0	0	0	0	0	0	0	0	0	0	0	0	0	0	0	0	0	0	0	0	Young	Female	No	No	No	No	No	No	No	No	130	Anterior circulation	NA	2.5	0	No	Coil	1	3.88	11.2	1.01	24.5	4.5	128	177	2.38	1.52	1.52	1.52
0	0	0	0	0	0	0	0	0	0	0	0	0	0	0	0	0	0	0	0	0	Young	Female	No	No	No	No	No	No	No	No	120	Anterior circulation	NA	2	0	No	Clip	1	5.54	12.2	1.11	26.1	4.44	117	136	8.89	1.32	1.32	1.29333333333333
0	0	0	0	0	0	0	0	0	0	0	1	0	0	0	0	0	0	0	0	0	Young	Female	No	No	No	No	No	No	No	No	113	Anterior circulation	1.4	3	0	No	Clip	2	5.11	11.7	1.06	26.3	3.69	115	99	6.97	1.29	1.29	1.29
0	0	0	0	0	0	0	0	0	0	0	0	0	0	0	0	0	0	0	0	0	Young	Female	No	No	No	No	No	No	No	No	165	Anterior circulation	0.6	1	0	No	Clip	1	9.58	11.6	1.05	21.6	4.35	130	218	11.7	1.43	1.43	1.29
0	0	0	0	0	0	0	0	0	0	0	0	0	0	0	0	0	0	0	0	0	Young	Male	No	No	No	Yes	No	No	No	No	150	Anterior circulation	NA	3	0	No	No treatment	1	12.22	11.9	1.08	23.9	4.04	131	272	12.87	1.35	1.35	1.46
0	0	0	0	0	0	0	0	0	0	0	0	0	0	0	0	0	1	0	0	0	Young	Female	No	No	No	No	No	No	No	No	160	Anterior circulation	NA	2	0	No	No treatment	1	7.17	11	0.99	22.6	4.56	134	140	7.89	1.38	1.38	1.38
0	0	0	0	0	0	0	0	1	1	0	0	0	0	0	0	0	0	0	0	0	Young	Male	No	No	No	No	No	No	No	No	185	Anterior circulation	NA	4	0	No	Clip	2	7.59	12.4	1.12	32.4	5.93	187	192	10.05	0.94	0.94	0.835
0	0	0	0	0	0	0	0	0	0	0	0	0	0	0	1	1	1	0	0	0	Young	Female	No	No	No	No	No	No	No	No	125	Anterior circulation	1.4	4	0	No	Clip	5	8.93	11.8	1.07	18.9	3.67	115	145	10.18	1.06	1.06	1.11666666666667
0	0	0	0	0	0	0	0	0	0	0	0	1	0	1	1	1	0	0	0	0	Old	Male	Yes	Yes	No	No	No	No	Yes	No	162	Anterior circulation	NA	2	0	No	Clip	1	7.01	11.3	1.02	29.3	4.25	130	117	5.43	1.33	1.33	1.19
0	0	0	0	0	0	0	0	0	0	0	0	0	0	0	0	0	1	0	0	0	Young	Female	No	No	No	No	No	No	No	No	135	Anterior circulation	0.8	2	0	No	Clip	4	7.06	10.9	0.98	23.6	3.92	116	142	6.27	1.47	1.47	1.29
0	0	0	0	0	0	0	0	0	0	0	0	0	0	0	0	0	0	0	0	0	Young	Female	No	No	No	No	No	No	No	No	148	Anterior circulation	NA	2.5	0	No	Clip	1	9.19	11.9	1.08	30.1	4.05	129	174	6.27	1.33	1.33	1.435
0	0	0	0	0	0	0	0	0	0	0	0	0	0	0	0	0	0	0	0	NA	Young	Female	No	No	No	No	No	No	No	No	138	Anterior circulation	NA	2.5	0	No	Coil	2	6.35	11.6	1.05	20.1	4.3	133	181	14.72	1.68	1.68	1.565
0	0	0	0	0	0	0	0	0	0	0	0	1	0	1	0	1	0	0	0	0	Young	Female	No	No	No	No	No	No	No	No	141	Anterior circulation	0.7	2.5	0	No	Clip	2	11.51	11	0.99	22.3	4.53	131	79	5.01	1.64	1.64	1.43
1	1	1	1	1	1	1	1	1	1	1	0	1	1	1	0	1	1	0	0	1	Old	Female	No	No	No	No	No	No	No	Yes	203	Anterior circulation	NA	4	0	Yes	Clip	5	12.18	13.8	1.26	22.4	3.62	108	152	6.9	1.11	1.11	1.035
0	0	1	1	1	1	1	1	1	1	0	0	0	0	0	0	0	0	0	0	0	Old	Female	No	No	No	No	No	No	No	No	189	Anterior circulation	1.3	3	0	No	No treatment	1	10.92	10.9	0.98	19.7	4.01	121	116	8.94	1.39	1.39	1.39
1	1	1	1	1	1	1	1	1	1	0	0	0	0	0	0	0	0	0	0	1	Young	Male	No	Yes	Yes	No	No	No	No	No	163	Posterior circulation	NA	2.5	0	No	Coil	1	5.79	11.3	1.02	24	4.11	142	95	4.59	1.55	1.55	1.55
0	0	0	0	0	0	0	1	1	1	0	0	0	0	0	0	0	0	1	0	0	Young	Male	No	No	No	No	No	No	No	No	128	Anterior circulation	NA	2.5	0	No	Clip	1	4.89	11.4	1.03	35.1	4.35	130	117	1.87	1.66	1.66	1.38
0	0	0	0	0	0	0	0	0	0	0	0	0	0	0	0	0	0	0	0	0	Old	Female	No	No	No	No	No	No	No	No	140	Anterior circulation	NA	2	0	No	Clip	1	8.54	11.8	1.07	29	4.8	143	155	9.89	1.53	1.53	1.51
0	0	0	0	0	0	0	0	0	0	0	0	0	0	0	0	0	0	1	0	0	Old	Male	No	No	Yes	No	No	No	No	Yes	144	Anterior circulation	NA	4	0	No	Clip	2	10.86	13.1	1.19	32.9	4.09	139	99	10.28	1.18	1.18	1.155
0	0	0	0	0	0	0	0	0	0	0	0	0	0	0	0	0	0	1	0	0	Young	Female	No	No	No	No	No	No	No	No	97	Anterior circulation	NA	2.5	0	No	Clip	2	4.09	12.7	1.15	28	4.5	134	228	5.52	1.01	1.01	1.01
0	0	0	0	0	0	0	0	0	0	0	0	0	0	1	0	1	0	0	0	0	Young	Male	No	No	No	No	No	No	No	No	127	Anterior circulation	0.4	2	0	No	Clip	1	6.8	10.8	0.97	21.7	4.42	148	231	6.84	1.44	1.44	1.49333333333333
0	0	0	0	0	0	0	0	0	0	0	0	0	0	0	0	0	0	0	0	0	Young	Female	No	Yes	No	No	No	No	No	No	122	Anterior circulation	NA	3	0	No	Clip	2	6.39	11.2	1.01	25.6	4.13	130	201	5.62	1.16	1.16	1.24333333333333
0	0	0	0	0	0	0	0	0	0	0	0	0	0	0	0	0	0	0	0	0	Young	Female	No	No	No	No	No	No	No	No	142	Anterior circulation	NA	2.5	0	No	Clip	2	5.46	11.3	1.02	20.1	4.57	128	355	4.52	1.3	1.3	1.19
0	0	0	0	0	0	0	0	0	0	0	0	0	0	0	0	0	0	0	0	0	Young	Male	No	No	No	No	No	No	No	No	120	Anterior circulation	2	3	0	No	Clip	1	4.35	11.6	1.05	23	4.34	136	91	5.64	1.88	1.88	1.6825
0	0	0	0	0	0	0	0	0	0	0	0	0	0	0	0	0	0	0	0	0	Young	Female	No	No	No	No	No	No	No	No	133	Anterior circulation	2	2	0	No	Clip	1	7.13	11.9	1.08	35.4	4.09	121	157	12.34	1.09	1.09	1.11
1	1	1	1	1	1	1	1	1	1	0	0	0	0	0	0	0	0	1	0	1	Young	Male	No	Yes	No	No	No	No	No	No	120	Anterior circulation	0.8	4	0	No	Clip	1	5.16	10.2	0.91	20.5	4.17	141	119	4.25	1.68	1.68	2.01333333333333
0	0	0	0	0	0	0	0	0	0	0	0	0	0	0	0	0	0	1	0	0	Young	Male	No	Yes	No	No	Yes	No	No	No	135	Anterior circulation	2	2.5	0	No	Clip	1	5.66	12.5	1.13	27.6	4.03	124	218	7.92	1.15	1.15	1.195
0	0	0	0	0	0	0	0	0	0	0	0	0	0	0	0	0	0	0	0	0	Young	Male	No	Yes	No	No	No	No	No	No	135	Anterior circulation	1	4	0	No	Clip	2	5.28	10.9	0.98	25.2	4.49	144	193	6.38	1.8	1.8	1.50666666666667
0	0	0	0	0	0	0	0	0	0	0	0	0	0	0	0	0	0	0	0	0	Young	Male	No	Yes	No	No	No	No	No	No	120	Anterior circulation	1	2.5	0	No	Clip	1	3.88	10.4	0.93	25.3	4.98	153	182	4.29	1.92	1.92	1.82
0	0	1	1	1	1	1	1	1	1	0	0	0	0	0	0	0	0	0	0	1	Young	Male	No	Yes	No	No	No	No	No	No	137	Posterior circulation	0.6	2	0	No	Clip	1	8.54	11.7	1.06	22.6	3.49	115	139	6.82	1.28	1.28	1.04
0	0	0	0	0	0	0	0	0	0	0	0	0	0	0	0	0	0	1	0	0	Young	Female	No	No	No	No	No	No	No	No	146	Anterior circulation	0.9	3	0	No	Clip	1	4.8	10.2	0.91	23.3	4.11	125	188	10.51	1.55	1.55	1.42571428571429
0	0	0	0	0	0	0	0	0	0	0	0	0	0	0	0	0	0	0	0	0	Young	Female	No	No	No	No	No	No	No	No	124	Anterior circulation	NA	2.5	0	No	Clip	1	5.46	10.9	0.98	30.4	4.41	136	213	6.59	1.77	1.77	1.59666666666667
0	0	0	0	0	0	0	0	0	0	0	0	0	0	0	0	0	0	0	0	0	Young	Female	No	No	No	No	No	No	No	No	136	Anterior circulation	0.6	2	0	No	Coil	4	6.99	10.7	0.96	20.3	4.09	135	182	7.7	1.26	1.26	1.26
0	0	1	1	1	1	1	1	1	1	0	0	0	0	0	0	0	0	0	0	0	Young	Male	No	Yes	No	No	No	No	No	No	147	Anterior circulation	NA	3	0	No	No treatment	1	5.86	11.7	1.06	29.4	4.94	151	145	7.94	1.38	1.38	1.38
0	0	0	0	0	0	0	0	0	0	0	0	1	1	0	1	1	0	0	0	1	Old	Female	No	No	Yes	No	No	No	No	No	167	Anterior circulation	1	2	0	No	Clip	4	7.11	12	1.09	25.5	4	119	137	14.03	1.26	1.26	1.18923076923077
0	0	0	0	0	0	0	0	0	0	0	0	0	0	0	0	0	0	0	0	0	Young	Female	No	No	Yes	No	No	No	No	No	132	Anterior circulation	1.2	2.5	0	No	Clip	4	5.93	11	0.99	21.2	4.29	132	212	12.91	1.39	1.39	1.36
0	0	0	0	0	0	0	0	0	0	0	0	0	0	0	0	0	0	1	0	0	Young	Male	No	Yes	No	Yes	No	No	No	No	138	Anterior circulation	0.3	3	0	No	Coil	1	7.04	11.7	1.06	27.1	4.35	144	136	6.63	1.15	1.15	0.97
0	0	0	0	0	0	0	0	0	0	0	0	0	0	0	0	0	0	0	0	0	Young	Female	No	No	No	No	No	No	No	No	158	Anterior circulation	NA	4	0	No	Clip	1	5.14	11.4	1.03	25.1	4.06	122	245	6.82	1.22	1.22	1.22
0	1	1	1	1	1	1	1	1	1	0	0	0	0	0	0	0	0	0	0	1	Young	Male	No	No	Yes	No	No	No	No	No	170	Anterior circulation	1.2	4	0	No	No treatment	5	6.97	17.8	1.65	29.4	4.48	140	233	9.53	1.01	1.01	0.893333333333333
0	1	1	1	1	1	1	1	1	1	0	0	1	0	0	0	1	0	0	0	1	Young	Female	No	No	Yes	No	No	No	Yes	No	147	Anterior circulation	0.9	4	0	No	Clip	5	10.05	12.4	1.12	23.3	3.93	118	102	19.3	1.45	1.45	1.7
0	0	0	0	0	0	0	0	0	0	0	0	1	0	0	0	1	0	0	0	0	Young	Female	No	No	Yes	No	No	No	No	No	170	Anterior circulation	NA	3	0	No	Clip	1	5.81	10.4	0.93	21.4	4.67	133	156	7.35	1.28	1.28	1.15333333333333
0	0	0	0	0	0	0	0	0	0	0	0	0	0	0	0	0	1	0	0	0	Old	Female	No	No	No	Yes	No	No	No	No	207	Anterior circulation	NA	4	0	No	No treatment	1	15.41	12	1.09	23.3	4.66	134	121	16.57	1.47	1.47	1.47
0	0	0	0	0	0	0	0	0	0	0	0	1	0	0	0	1	0	0	0	0	Young	Female	No	No	No	No	No	No	No	No	110	Anterior circulation	NA	2	0	No	Coil	4	6.75	11.6	1.05	24.3	5.16	110	237	12.19	1.12	1.12	1.10666666666667
0	0	0	0	0	0	0	0	0	0	0	0	0	0	1	0	1	0	1	0	0	Young	Male	No	No	No	No	No	No	No	No	117	Anterior circulation	NA	2.5	0	No	No treatment	2	5.49	14.8	1.36	29.7	4.78	151	285	4.92	1.27	1.27	1.415
0	0	0	0	0	0	0	0	0	0	0	0	0	0	0	1	1	0	0	0	0	Young	Female	No	No	No	No	No	No	No	No	153	Anterior circulation	0.7	4	0	No	Clip	1	5.85	11.2	1.01	20.3	4.35	124	149	6.63	1.27	1.27	1.19
0	0	0	0	0	0	0	0	0	0	0	0	0	0	0	0	0	0	0	0	0	Young	Female	No	No	Yes	No	No	No	No	No	176	Anterior circulation	0.8	2	0	No	Clip	2	9.14	11	1	23.9	3.72	118	149	16.58	1.45	1.45	1.335
0	0	0	0	0	0	0	0	0	0	0	0	0	0	0	1	1	0	0	0	0	Young	Male	No	Yes	No	No	No	No	No	No	115	Anterior circulation	0.5	2.5	0	No	Clip	1	5.13	11.7	1.06	23.8	4.29	139	252	3.84	1.17	1.17	1.115
0	0	0	0	0	0	0	0	0	0	0	0	1	0	0	0	1	1	0	0	1	Young	Male	No	No	No	No	No	No	No	No	137	Posterior circulation	NA	4	0	No	Coil	4	8.78	10.8	0.97	24.5	4.45	147	261	19.14	1.23	1.23	1.33
0	0	0	0	0	0	0	0	0	0	0	1	0	0	0	0	0	0	0	0	NA	Young	Male	No	No	No	No	No	No	No	No	113	Anterior circulation	0.8	4	0	No	Clip	2	10.36	9.8	0.88	19.5	3.78	120	143	10.4	1.72	1.72	1.252
0	0	0	0	0	0	0	0	0	0	0	0	0	0	0	0	0	1	1	0	0	Young	Female	No	No	Yes	No	No	No	No	No	158	Anterior circulation	2	4	0	No	Clip	1	7.71	10.2	0.91	24.3	3.78	116	100	6.1	1.87	1.87	1.55444444444444
0	0	0	0	0	0	0	0	0	0	0	1	1	0	1	0	1	0	1	0	0	Old	Female	No	No	Yes	No	No	No	No	No	160	Anterior circulation	NA	2.5	0	No	Clip	1	4.8	12.3	1.11	27.2	4.42	136	196	3.41	1.22	1.22	0.98625
0	0	0	0	0	0	0	0	0	0	0	0	0	0	0	0	0	0	0	0	1	Young	Female	No	No	No	No	No	No	No	No	125	Posterior circulation	NA	2.5	0	No	Clip	1	3.78	10.9	0.98	27.2	3.79	117	286	7.48	1.45	1.45	1.45
0	0	0	0	0	0	0	0	0	0	0	0	0	0	0	0	0	0	0	0	0	Young	Male	No	Yes	Yes	No	No	No	No	No	130	Anterior circulation	NA	2.5	0	No	No treatment	1	4.77	10.9	0.98	24.7	4.79	156	158	3.51	1.46	1.46	1.46
0	0	0	0	0	0	0	0	0	0	0	0	0	0	0	0	0	0	0	0	0	Young	Male	No	Yes	No	No	No	No	No	No	118	Anterior circulation	NA	2.5	0	No	No treatment	1	5.21	9.5	0.85	24	4.19	124	167	6.12	1.72	1.72	1.72
1	1	1	1	1	1	1	1	1	1	0	0	0	0	0	0	0	0	1	0	1	Young	Female	No	No	No	No	No	No	No	No	126	Anterior circulation	NA	2	0	No	Clip	1	10.95	10.3	0.92	24	3.14	96	331	11.74	1.5	1.5	1.685
0	0	0	0	0	0	0	0	0	0	0	0	0	0	0	0	0	0	0	0	0	Old	Female	No	No	No	Yes	No	No	Yes	Yes	182	Anterior circulation	NA	2.5	0	No	Clip	4	11.12	10.3	0.92	18.8	5.51	106	182	7.35	1.68	1.68	1.46333333333333
0	0	0	0	0	0	0	0	0	0	1	0	0	0	0	0	0	0	1	0	1	Old	Male	No	No	No	No	No	No	Yes	No	159	Anterior circulation	NA	2.5	0	No	No treatment	5	5.9	12.1	1.1	35	3.85	113	121	8.99	1.2	1.2	1.265
0	0	0	0	0	0	0	0	0	0	0	0	0	0	0	0	0	0	0	0	0	Young	Male	No	No	Yes	No	No	No	No	No	140	Anterior circulation	NA	2.5	0	No	Clip	2	5.09	11.9	1.08	33.8	4.13	130	162	3.83	2.02	2.02	1.795
0	0	0	0	0	0	0	0	0	1	0	0	0	0	0	0	0	0	0	0	0	Old	Male	No	No	No	No	No	No	No	No	138	Anterior circulation	0.9	2.5	0	No	No treatment	1	7.48	11.3	1.02	25.4	3.92	117	136	7.22	1.12	1.12	1.12
0	0	0	0	0	0	0	0	0	0	0	0	0	0	0	0	0	0	0	0	0	Young	Male	Yes	No	No	No	No	No	No	No	127	Anterior circulation	NA	2.5	0	No	Coil	1	5.34	11.1	1	21.8	4.25	139	113	2.68	1.4	1.4	1.4
0	0	0	0	0	0	0	0	0	1	0	0	0	0	0	1	1	0	0	0	0	Young	Male	No	No	No	No	No	No	No	No	120	Anterior circulation	0.5	2.5	0	No	Clip	2	4.83	12.2	1.11	31.7	4.74	135	252	7.99	1.88	1.88	1.7675
0	0	0	0	0	0	0	0	0	0	0	0	0	0	0	0	0	0	0	0	0	Young	Female	No	No	No	No	No	No	No	No	114	Anterior circulation	NA	4	0	No	Clip	1	7.53	12.4	1.12	26.8	3.3	85	170	9.69	1.37	1.37	1.15
0	0	0	0	0	0	0	0	0	0	0	0	0	0	0	0	0	0	0	0	1	Young	Female	No	No	No	No	No	No	No	No	138	Anterior circulation	0.7	2	0	No	Clip	5	9.96	17.1	1.58	23.1	4.39	137	128	14.56	1.88	1.88	1.61833333333333
0	0	0	0	0	0	0	0	0	0	0	0	1	0	0	0	1	0	0	0	0	Old	Female	No	No	No	No	Yes	No	Yes	No	177	Anterior circulation	1.3	4	0	No	No treatment	1	6.88	10.8	0.97	25.7	4.56	130	210	9.75	1.77	1.77	1.85
0	0	0	0	0	0	0	0	0	0	0	0	0	0	0	0	0	0	1	0	0	Young	Male	Yes	Yes	No	No	No	No	No	No	112	Anterior circulation	3	2.5	0	No	Clip	1	4.66	11.5	1.04	22	4.37	134	224	9.14	1.33	1.33	1.445
0	1	1	1	1	1	1	1	1	1	1	0	0	0	0	0	0	0	1	0	1	Young	Male	No	No	No	No	No	No	No	No	89	Anterior circulation	1.5	2.5	0	No	Clip	1	4.12	11.3	1.02	22.8	4	126	216	4.47	1.29	1.29	1.32222222222222
0	0	0	0	0	0	0	0	1	1	0	0	0	0	0	0	0	0	0	0	0	Old	Female	Yes	No	No	Yes	No	No	Yes	No	153	Anterior circulation	NA	2	0	No	Clip	1	6.96	11.2	1.01	26.1	4.33	110	139	8.21	1.34	1.34	1.21
0	0	0	0	0	0	0	0	0	0	0	0	0	0	0	0	0	0	0	0	0	Young	Female	No	No	No	No	No	No	No	No	110	Anterior circulation	0.4	4	0	No	Clip	2	9.14	11.3	1.02	23.6	3.55	107	73	9.91	1.66	1.66	1.48
0	0	0	0	0	0	0	0	0	0	0	0	0	0	1	0	1	0	0	0	0	Young	Female	No	No	No	No	No	No	No	No	112	Anterior circulation	0.6	2.5	0	No	Coil	1	6.32	12	1.09	24.3	3.49	113	155	6.5	2.23	2.23	1.68
0	0	0	0	0	0	0	0	0	0	0	0	1	0	0	0	1	0	0	0	1	Young	Female	No	No	No	No	No	No	No	No	115	Anterior circulation	0.8	4	0	No	Clip	5	8.42	12.2	1.11	24.7	4.24	129	186	27	1.98	1.98	1.75
0	0	0	0	0	0	0	0	0	0	0	0	0	0	0	0	0	0	0	0	0	Young	Male	No	Yes	No	No	No	No	No	No	146	Posterior circulation	NA	4	0	No	Clip	1	6.97	10.3	0.92	22.3	4.27	150	145	8.86	1.7	1.7	1.695
0	0	0	0	0	0	0	0	0	0	0	0	1	0	0	1	1	0	0	0	0	Young	Female	No	No	No	No	No	No	No	No	125	Anterior circulation	3	4	0	No	Clip	1	5.12	11.3	1.02	28.7	4.08	127	227	9.12	1.5	1.5	1.204
0	0	0	0	0	0	0	0	0	0	0	0	0	0	0	0	0	0	0	0	0	Young	Female	No	No	No	No	No	No	No	No	157	Anterior circulation	0.3	3	0	No	Clip	1	6.97	11.3	1.02	25.3	4.08	118	145	8.75	1.4	1.4	1.20666666666667
0	0	0	0	0	1	1	1	1	1	0	0	0	0	0	0	0	0	0	0	0	Old	Female	No	No	Yes	No	No	No	No	No	113	Anterior circulation	NA	2.5	0	No	No treatment	1	4.89	10.9	0.98	21.2	4.08	123	209	4.22	1.77	1.77	1.77
0	0	0	0	0	0	0	0	0	0	0	0	0	0	0	0	0	1	0	0	0	Young	Female	No	No	No	No	No	No	No	No	161	Anterior circulation	NA	4	0	No	Coil	2	7.75	12	1.09	20.4	4.26	125	144	9.01	1.34	1.34	1.23333333333333
0	0	0	0	0	0	0	0	0	0	0	0	0	0	0	0	0	0	0	0	0	Young	Female	No	Yes	No	No	No	No	No	No	158	Anterior circulation	NA	4	0	No	No treatment	1	8.53	12.2	1.11	22.5	3.6	110	109	8.18	1.37	1.37	1.37
0	0	0	0	0	1	1	1	1	1	0	0	1	1	0	1	1	0	0	0	1	Young	Male	No	Yes	No	No	No	No	No	No	140	Anterior circulation	0.8	4	0	No	Clip	5	12.05	10.9	0.98	19.1	4.91	142	169	14.35	1.49	1.49	1.39
0	0	0	0	0	0	0	0	0	0	0	0	0	0	0	0	0	0	0	0	0	Old	Female	No	No	Yes	Yes	Yes	No	No	No	157	Anterior circulation	0.5	2.5	0	No	Clip	1	4.48	11.2	1.01	30.1	4.36	124	178	4.14	1.29	1.29	1.29
0	0	0	0	0	0	0	0	0	0	0	0	0	0	0	0	0	0	0	0	0	Young	Female	No	No	No	No	Yes	No	No	No	110	Anterior circulation	0.5	2.5	0	No	Clip	1	4.49	10.5	0.94	24.2	4.07	132	134	1.85	1.58	1.58	1.635
0	0	0	0	0	0	0	0	0	0	0	0	0	0	0	0	0	0	0	0	0	Young	Male	No	Yes	No	No	No	No	No	No	125	Anterior circulation	NA	2	0	No	Clip	1	9.29	11.6	1.05	18.8	5.15	162	142	10.97	1.94	1.94	1.94
0	1	1	1	1	1	1	1	1	1	0	0	0	0	0	0	0	0	0	0	0	Young	Female	No	No	No	No	No	No	No	No	139	Anterior circulation	0.3	3	0	No	No treatment	1	6.2	11	0.99	22.3	3.95	119	168	9.01	1.33	1.33	1.33
1	1	1	1	1	1	1	1	1	1	1	0	1	0	0	1	1	0	1	0	1	Old	Male	No	No	Yes	Yes	No	No	No	Yes	237	Anterior circulation	1.2	4	0	No	Clip	1	15.45	12.4	1.12	24.4	4.57	133	114	12.42	1.83	1.83	1.32
0	0	0	0	0	0	0	0	0	0	0	0	0	0	0	0	0	0	0	0	0	Young	Male	No	Yes	No	No	No	No	No	No	124	Anterior circulation	NA	2.5	0	No	Clip	1	8.38	10.8	0.97	27.3	4.4	135	99	8.78	1.56	1.56	1.56
0	0	0	0	0	0	0	0	0	0	0	0	0	0	0	0	0	0	0	0	0	Young	Female	No	No	Yes	No	No	No	No	No	140	Anterior circulation	1	2.5	0	No	Clip	1	5.63	NA	NA	NA	4.8	144	112	9.85	1.82	1.82	1.3775
0	0	0	0	0	0	0	0	0	0	0	0	0	0	0	0	0	0	0	0	NA	Old	Female	No	No	No	No	No	No	No	No	110	Posterior circulation	NA	4	0	No	Coil	5	5.75	10.7	0.96	20.2	3.83	119	120	12.5	1.91	1.91	1.91
0	0	0	0	0	0	0	0	0	0	0	0	0	0	0	0	0	0	0	0	0	Young	Male	No	Yes	No	No	No	No	No	No	125	Anterior circulation	0.8	2.5	0	No	Clip	2	3.98	10.3	0.92	23.1	3.94	128	163	2.37	1.96	1.96	1.555
0	0	0	0	0	0	0	0	0	0	0	0	0	0	1	0	1	0	1	0	0	Young	Female	No	No	Yes	Yes	No	No	No	No	164	Anterior circulation	NA	1	0	No	Clip	1	10.94	11.4	1.03	23.9	4.6	100	178	2.81	1.66	1.66	1.55
0	0	0	0	0	0	0	0	0	0	0	0	0	0	0	0	0	0	0	0	0	Young	Male	No	Yes	Yes	No	No	No	No	No	110	Anterior circulation	0.6	2.5	0	No	Coil	1	4.16	12.1	1.1	34.5	4.42	144	363	2.48	1.21	1.21	1.21
0	0	0	0	0	0	0	0	0	0	0	0	0	0	0	0	0	0	1	0	1	Young	Male	No	Yes	Yes	No	No	No	No	No	155	Anterior circulation	NA	3	0	No	Clip	4	6.31	10.8	0.97	26.5	5.15	162	186	13.72	1.52	1.52	1.424
0	0	0	0	0	0	0	0	0	0	0	0	1	0	1	0	1	1	0	0	0	Old	Female	No	No	No	Yes	No	No	No	No	149	Anterior circulation	0.5	2.5	0	No	Clip	2	7.57	11.2	1.01	24.1	4.33	130	217	9.4	1.26	1.26	1.2175
0	0	0	1	1	1	1	1	1	1	0	0	0	0	0	0	0	0	1	0	1	Old	Female	No	No	Yes	Yes	No	No	No	No	174	Anterior circulation	0.8	4	0	No	Clip	4	11.61	11.5	1.04	42.3	3.42	112	116	11.17	1.81	1.81	1.42333333333333
0	0	0	0	0	0	0	0	0	0	0	0	0	0	0	0	0	0	0	0	NA	Young	Female	No	No	No	No	No	No	No	No	NA	Anterior circulation	NA	3	0	No	Coil	2	9.81	13.2	1.2	30.1	3.57	105	105	6.14	1.48	1.48	1.51857142857143
0	0	0	0	0	0	0	0	0	0	0	0	0	0	1	0	1	0	1	0	0	Young	Female	No	No	No	No	No	No	No	No	167	Anterior circulation	NA	3	0	No	Clip	1	8.17	11.4	1.03	24	4.84	152	186	9.41	1.13	1.13	1.13
0	0	0	1	1	1	1	1	1	1	0	0	0	0	0	0	0	0	0	0	0	Young	Male	No	No	No	No	No	No	No	Yes	147	Anterior circulation	0.5	2	0	No	Clip	1	4.34	11.2	1.01	29.4	4.85	157	112	4.53	1.63	1.63	1.51
0	0	0	0	0	0	0	0	0	0	0	0	0	0	0	0	0	0	0	0	0	Young	Female	No	No	No	No	No	No	No	No	122	Anterior circulation	0.8	2.5	0	No	Clip	1	4.56	11.3	1.02	25.4	4.67	109	137	3.04	1.71	1.71	1.71
0	0	0	0	0	0	0	0	0	0	0	0	0	0	0	0	0	0	0	0	0	Young	Female	No	No	Yes	No	No	No	No	No	150	Anterior circulation	NA	3	0	No	Clip	1	5.71	11	0.99	23	4.1	119	198	8.08	1.29	1.29	1.3525
0	0	0	0	0	0	0	0	0	0	0	0	0	0	0	0	0	1	0	0	0	Young	Female	No	No	Yes	No	No	No	No	No	140	Anterior circulation	0.4	2.5	0	No	Clip	2	5.43	10.9	0.98	25.4	4.93	127	242	4.44	1.72	1.72	1.72
0	0	0	0	0	0	0	0	0	0	0	0	0	0	0	0	0	0	0	0	0	Old	Female	No	No	No	No	No	No	No	No	140	Anterior circulation	NA	2.5	0	No	No treatment	1	13.17	12.1	1.1	24.3	3.72	112	143	12.02	1.81	1.81	1.8
0	0	0	0	0	0	0	0	0	0	0	0	0	0	0	0	0	0	0	0	0	Young	Female	No	No	Yes	No	No	No	No	No	167	Anterior circulation	1	2.5	0	No	Clip	1	5.47	10.7	0.96	21.8	4.19	130	133	4.54	1.64	1.64	1.64
0	0	0	0	0	0	0	0	0	0	0	0	0	0	0	0	0	0	0	0	0	Old	Female	No	No	No	No	No	No	No	No	145	Anterior circulation	1.5	2.5	0	No	Clip	1	5.08	11.1	1	25.7	4.26	128	171	4.17	1.44	1.44	1.24333333333333
1	1	1	1	1	1	1	1	1	1	0	0	0	0	0	0	0	0	0	0	1	Young	Female	No	No	No	No	No	No	No	No	232	Anterior circulation	NA	2.5	1	No	No treatment	5	12.09	13	1.18	28.2	3.95	116	177	9.53	1.38	1.38	1.38
1	1	1	1	1	1	1	1	1	1	0	0	0	0	0	0	0	0	0	0	1	Young	Female	No	No	Yes	No	No	No	No	No	106	Posterior circulation	NA	4	1	No	No treatment	5	10.2	12.7	1.15	24.5	4.3	142	146	19.13	1.61	1.61	1.39
0	0	0	0	0	0	0	0	0	0	0	0	0	0	0	0	0	0	0	0	0	Young	Male	No	Yes	Yes	No	No	No	No	No	146	Anterior circulation	NA	2	0	No	Clip	1	5.22	12.4	1.12	25.1	5.09	150	68	7.6	1.55	1.55	1.39
0	0	0	0	0	0	1	1	1	1	0	0	0	1	0	0	1	1	1	0	0	Young	Female	No	No	No	No	No	No	No	No	192	Anterior circulation	0.6	4	0	No	Clip	2	6.36	11.7	1.06	21.2	4.03	121	408	5.48	1.17	1.17	1.028
0	0	0	0	0	0	0	0	0	0	0	0	0	0	0	0	0	0	1	0	0	Young	Female	No	No	No	No	No	No	No	No	143	Anterior circulation	NA	2.5	0	No	Clip	4	5.15	11.6	1.05	24.5	4.44	122	311	4.8	1.53	1.53	1.37333333333333
0	0	0	0	0	0	0	0	0	0	0	0	0	0	0	0	0	0	0	0	0	Young	Female	No	No	No	No	No	No	No	Yes	152	Anterior circulation	0.4	4	0	No	Clip	2	5.69	12.4	1.12	23.5	4.5	132	160	4.52	1.09	1.09	1.1275
0	0	0	0	0	0	0	0	0	0	0	0	0	0	0	0	0	0	0	1	0	Young	Male	No	Yes	No	No	No	No	No	No	109	Posterior circulation	NA	4	0	No	Clip	2	8.56	10.5	0.94	20.5	5.24	169	227	16.74	2.03	2.03	2.03
0	0	0	0	0	0	0	0	0	0	0	0	0	0	0	0	0	0	0	0	0	Young	Male	No	No	No	No	Yes	No	No	No	117	Anterior circulation	NA	3	0	No	No treatment	1	4.54	10.8	0.97	24.2	3.94	126	130	5.92	1.75	1.75	1.9
0	0	0	0	0	0	0	0	0	0	0	0	0	0	1	1	1	0	0	0	0	Young	Male	No	No	Yes	No	No	No	No	No	167	Posterior circulation	NA	4	0	No	Coil	1	8.17	10.4	0.93	24.2	5.42	162	209	21.44	1.77	1.77	1.57666666666667
0	0	0	0	0	0	0	0	0	0	0	0	0	0	0	0	0	0	0	0	0	Young	Male	No	Yes	No	No	No	No	No	No	113	Anterior circulation	1.6	2.5	0	No	Coil	1	3.77	10.9	0.98	20.5	4.34	136	228	9.32	1.41	1.41	1.41
0	0	0	0	0	0	0	0	0	1	0	0	0	0	0	0	0	0	1	0	0	Young	Female	No	No	No	No	No	No	No	No	155	Anterior circulation	NA	3	0	No	Clip	1	5.72	12.6	1.14	27.3	3.83	120	241	3.16	1.15	1.15	1.19
0	0	0	0	0	0	0	0	0	0	0	0	1	0	1	1	1	1	0	0	0	Young	Male	No	Yes	No	No	Yes	No	No	No	111	Anterior circulation	0.5	2	0	No	Clip	1	4.96	11.1	1	24.7	4.46	148	169	8.46	1.62	1.62	1.26428571428571
0	0	0	0	0	0	0	0	0	0	0	0	0	0	0	0	0	0	1	0	0	Young	Female	No	No	No	No	No	No	No	No	154	Anterior circulation	0.6	3	0	No	Clip	1	6.71	12.6	1.14	25.2	3.93	116	150	9.72	1.32	1.32	1.205
0	0	0	0	0	0	0	0	0	0	0	0	0	0	0	0	0	0	0	0	0	Young	Female	No	No	No	No	No	No	No	No	137	Anterior circulation	NA	3	0	No	Clip	1	6.22	11.9	1.08	24.9	3.59	110	247	5.9	1.3	1.3	1.3
0	0	0	0	0	0	0	0	0	0	0	0	0	0	0	0	0	0	0	0	0	Young	Female	No	No	No	No	No	No	No	Yes	155	Anterior circulation	0.3	4	0	No	Clip	4	8.06	11.1	0.99	20.2	4.25	138	124	10.61	1.36	1.36	1.36
0	0	0	0	0	0	0	0	0	0	0	0	0	0	0	0	0	0	0	0	1	Young	Female	No	No	No	No	No	No	No	No	134	Anterior circulation	0.7	4	0	No	Coil	4	6.11	11.3	1.01	20.7	4.35	137	110	16.2	1.47	1.47	1.24833333333333
0	0	0	0	0	0	0	0	0	0	0	0	0	0	0	1	1	0	0	0	0	Young	Female	No	No	No	No	No	No	No	No	154	Anterior circulation	2	4	0	No	Clip	3	8.83	12.6	1.12	23	3.91	119	134	16.02	1.62	1.62	1.62
0	0	0	0	0	0	0	0	0	0	0	0	0	0	0	0	0	0	0	0	0	Young	Male	No	Yes	Yes	No	No	No	No	No	172	Anterior circulation	NA	2	0	No	No treatment	1	6.76	10.8	0.96	24.5	5.25	170	188	8.18	1.55	1.55	1.55
0	0	0	0	0	0	0	0	0	0	0	0	0	0	0	0	0	0	0	0	0	Young	Male	No	Yes	Yes	No	No	No	No	No	135	Anterior circulation	0.7	2.5	0	No	Coil	2	4.32	11.1	0.99	29	4.95	148	150	4.45	1.68	1.68	1.68
0	0	0	0	0	0	0	0	0	0	0	0	0	0	0	0	0	0	0	0	0	Old	Female	No	No	No	No	No	No	Yes	No	140	Anterior circulation	0.5	2.5	0	No	Clip	1	6.86	11.5	1.03	22.9	3.72	126	140	4.87	1.51	1.51	1.51
0	0	0	0	0	0	0	0	0	0	0	0	0	0	0	0	0	0	0	0	0	Young	Female	No	No	No	No	Yes	No	No	No	169	Anterior circulation	0.3	3	0	No	Clip	1	8.63	14.5	1.29	26	4.37	129	143	9.61	1.14	1.14	1.24
0	0	0	0	0	0	0	0	0	0	0	0	0	0	0	0	0	0	0	0	0	Young	Female	No	No	Yes	No	No	No	No	No	146	Anterior circulation	NA	2.5	0	No	Clip	2	8.73	10.9	0.97	23.3	4.13	119	87	8.11	1.81	1.81	1.61333333333333
0	0	0	0	0	0	0	0	0	0	0	0	0	0	0	1	1	0	0	0	0	Young	Female	No	No	No	No	No	No	No	No	146	Anterior circulation	NA	4	0	No	Clip	1	6.34	11.1	0.99	23.7	3.69	109	165	6.31	1.73	1.73	1.73
0	0	0	0	0	0	0	0	0	0	0	0	0	0	0	0	0	0	0	0	0	Old	Female	No	No	No	No	No	No	No	No	140	Anterior circulation	0.6	2.5	0	No	Clip	1	6.51	12	1.07	27.7	4.15	118	211	2.46	0.95	0.95	1.17166666666667
0	0	1	1	1	1	1	1	1	1	0	0	1	0	0	0	1	1	0	0	1	Old	Female	No	No	No	No	No	No	Yes	No	142	Anterior circulation	2	4	0	No	Clip	2	4.74	12.2	1.09	25.7	4.57	141	164	7.59	1.69	1.69	1.25777777777778
0	0	0	0	0	0	0	0	0	0	0	0	0	0	0	0	0	0	0	0	0	Young	Female	No	No	No	No	No	No	No	No	116	Anterior circulation	NA	2.5	0	No	Coil	1	5.77	11.8	1.05	24.5	4.19	125	391	5.63	1.36	1.36	1.36
0	0	0	0	0	0	0	0	1	1	0	0	0	0	0	0	0	0	0	0	0	Old	Female	No	No	No	No	No	No	No	Yes	168	Anterior circulation	1.5	3	0	No	Coil	1	7.38	15.1	1.34	29.9	3.24	96	41	1.52	0.89	0.89	1
0	1	1	1	1	1	1	1	1	1	0	0	1	0	1	0	1	0	0	0	1	Old	Female	No	No	Yes	Yes	No	No	No	No	141	Anterior circulation	NA	4	0	No	No treatment	4	7.89	35.7	3.15	86.1	3.52	108	50	12.98	1.51	1.51	1.41
0	0	0	0	0	0	0	0	0	0	0	0	0	0	0	0	0	0	0	0	0	Young	Female	No	No	No	No	No	No	No	Yes	116	Anterior circulation	NA	2.5	0	No	No treatment	1	4.8	11.2	1	20.8	5.16	113	252	2.48	1.46	1.46	1.46
0	0	0	0	0	0	0	0	1	1	1	0	1	0	1	0	1	0	1	0	0	Old	Male	No	No	No	No	No	No	Yes	No	135	Anterior circulation	NA	3	0	No	Clip	4	5.14	11.4	1.02	23.1	4.81	143	207	7.69	1.38	1.38	1.27125
0	0	0	0	0	0	1	1	1	1	0	0	0	0	0	0	0	0	1	0	0	Young	Male	No	No	Yes	No	No	No	No	Yes	139	Anterior circulation	0.5	2.5	0	No	Clip	1	7.39	NA	NA	NA	5.13	161	230	4.28	1.61	1.61	1.38
0	0	0	0	0	0	0	1	1	1	0	0	0	0	0	0	0	0	1	0	0	Young	Male	No	No	No	No	No	No	No	No	158	Anterior circulation	NA	1	0	No	Clip	1	5.84	14.4	1.28	30.1	3.69	116	48	4	1.47	1.47	1.47
0	0	0	0	0	0	0	0	0	0	0	0	0	0	0	1	1	0	1	0	0	Young	Female	No	No	Yes	No	No	No	No	No	176	Anterior circulation	1.1	1	0	No	Clip	1	7.08	11.7	1.04	21.4	4.18	118	184	10.35	1.6	1.6	1.49
0	0	0	0	0	0	0	0	0	0	0	0	0	0	0	0	0	0	0	0	0	Young	Female	No	No	No	No	No	No	No	No	120	Anterior circulation	0.3	4	0	No	Clip	1	7.59	11.4	1.02	20.1	3.96	115	172	10.88	1.33	1.33	1.33
0	0	0	0	0	0	0	0	0	0	0	0	0	0	0	0	0	0	0	0	0	Young	Female	No	No	No	No	No	No	No	No	132	Anterior circulation	NA	2.5	0	No	Coil	4	5.35	11.7	1.04	30.1	3.58	109	338	3.55	1.62	1.62	1.62
0	0	0	0	0	0	0	0	0	0	0	0	0	0	0	0	0	0	0	0	0	Young	Female	No	No	No	No	No	No	No	No	149	Anterior circulation	0.6	2.5	0	No	Clip	1	7	10.8	0.96	26.8	4.45	138	174	13.1	1.62	1.62	1.47714285714286
0	0	0	0	0	0	0	0	0	0	0	0	1	0	0	0	1	0	1	0	0	Young	Male	No	No	No	No	No	No	No	No	128	Anterior circulation	NA	2.5	0	No	Clip	1	6.69	12	1.07	23	5.14	156	170	9.35	1.22	1.22	1.185
0	0	0	0	0	0	0	0	0	0	0	0	0	0	0	0	0	0	0	0	0	Young	Female	No	No	No	No	No	No	No	Yes	136	Anterior circulation	0.5	3	0	No	Clip	2	7.85	13.7	1.22	30.8	3.36	109	100	5.99	1.74	1.74	1.74
0	0	0	0	0	0	0	0	0	0	0	0	0	0	0	0	0	0	0	0	0	Young	Male	No	Yes	No	No	No	No	No	No	130	Anterior circulation	0.2	4	0	No	Clip	1	6.64	9.4	0.84	20.2	3.72	123	82	6.36	1.94	1.94	1.55333333333333
0	0	0	0	0	1	1	1	1	1	0	0	1	0	0	0	1	0	1	0	1	Old	Male	No	Yes	No	Yes	No	No	No	No	103	Anterior circulation	NA	2.5	0	No	Clip	1	4.7	13	1.16	22.1	4.71	166	164	3.58	1.55	1.55	1.665
0	0	0	0	0	0	0	0	0	0	0	0	0	0	0	0	0	0	1	0	0	Young	Male	No	Yes	No	No	No	No	No	No	142	Anterior circulation	0.4	4	0	No	Clip	1	8.54	12.6	1.12	23	4.76	151	183	6.01	1.75	1.75	1.504
0	0	0	0	0	0	0	0	0	0	0	0	0	0	0	0	0	0	0	0	0	Young	Female	No	No	No	No	No	No	No	No	140	Anterior circulation	1	4	0	No	Clip	1	8.2	13.8	1.23	30.3	4.2	126	158	8.72	1.41	1.41	1.3675
0	0	0	0	0	0	0	0	0	1	0	0	0	0	1	0	1	0	0	0	0	Young	Male	No	Yes	No	No	No	No	No	No	130	Anterior circulation	2	2	0	No	Clip	1	8.09	12.2	1.09	23.5	4.25	143	146	9.28	1.2	1.2	1.142
0	0	0	0	0	0	0	0	0	0	0	0	0	0	0	0	0	0	0	0	0	Young	Male	No	No	No	No	No	No	Yes	No	111	Anterior circulation	0.4	2	0	No	Clip	1	6.18	12.2	1.09	27.1	4.18	134	173	6.47	1.68	1.68	1.615
0	0	0	0	0	0	0	0	0	0	0	0	0	0	0	0	0	0	1	0	0	Young	Female	No	No	No	No	No	No	No	No	143	Anterior circulation	0.8	3	0	No	Coil	1	8.21	12	1.07	27.3	3.69	121	170	5.55	1.31	1.31	1.2
0	0	0	0	0	0	0	0	0	0	0	0	0	0	0	0	0	0	0	0	0	Young	Female	No	No	No	No	No	No	No	No	135	Anterior circulation	2	4	0	No	Clip	1	7.24	12.4	1.11	22.5	3.99	116	236	10.45	1.01	1.01	1
0	0	0	0	0	0	0	0	0	0	0	0	0	0	1	1	1	0	1	0	1	Old	Female	No	No	Yes	No	No	No	No	No	117	Anterior circulation	0.3	4	0	No	Clip	1	7.85	11.9	1.06	24.5	3.34	109	89	8.9	1.19	1.19	1.146
0	0	0	0	0	0	0	0	0	0	0	0	0	0	0	0	0	0	0	0	0	Young	Female	No	No	No	No	No	No	No	No	118	Posterior circulation	NA	2.5	0	No	Coil	1	8.26	12	1.07	25.3	4.5	139	460	10.84	1.29	1.29	1.29
0	0	0	0	0	0	0	0	1	1	0	0	0	0	0	0	0	0	0	0	0	Old	Female	No	No	Yes	No	No	No	No	No	147	Anterior circulation	0.8	3	0	No	No treatment	1	12.84	12.5	1.11	24	4.7	136	197	8.85	1.1	1.1	1.1
0	0	0	0	0	0	0	0	0	0	0	0	0	0	0	0	0	0	0	0	0	Young	Female	No	No	No	No	No	No	No	No	127	Anterior circulation	0.3	3	0	No	Clip	1	6.25	12.1	1.08	23.7	4.53	129	193	17.11	1.59	1.59	1.54
0	0	0	0	0	0	0	0	0	0	0	0	0	0	0	0	0	0	0	0	0	Young	Female	No	No	Yes	No	No	No	No	No	139	Anterior circulation	1	1	0	No	Clip	1	5.05	12.1	1.08	21.5	3.6	113	305	2.53	1.3	1.3	1.255
0	0	0	0	0	0	0	0	0	0	0	0	0	0	0	0	0	1	0	0	1	Young	Female	No	No	Yes	No	No	No	No	No	140	Anterior circulation	0.4	4	0	No	No treatment	5	5.69	11.1	0.99	24.4	4.26	124	196	12.97	1.27	1.27	1.2
0	0	0	0	0	0	0	0	0	0	0	0	0	0	0	0	0	0	0	0	0	Young	Female	No	No	No	No	No	No	No	No	110	Anterior circulation	0.5	1	0	No	Clip	1	6.11	12.2	1.09	22.9	3.57	110	106	5.07	1.35	1.35	1.35666666666667
0	0	0	0	0	0	0	0	0	0	0	0	0	0	0	0	0	0	0	0	0	Young	Female	No	No	No	No	No	No	No	No	176	Anterior circulation	0.4	1	0	No	Clip	1	6.88	12.8	1.14	24.8	3.94	125	178	5.84	1.27	1.27	1.22
0	0	0	0	0	0	0	0	0	0	0	0	0	0	0	0	0	0	0	0	0	Young	Female	No	No	No	No	No	No	No	No	115	Anterior circulation	NA	2.5	0	No	Coil	1	5.01	12.5	1.11	25.2	4.48	133	232	5.37	1.23	1.23	1.23
0	0	0	0	0	0	0	0	0	0	0	0	0	0	0	0	0	0	0	0	0	Old	Female	No	No	No	No	No	No	No	No	174	Anterior circulation	NA	4	0	No	Clip	1	7.8	11	0.98	20	4.55	134	181	11.65	1.18	1.18	1.23333333333333
0	0	0	0	0	0	0	0	0	0	0	0	1	0	0	0	1	0	0	0	0	Young	Female	No	No	No	No	No	No	No	No	159	Anterior circulation	NA	4	0	No	No treatment	1	8.01	12.7	1.13	28.5	4.38	129	216	13.99	1.12	1.12	1.12
0	0	0	0	0	0	0	0	0	0	0	0	0	0	0	1	1	0	0	0	0	Young	Female	No	No	Yes	No	No	No	No	No	130	Anterior circulation	1	4	0	No	Clip	1	8.9	12.2	1.09	15.7	3.94	123	218	13.03	1.59	1.59	1.455
0	0	0	0	0	0	0	0	0	0	0	0	0	0	0	0	0	0	0	0	0	Young	Female	No	No	No	No	No	No	No	No	145	Anterior circulation	0.9	3	0	No	Coil	2	6.88	12.7	1.13	24.5	4.19	124	103	6.02	1.37	1.37	1.37
0	0	0	0	0	0	0	0	0	0	0	0	0	0	0	0	0	0	0	0	0	Young	Female	No	No	No	Yes	No	No	No	No	123	Anterior circulation	0.6	3	0	No	Clip	1	5.76	11.6	1.04	21.9	4.57	141	157	11.1	1.33	1.33	1.28
0	0	0	0	1	1	1	1	1	1	0	0	1	1	1	0	1	0	1	0	1	Old	Male	No	Yes	Yes	No	No	No	Yes	No	169	Anterior circulation	0.5	3	0	No	Clip	2	6.12	12.8	1.14	29.9	4.42	139	113	11.22	0.77	0.77	1.01142857142857
0	0	0	0	0	0	0	0	0	0	0	0	0	0	0	0	0	0	0	0	0	Old	Female	No	No	No	No	No	No	No	No	129	Anterior circulation	9	4	0	No	Clip	1	7.51	11.2	1	24.8	4.58	143	187	6.71	1.33	1.33	1.34
0	0	0	0	0	1	1	1	1	1	1	1	1	1	1	1	1	1	0	0	0	Young	Male	No	Yes	Yes	No	No	No	No	No	150	Anterior circulation	0.88	4	0	No	Clip	5	13.89	13.9	1.24	23.6	3.89	115	301	12.91	0.83	0.83	0.819
0	0	0	0	0	0	0	0	0	0	0	0	0	0	0	0	0	0	0	0	0	Young	Female	No	No	No	No	No	No	No	No	134	Anterior circulation	0.5	4	0	No	Clip	1	7.02	11.4	1.02	19	4.18	129	160	7.24	1.66	1.66	1.66
0	0	0	0	0	0	0	0	0	0	0	0	0	0	0	0	0	0	0	0	0	Young	Male	No	No	Yes	No	No	No	No	No	170	Anterior circulation	0.6	2	0	No	Clip	4	7.6	13.3	1.19	25	5.06	153	162	12.34	1.53	1.53	1.53
0	0	0	0	0	0	0	0	0	0	0	0	0	0	0	0	0	0	0	0	0	Young	Female	No	No	No	No	No	No	No	No	180	Anterior circulation	0.4	3	0	No	Clip	2	6.37	12.2	1.09	24.5	4.32	135	146	8.76	1.43	1.43	1.545
0	0	0	0	0	0	0	0	0	0	0	0	0	0	0	0	0	0	0	0	0	Young	Female	No	No	No	No	Yes	No	No	No	141	Anterior circulation	NA	3	0	No	Clip	2	9.75	12.5	1.11	27.4	3.57	104	213	8.96	1.25	1.25	1.115
0	0	0	0	0	0	0	0	0	0	0	0	1	0	1	0	1	0	1	0	0	Young	Male	No	Yes	No	Yes	No	No	No	No	135	Anterior circulation	0.8	2.5	0	No	Clip	1	7.7	12.3	1.1	24.9	4.97	153	107	4.42	1.66	1.66	1.43
0	0	0	0	0	0	0	0	0	0	0	0	0	0	1	0	1	0	0	0	0	Young	Female	No	No	No	No	No	No	No	No	132	Anterior circulation	0.2	2.5	0	No	Coil	1	4.87	11.1	0.99	25.6	4.34	127	281	4.9	1.35	1.35	1.35
0	0	0	0	0	0	0	0	0	0	0	0	0	0	0	0	0	0	0	0	0	Young	Male	No	Yes	No	No	No	No	No	No	120	Posterior circulation	0.6	2.5	0	No	Clip	1	4.71	11.4	1.02	22.7	4.61	146	132	2.83	1.44	1.44	1.48
0	0	0	0	0	0	0	0	0	0	0	0	0	0	0	0	0	0	0	0	0	Young	Female	No	No	Yes	Yes	Yes	No	No	Yes	112	Anterior circulation	0.5	4	0	No	Clip	1	5.77	13.4	1.19	26.7	4.67	141	114	7.14	1.8	1.8	1.6225
0	1	1	1	1	1	1	1	1	1	1	0	1	1	1	0	1	1	0	0	1	Old	Male	No	Yes	No	No	No	No	No	Yes	153	Anterior circulation	3.5	4	0	No	Clip	2	6.17	13.3	1.19	20.4	4.56	153	133	6.75	1.44	1.44	1.4725
1	1	1	1	1	1	1	1	1	1	0	0	0	0	0	0	0	0	0	1	1	Young	Female	No	No	No	No	No	No	No	No	143	Anterior circulation	NA	2	0	No	No treatment	5	7.81	14	1.25	33.7	3.13	100	207	8.49	1.14	1.14	1.085
1	1	1	1	1	1	1	1	1	1	0	0	1	0	0	0	1	0	0	0	1	Young	Male	No	No	No	No	No	No	No	No	132	Posterior circulation	NA	2.5	0	No	Coil	1	4.25	14.5	1.29	42.6	4.53	134	185	3.41	1.16	1.16	1.16
1	1	1	1	1	1	1	1	1	1	0	0	1	0	1	0	1	0	0	0	1	Young	Male	No	Yes	No	No	Yes	No	No	No	144	Anterior circulation	0.6	4	0	Yes	No treatment	5	9.49	13.4	1.19	23.9	4.5	138	182	14.44	0.96	0.96	0.96
0	0	0	0	0	0	0	0	0	0	0	0	0	0	0	0	0	0	0	0	0	Young	Female	No	No	No	No	No	No	No	No	108	Anterior circulation	0.8	4	0	No	Clip	1	8.16	11.8	1.05	23.1	4.2	126	144	9.99	1.48	1.48	1.48
0	0	0	0	0	0	0	0	0	0	0	1	0	0	0	0	0	0	0	0	0	Young	Female	No	No	Yes	No	No	No	No	No	147	Anterior circulation	0.8	2.5	0	No	Clip	4	6.59	11.9	1.06	25.5	4.37	132	395	6.02	0.96	0.96	0.973333333333333
0	0	0	0	0	0	0	0	0	0	0	0	0	0	0	0	0	0	0	0	0	Young	Female	No	No	No	Yes	No	No	No	No	125	Anterior circulation	NA	1	0	No	No treatment	1	4.56	11.2	1	22.3	5.1	145	217	3.89	1.42	1.42	1.42
0	0	0	0	0	0	0	0	0	0	0	0	0	0	0	0	0	0	0	0	0	Young	Female	No	No	No	No	No	No	No	No	135	Anterior circulation	0.4	2.5	0	No	Coil	1	5.48	14.3	1.27	28.1	3.84	119	115	2.63	1.62	1.62	1.62
0	0	0	0	0	0	0	0	0	0	0	0	0	0	0	0	0	0	0	0	0	Young	Female	No	No	No	No	No	No	No	No	122	Anterior circulation	0.6	2.5	0	No	Coil	1	5.42	13.9	1.24	24.1	3.66	107	134	2.45	1.14	1.14	1.14
0	0	0	0	0	0	0	0	0	0	0	0	0	0	0	0	0	0	0	0	0	Young	Female	No	No	Yes	No	No	No	No	No	216	Anterior circulation	NA	2	0	No	Clip	1	8.08	12.1	1.08	22.6	4.86	133	158	14.3	1.51	1.51	1.3275
0	0	0	0	0	0	0	0	0	0	0	0	0	0	0	0	0	1	0	0	0	Young	Female	No	No	No	No	No	No	No	No	115	Anterior circulation	0.6	2	0	No	Clip	4	9.55	13.9	1.24	31.8	4.78	88	276	11.32	1.39	1.39	1.53333333333333
0	0	0	0	0	0	0	0	0	0	0	0	0	0	0	0	0	0	0	0	0	Old	Female	No	No	No	No	No	No	No	No	140	Anterior circulation	NA	4	0	No	Coil	1	8.83	12.5	1.11	22.8	4.37	128	176	10.3	1.29	1.29	1.31
0	0	0	0	0	0	0	0	0	0	0	0	0	0	0	0	0	0	0	0	0	Young	Male	No	No	Yes	No	No	No	No	No	168	Anterior circulation	0.6	4	0	No	Clip	1	6.47	12.2	1.09	27.7	5.24	159	247	10.12	1.37	1.37	1.19
0	0	0	0	0	0	0	0	0	0	0	0	0	0	0	0	0	0	1	0	0	Young	Male	No	Yes	No	No	No	No	No	No	145	Anterior circulation	1	4	0	No	Clip	4	6.53	11.3	1.01	25.4	4.33	138	207	7.72	1.12	1.12	1.12
0	0	0	0	0	0	0	0	0	0	0	0	0	0	0	0	0	0	0	0	0	Young	Female	No	No	No	No	No	No	No	No	129	Anterior circulation	0.3	2	0	No	Clip	1	11.14	12.8	1.14	27.1	3.96	118	193	11.61	1.65	1.65	1.5
0	0	0	0	0	0	0	0	0	0	0	0	0	0	0	0	0	0	0	0	0	Young	Female	No	No	Yes	No	No	No	No	No	135	Anterior circulation	NA	2.5	0	No	No treatment	1	4.93	11.8	1.05	30.6	4.04	126	206	1.82	1.49	1.49	1.49
0	0	0	0	0	0	0	0	0	0	0	0	0	0	0	0	0	0	1	0	0	Young	Male	No	Yes	Yes	No	No	No	No	No	150	Anterior circulation	0.6	3	0	No	Clip	1	9.69	12.4	1.11	21.7	5.22	166	213	17.3	1.54	1.54	1.245
0	0	0	0	0	0	0	0	0	0	1	0	0	0	0	0	0	0	0	0	0	Young	Female	No	No	No	No	No	No	No	No	182	Anterior circulation	1.7	4	0	No	Clip	4	11.52	12.5	1.11	25	4.86	137	151	13.32	1.29	1.29	1.21333333333333
0	0	0	0	0	0	0	0	0	0	0	0	1	0	0	0	1	0	0	0	0	Young	Female	No	No	No	No	No	No	No	No	134	Anterior circulation	0.6	4	0	No	Clip	4	5.56	10.8	0.96	28.4	4.32	123	124	7.18	1.3	1.3	1.15
0	0	0	0	0	1	1	1	1	1	1	0	0	0	0	0	0	0	0	1	1	Young	Female	No	No	No	No	No	No	No	Yes	146	Anterior circulation	0.3	2.5	0	No	Clip	1	4.25	12.8	1.14	32	4.19	106	209	4.28	1.23	1.23	1.2425
0	0	0	0	0	0	0	0	0	1	0	0	0	0	0	0	0	1	1	0	0	Young	Male	No	No	No	No	No	No	No	No	121	Anterior circulation	1.9	4	0	No	Clip	2	4.63	12	1.07	32.6	3.62	110	264	8.56	1.07	1.07	1.03333333333333
0	0	0	0	0	0	0	0	0	0	0	0	0	0	0	0	0	0	0	0	0	Young	Female	No	No	No	No	No	No	No	No	164	Anterior circulation	0.6	2	0	No	Coil	1	6.96	11.6	1.04	22.4	4.15	125	59	6.86	1.65	1.65	1.65
0	0	0	0	0	0	0	0	0	0	0	0	0	0	0	1	1	0	0	0	0	Young	Male	No	Yes	No	No	No	No	No	No	124	Anterior circulation	0.6	2	0	No	Clip	1	6.97	10.2	0.91	21.7	5.13	162	205	10.13	1.5	1.5	1.31166666666667
0	0	0	0	0	0	0	0	0	0	1	0	1	0	1	0	1	1	0	0	1	Young	Female	No	No	No	No	No	No	No	No	118	Posterior circulation	NA	2	0	No	Coil	5	10.74	12.9	1.15	22.8	4.32	137	97	10.73	1.22	1.22	1.0825
0	1	1	1	1	1	1	1	1	1	0	0	0	0	0	0	0	0	0	0	1	Young	Male	No	No	No	No	No	No	No	No	130	Anterior circulation	0.4	4	0	No	No treatment	4	7.31	13.5	1.2	22.1	4.4	144	118	10.31	1.16	1.16	1.16
0	0	0	0	0	1	1	1	1	1	0	0	1	0	1	0	1	1	0	0	0	Young	Male	No	Yes	No	No	No	No	No	No	121	Anterior circulation	2.5	4	0	No	Clip	5	11.78	14	1.25	30.6	4.28	114	203	14.52	2.03	2.03	1.675
0	0	0	0	0	0	0	0	1	1	0	0	0	0	0	0	0	0	0	0	0	Young	Male	No	No	No	No	No	No	No	No	173	Anterior circulation	1.1	4	0	No	Clip	1	6.22	13.1	1.17	29	4.61	145	106	9.21	1.35	1.35	1.16
0	0	0	0	0	0	0	0	0	0	0	0	0	0	0	0	0	0	0	0	0	Young	Female	No	No	Yes	No	No	No	No	No	123	Anterior circulation	0.4	3	0	No	Clip	1	6.97	10.4	0.93	20.8	4.71	117	186	7.49	1.74	1.74	1.505
0	0	0	0	0	0	0	0	0	0	0	0	0	0	0	0	0	0	0	0	0	Young	Female	No	No	No	No	No	No	No	No	147	Posterior circulation	NA	2.5	0	No	No treatment	1	5.06	NA	NA	NA	4.55	137	252	4.16	1.68	1.68	1.68
0	0	0	0	0	0	0	0	0	0	0	0	0	0	1	0	1	0	1	0	0	Young	Female	No	No	No	No	No	No	No	Yes	181	Anterior circulation	0.5	2.5	0	No	Clip	1	3.39	11.8	1.05	28	4.28	123	65	1.28	1.59	1.59	1.445
0	0	0	0	0	0	0	0	0	0	0	0	0	0	0	0	0	0	0	0	0	Young	Male	No	Yes	No	No	No	No	Yes	No	152	Anterior circulation	0.4	1	0	No	Clip	1	8.39	13.1	1.17	24.3	4.08	126	78	8.17	1.37	1.37	1.21
0	0	0	0	0	0	0	0	0	0	0	0	0	0	0	0	0	0	0	0	0	Young	Female	No	No	No	No	No	No	No	No	109	Anterior circulation	0.25	2.5	0	No	Clip	1	7.41	11.3	1.01	24.9	4.24	136	220	1.06	1.45	1.45	1.445
0	0	0	0	0	0	0	0	0	0	0	0	0	0	0	0	0	0	0	0	0	Young	Female	No	No	Yes	No	No	No	No	No	190	Anterior circulation	NA	2.5	0	No	Clip	1	5.29	10.8	0.96	23.6	4.82	143	103	6.31	1.32	1.32	1.338
0	0	0	0	0	0	0	0	0	0	1	0	1	0	0	1	1	0	0	0	1	Young	Male	No	Yes	No	No	No	No	No	No	149	Anterior circulation	3	4	0	No	Clip	4	9.09	11.4	1.02	25	4.81	144	194	11.74	1.13	1.13	1.07333333333333
0	0	0	0	0	0	0	0	0	0	0	0	0	0	0	0	0	0	0	0	0	Young	Female	No	No	No	No	No	No	No	No	154	Anterior circulation	0.6	2	0	No	Clip	4	7.84	12.6	1.12	21.6	4.47	135	290	10.81	1.22	1.22	1.37571428571429
0	0	0	0	0	0	0	0	0	1	0	0	0	0	0	0	0	0	0	0	0	Young	Male	No	No	No	No	No	No	No	No	99	Anterior circulation	1.4	1	0	No	Clip	1	5.11	11	0.98	30	4.94	146	221	3.01	1.47	1.47	1.47
0	0	0	0	0	0	0	0	0	0	0	0	1	0	0	0	1	0	0	0	0	Young	Female	No	No	No	No	No	No	No	No	172	Anterior circulation	NA	4	0	No	Clip	2	9.68	12.2	1.09	22.7	4.74	147	172	11.27	1.83	1.83	1.335
0	0	0	0	0	0	0	0	0	0	0	0	0	0	0	0	0	0	1	0	1	Young	Female	No	No	Yes	No	No	No	No	No	196	Anterior circulation	NA	4	0	No	Clip	5	11.14	12.4	1.11	21.5	4.92	134	191	11.24	1.27	1.27	1.065
0	0	0	0	0	0	0	0	0	0	0	0	0	0	1	0	1	0	0	0	0	Young	Female	No	No	No	No	No	No	No	No	155	Anterior circulation	1	2	0	No	Clip	1	6.3	10.9	0.97	19.9	3.85	86	294	10.98	1.25	1.25	1.176
0	0	0	0	0	0	0	0	0	0	0	0	0	0	0	0	0	0	0	0	1	Old	Female	No	No	Yes	No	No	No	No	No	180	Anterior circulation	0.9	2	0	No	Coil	1	6.23	10.9	0.97	21.8	4.54	145	128	6.79	1.59	1.59	1.37333333333333
0	0	0	0	0	0	0	0	0	0	0	0	0	0	0	0	0	1	0	0	0	Young	Female	No	No	No	Yes	No	No	No	No	151	Anterior circulation	1	4	0	No	Clip	1	6.07	11.1	0.99	25.1	3.8	122	63	4.93	1.64	1.64	1.49
0	1	1	1	1	1	1	1	1	1	0	0	0	0	1	0	1	0	0	0	0	Young	Male	Yes	No	Yes	No	No	No	No	No	180	Posterior circulation	2	2.5	0	No	Clip	1	6.25	11.8	1.05	24.7	5.26	160	99	8.59	1.49	1.49	1.435
0	0	0	0	0	0	0	0	0	0	0	0	0	0	0	0	0	0	0	0	0	Young	Female	No	No	No	No	No	No	No	No	144	Anterior circulation	0.8	2.5	0	No	Clip	1	5.03	10.9	0.97	23.9	4.61	145	160	1.63	1.39	1.39	1.36
0	1	1	1	1	1	1	1	1	1	0	0	0	0	0	0	0	0	1	0	0	Young	Female	No	No	No	No	No	No	No	No	134	Anterior circulation	1.2	2	0	No	Clip	1	7.15	12.1	1.08	24.8	4.31	126	96	8.06	1.4	1.4	1.23333333333333
0	0	0	0	0	0	0	0	0	0	0	0	0	0	0	0	0	0	0	0	0	Young	Female	No	No	No	No	No	No	No	No	138	Anterior circulation	1.2	2.5	0	No	Clip	1	11.07	11.9	1.06	22.3	3.49	107	149	3.85	1.77	1.77	1.52333333333333
0	0	0	0	0	0	0	0	0	0	0	0	0	0	0	0	0	0	0	0	1	Young	Female	No	No	Yes	No	No	No	No	No	134	Anterior circulation	2.5	2.5	0	No	Clip	2	6.33	10.9	0.97	23.3	4.65	134	314	7.58	1.63	1.63	1.556
0	0	0	0	0	0	0	0	0	1	0	0	1	0	0	0	1	0	0	0	0	Young	Female	No	No	Yes	No	No	No	Yes	No	125	Anterior circulation	NA	2.5	0	No	Coil	1	6.46	12.6	1.12	24	3.99	127	139	5.92	2.14	2.14	2.145
0	0	0	0	0	0	0	0	0	0	0	0	0	0	0	1	1	0	0	0	0	Young	Male	No	No	Yes	No	No	No	No	Yes	140	Anterior circulation	1	4	0	No	Coil	1	8.74	13	1.16	26.8	5.06	144	164	8.76	2.09	2.09	1.97666666666667
0	0	0	0	0	0	0	0	0	0	0	0	0	0	0	0	0	0	1	0	0	Young	Male	No	Yes	No	No	No	No	No	No	120	Anterior circulation	1.2	2	0	No	Clip	1	5.15	12.1	1.08	21.3	4.23	143	263	9.94	1.53	1.53	1.55666666666667
0	0	0	0	0	0	0	0	0	0	0	0	0	0	0	0	0	0	0	0	0	Young	Male	No	No	No	No	No	No	No	No	130	Anterior circulation	1.1	4	0	No	Clip	1	6.1	12.7	1.13	26.6	5.47	158	149	7.32	1.72	1.72	1.785
0	0	0	0	0	0	0	0	0	0	0	0	0	0	0	0	0	0	0	0	0	Young	Male	No	Yes	No	No	No	No	No	No	110	Anterior circulation	5.4	4	0	No	Clip	1	6.23	12.7	1.13	27.5	4.11	130	143	16.8	1.74	1.74	1.74
0	0	0	0	0	0	0	0	0	0	0	0	0	0	0	0	0	0	0	0	0	Young	Female	No	No	Yes	Yes	No	No	No	No	185	Anterior circulation	0.5	2	0	No	Clip	1	14.43	10.6	0.95	23.9	4.26	111	247	6	1.63	1.63	1.56
0	0	0	0	0	0	0	0	0	0	0	0	0	0	0	0	0	0	0	0	0	Young	Female	No	No	No	No	No	No	No	No	113	Anterior circulation	0.7	2.5	0	No	Clip	1	6.64	10.5	0.94	21.5	5.13	150	284	3.24	1.45	1.45	1.39
0	0	0	0	0	0	0	0	0	0	0	0	0	0	1	1	1	0	0	0	0	Old	Male	Yes	No	No	No	No	No	Yes	No	110	Anterior circulation	0.6	2	0	No	Clip	1	6.91	10.9	0.97	20.6	3.83	136	134	7.24	1.8	1.8	1.305
0	0	0	0	0	0	0	0	0	0	0	0	0	0	0	0	0	0	0	0	0	Young	Male	No	Yes	No	No	No	No	No	No	119	Anterior circulation	1.3	2.5	0	No	Clip	2	4.62	12.2	1.09	27.5	5.62	126	151	3.69	1.99	1.99	1.855
0	0	0	0	0	0	0	0	0	0	0	0	0	0	0	0	0	0	0	0	0	Young	Female	No	No	No	No	No	No	No	No	132	Anterior circulation	0.6	2.5	0	No	Clip	1	4.76	11.3	1.01	27.3	3.89	127	130	1.68	1.82	1.82	1.77
0	0	0	1	1	1	1	1	1	1	0	0	1	0	0	0	1	0	0	0	1	Old	Male	No	Yes	No	No	No	No	Yes	No	165	Anterior circulation	1.2	4	0	No	Clip	1	5.81	12.8	1.14	28.1	3.69	124	125	8.83	1.36	1.36	1.23
0	0	0	0	0	0	0	0	0	0	0	0	0	0	0	0	0	0	0	0	0	Young	Female	No	No	No	No	No	No	No	No	149	Anterior circulation	0.7	3	0	No	Clip	1	5.64	12.7	1.13	17.8	4.2	129	148	4.21	1.68	1.68	1.565
0	0	0	0	0	0	0	0	0	0	0	0	0	0	0	0	0	0	1	0	0	Young	Female	No	No	No	No	No	No	No	No	208	Anterior circulation	NA	4	0	No	Clip	4	7.17	13.9	1.24	27.6	4.64	114	312	18.43	1.37	1.37	1.36666666666667
0	0	0	0	1	1	1	1	1	1	0	0	1	0	1	0	1	0	0	0	0	Young	Male	No	Yes	No	No	Yes	No	No	No	140	Anterior circulation	1	3	0	No	Clip	5	6.57	12	1.07	26.4	4.57	145	354	10.46	1.22	1.22	1.17
0	0	0	0	0	0	0	0	0	0	0	0	0	0	0	0	0	0	0	0	1	Young	Female	No	No	No	No	No	No	No	No	137	Anterior circulation	NA	2.5	0	No	No treatment	2	7.75	13.4	1.19	31.4	3.76	93	253	6.62	0.98	0.98	0.98
0	0	0	0	0	0	1	1	1	1	0	0	1	0	0	0	1	0	1	0	1	Young	Female	No	No	No	No	No	No	No	No	132	Anterior circulation	NA	1	0	No	Coil	1	5.44	10.7	0.96	27.7	3.8	110	77	3.57	1.43	1.43	1.53333333333333
0	0	0	0	0	0	0	0	0	0	0	0	0	0	0	0	0	0	0	0	0	Young	Male	No	Yes	Yes	No	No	No	No	No	111	Anterior circulation	0.6	2.5	0	No	Clip	1	5.67	12.6	1.12	23.3	4.31	136	249	4.18	1.78	1.78	1.78
0	1	1	1	1	1	1	1	1	1	0	0	0	0	0	0	0	0	0	0	0	Young	Male	No	No	Yes	No	No	No	No	No	150	Anterior circulation	0.6	3	0	No	Clip	1	6.02	12	1.07	23.9	4.43	141	175	7.77	1.9	1.9	1.6175
0	0	0	0	0	0	0	0	0	0	0	0	0	0	0	0	0	0	1	0	0	Young	Male	No	Yes	No	No	No	No	No	No	124	Anterior circulation	0.4	2	0	No	Clip	1	6.28	11.5	1.03	27.5	4.4	162	91	7.94	1.64	1.64	1.57
0	0	0	0	0	0	0	0	0	0	0	0	0	0	0	0	0	0	0	0	0	Young	Female	No	No	No	No	No	No	No	No	109	Posterior circulation	0.6	2	0	No	No treatment	1	6.53	10	0.89	22.7	3.74	102	328	8.22	1.05	1.05	1.05
0	0	0	0	0	0	0	0	0	0	0	0	0	0	0	0	0	0	0	0	0	Young	Female	No	No	No	No	No	No	No	No	113	Anterior circulation	0.5	4	0	No	Clip	1	8.26	11.7	1.04	22.3	4.16	128	226	15.86	1.79	1.79	1.79
0	0	0	0	0	0	0	0	0	0	0	0	1	0	0	0	1	0	0	0	0	Young	Female	No	No	Yes	No	No	No	No	No	125	Anterior circulation	0.8	2	0	No	Clip	1	6.78	11.1	0.99	20.4	3.84	127	213	5.37	1.41	1.41	1.555
0	0	0	0	0	0	0	0	0	0	0	0	0	0	0	0	0	0	0	0	0	Young	Male	No	No	No	No	No	No	No	No	144	Anterior circulation	1	2.5	0	No	Clip	1	6.3	13.2	1.18	27.7	4.59	133	103	11.96	2.38	2.38	1.82
0	0	0	0	0	0	0	0	0	0	0	0	0	0	0	0	0	1	0	0	0	Young	Female	No	No	No	No	No	No	No	No	142	Anterior circulation	0.4	4	0	No	No treatment	4	7.1	10.9	0.97	18.1	3.65	114	159	9.92	2.41	2.41	2.41
0	0	0	0	0	0	0	0	0	0	0	0	0	0	0	0	0	0	1	0	0	Young	Male	Yes	Yes	No	No	No	No	No	No	125	Anterior circulation	1	2	0	No	Clip	2	15.56	12.6	1.12	24.1	4.94	148	103	8.29	1.83	1.83	1.715
0	0	0	0	0	0	0	0	0	0	0	1	0	0	0	0	0	0	1	0	1	Young	Female	No	No	Yes	Yes	No	No	No	No	188	Anterior circulation	0.54	2.5	0	No	Clip	4	5.13	16.2	1.42	37.7	3.91	79	52	0.7	0.95	0.95	0.926666666666667
0	0	0	0	0	0	0	0	0	0	0	0	0	0	0	0	0	1	0	0	0	Old	Female	No	No	No	Yes	No	No	No	No	152	Anterior circulation	NA	3	0	No	Coil	1	13.11	11.7	1.04	26.9	4.48	136	83	5.06	1.63	1.63	1.425
0	0	0	0	0	0	0	0	0	0	0	0	0	0	0	0	0	0	0	1	0	Young	Female	No	No	No	No	No	No	No	No	165	Anterior circulation	0.9	2	0	No	Clip	1	6.75	11.5	1.03	23	3.79	115	102	3.01	2.03	2.03	2.03
0	0	0	0	0	0	0	0	0	0	0	1	0	0	0	0	0	0	1	0	1	Young	Female	No	No	No	No	No	No	No	No	161	Anterior circulation	0.3	4	0	No	Clip	4	5.77	12.1	1.08	20.5	4.17	103	262	4.78	1.39	1.39	1.5725
0	0	0	0	0	0	0	0	0	0	0	0	0	0	0	0	0	0	0	0	0	Young	Female	No	No	Yes	No	No	No	No	No	154	Anterior circulation	0.55	2.5	0	No	Clip	1	7.28	12.6	1.12	23	3.79	108	70	8.98	1.35	1.35	1.385
0	0	0	0	0	0	0	0	0	0	0	0	0	0	0	0	0	0	0	0	0	Young	Female	No	No	No	No	No	No	No	No	135	Anterior circulation	0.6	2.5	0	No	Clip	1	8.41	13.1	1.17	32.8	3.83	116	191	9.48	1.39	1.39	1.335
0	0	0	0	0	0	0	0	0	0	0	0	0	0	0	0	0	0	1	0	0	Old	Female	No	No	No	No	No	No	No	No	136	Anterior circulation	0.3	2.5	0	No	Clip	1	5.94	12.1	1.08	23.8	4.2	129	162	2.85	1.29	1.29	1.415
0	0	0	0	0	0	0	0	0	0	0	0	0	0	0	0	0	0	0	0	0	Young	Female	No	No	No	No	No	No	No	No	130	Anterior circulation	0.8	3	0	No	Clip	1	5.76	12.1	1.08	22.7	3.74	119	113	11.06	1.58	1.58	1.555
0	0	0	0	0	0	0	0	0	0	0	0	0	0	0	0	0	0	0	0	0	Young	Female	No	No	No	No	No	No	No	No	118	Anterior circulation	0.6	4	0	No	Clip	1	7.15	14.1	1.26	24	4.38	116	172	8.2	1.16	1.16	1.16
0	0	0	0	0	0	0	0	0	0	0	0	0	0	0	0	0	0	0	0	0	Young	Female	No	No	No	No	No	No	No	No	120	Anterior circulation	1.5	2.5	0	No	Clip	2	5.79	10.3	0.92	23.6	4.32	135	130	4.73	1.47	1.47	1.495
0	0	0	0	0	0	0	0	0	0	0	0	1	0	0	0	1	0	0	0	1	Old	Female	No	No	No	No	No	No	No	No	138	Anterior circulation	NA	4	0	No	No treatment	5	7.64	13	1.16	20.3	3.26	98	157	9.71	1.29	1.29	1.188
0	0	0	1	1	1	1	1	1	1	0	0	0	0	0	0	0	0	1	0	1	Young	Male	No	No	No	No	No	No	No	Yes	137	Anterior circulation	0.8	3	0	No	Clip	1	6.53	11.7	1.04	24.2	5.49	166	268	12.99	1.93	1.93	1.6275
0	0	0	0	0	0	0	0	0	0	0	0	0	0	0	0	0	0	0	0	1	Old	Female	No	No	Yes	No	No	No	No	No	141	Anterior circulation	0.4	4	0	No	Clip	1	11.25	11.8	1.05	25.3	4.59	134	144	8.44	1.59	1.59	1.448
0	0	0	0	0	0	0	0	0	0	0	0	0	0	0	0	0	0	0	0	0	Young	Female	No	No	Yes	No	No	No	No	No	135	Anterior circulation	0.3	4	0	No	Clip	1	7.72	12.7	1.13	26.2	4.58	140	194	8.43	1.38	1.38	1.44
0	0	0	0	0	0	0	0	0	0	0	0	0	0	0	0	0	0	0	0	0	Young	Female	No	No	No	No	No	No	No	No	120	Anterior circulation	NA	2.5	0	No	Clip	1	5.29	10.4	0.93	26.2	4.86	146	131	3.55	1.56	1.56	1.4725
0	0	0	0	0	0	0	0	0	1	0	0	1	0	0	0	1	0	0	0	1	Young	Female	No	No	No	No	No	No	No	No	125	Anterior circulation	NA	4	0	No	Clip	4	5.93	13.3	1.19	24.1	4.17	126	103	8.13	1.51	1.51	1.38833333333333
0	0	0	0	0	0	0	0	1	1	0	0	1	0	1	0	1	0	0	0	0	Old	Male	No	No	No	Yes	No	No	No	No	100	Anterior circulation	0.6	1	0	No	Clip	1	7.73	11.8	1.05	23.5	4.3	130	291	5.01	1.26	1.26	1.20666666666667
0	0	0	0	0	0	0	0	0	0	0	0	0	0	0	0	0	0	0	0	0	Young	Female	No	No	Yes	No	No	No	No	No	157	Posterior circulation	NA	2.5	0	No	No treatment	1	5.36	10.5	0.94	24.3	4.37	132	236	4.18	2	2	2
0	0	0	0	0	0	0	0	0	0	0	0	0	0	0	0	0	0	1	0	0	Young	Female	No	No	Yes	No	No	No	No	No	110	Anterior circulation	0.5	3	0	No	Clip	2	5.31	10.4	0.93	21.3	4.22	123	145	6.53	1.35	1.35	1.36333333333333
0	0	0	0	0	0	0	0	0	0	0	0	0	0	0	0	0	0	0	0	0	Young	Female	No	No	No	No	No	No	No	No	150	Anterior circulation	0.6	3	0	No	Clip	1	5.83	10.6	0.95	24	4.59	134	113	9.55	1.73	1.73	1.545
0	0	0	0	0	0	0	0	0	0	0	0	1	0	0	0	1	0	0	0	0	Young	Female	No	No	Yes	No	No	No	No	No	97	Posterior circulation	1.4	2.5	0	No	Clip	1	6.52	10.9	0.97	21.7	3.96	121	146	13.63	1.78	1.78	1.454
0	0	0	0	0	0	0	0	0	0	0	0	0	0	0	0	0	1	0	0	0	Young	Female	No	No	No	No	No	No	No	No	145	Anterior circulation	0.5	2.5	0	No	Clip	1	5.15	11.5	1.03	25.4	4.51	133	153	11.93	1.32	1.32	1.29
0	0	0	0	0	0	0	0	0	0	0	0	0	0	0	0	0	0	0	0	0	Young	Male	No	Yes	No	No	No	No	No	No	135	Anterior circulation	NA	2	0	No	Coil	1	4.78	12.2	1.09	22.6	5.22	160	225	4.16	1.36	1.36	1.36
0	0	0	0	0	0	0	0	0	0	0	0	0	0	0	0	0	0	0	0	0	Young	Male	No	No	No	No	No	No	No	No	144	Anterior circulation	NA	2	0	No	Clip	1	7.19	11.1	0.99	27.8	4.36	137	93	7.39	1.71	1.71	1.575
0	1	1	1	1	1	1	1	1	1	0	0	0	0	0	0	0	1	0	0	1	Old	Female	No	No	No	Yes	No	No	No	No	159	Anterior circulation	0.4	4	0	No	Clip	5	8.47	12.9	1.15	26.1	4.31	128	162	8.05	1.52	1.52	1.35
0	0	0	0	0	0	0	0	0	0	0	0	0	0	0	0	0	0	1	0	1	Young	Female	No	No	No	No	No	No	No	No	106	Anterior circulation	2	2.5	0	No	Clip	1	4.31	12.4	1.1	31.4	4.69	96	116	2.3	2	2	2
0	0	0	0	0	0	0	0	0	0	0	0	0	0	0	0	0	0	0	0	0	Young	Male	No	No	Yes	No	No	No	No	No	139	Anterior circulation	0.6	3	0	No	Clip	1	7.83	10.7	0.96	21.3	3.9	120	171	5.75	1.28	1.28	1.28
0	0	0	0	0	0	0	0	0	0	0	0	0	0	0	0	0	0	0	0	0	Young	Female	No	No	No	No	No	No	No	No	87	Anterior circulation	NA	4	0	No	Coil	1	6.63	12.5	1.11	20.9	3.67	105	94	6.98	1.44	1.44	1.44
0	0	0	0	0	0	0	0	0	0	0	0	0	0	1	0	1	0	0	0	1	Young	Female	No	No	No	Yes	No	No	No	Yes	171	Anterior circulation	0.5	4	0	No	Clip	1	8.41	10.9	0.97	22.8	4.85	147	257	13.29	1.59	1.59	1.368
0	0	0	0	0	0	0	0	0	0	0	0	0	0	0	0	0	0	0	0	0	Young	Female	No	No	No	No	No	No	No	No	111	Anterior circulation	NA	2.5	0	No	Coil	1	5.51	12.2	1.09	31	5.18	103	355	7.4	1.71	1.71	1.50333333333333
0	0	0	0	0	0	0	0	0	0	0	0	0	0	0	0	0	0	1	0	0	Young	Female	No	No	Yes	No	No	No	No	No	140	Anterior circulation	0.5	3	0	No	Clip	1	6.72	12.8	1.14	22	4.18	114	177	10.54	1.69	1.69	1.418
0	0	0	0	0	0	0	0	0	0	0	0	0	0	0	0	0	0	0	0	0	Young	Female	No	No	No	No	No	No	No	No	168	Anterior circulation	1	3	0	No	Clip	2	8.08	11.3	1.01	20	4.31	132	132	11.58	1.49	1.49	1.335
0	0	1	1	1	1	1	1	1	1	0	0	0	0	0	0	0	0	0	0	1	Old	Female	No	No	No	No	No	No	Yes	No	139	Anterior circulation	0.4	3	0	No	Clip	2	6.25	12.4	1.11	25.2	3.89	97	149	7.4	1.04	1.04	1.04
0	0	0	0	0	0	0	0	0	0	0	0	0	0	0	0	0	0	0	0	0	Young	Male	No	Yes	No	No	No	No	No	No	136	Anterior circulation	0.5	2.5	0	No	Coil	4	4.52	11.6	1.04	24.3	3.84	114	64	2.08	1.46	1.46	1.495
0	0	0	1	1	1	1	1	1	1	0	0	0	0	1	1	1	1	0	0	1	Young	Male	No	Yes	No	No	No	No	No	No	147	Anterior circulation	0.6	2	0	No	Clip	1	6.96	14.5	1.29	26.1	4.74	149	182	5.91	1.29	1.29	1.12571428571429
0	1	1	1	1	1	1	1	1	1	0	0	0	0	0	0	0	1	0	0	1	Old	Male	No	No	No	No	No	No	No	No	128	Anterior circulation	1.4	4	0	No	No treatment	4	10.36	11	0.98	18.5	4.85	146	162	12.31	1.5	1.5	1.5
0	0	0	0	0	0	0	0	0	0	0	0	0	0	0	0	0	0	0	0	0	Young	Female	No	No	Yes	Yes	No	No	No	No	120	Anterior circulation	0.5	2.5	0	No	Coil	1	10.9	12.6	1.12	24.4	4.14	125	267	3.24	1.14	1.14	1.08666666666667
0	0	0	0	0	0	0	0	0	0	0	0	0	0	0	0	0	0	0	0	0	Young	Female	No	No	No	No	No	No	No	No	168	Anterior circulation	NA	4	0	No	Coil	2	6.16	11.2	1	24.7	4.89	133	174	8.57	1.34	1.34	1.265
0	0	0	0	0	0	0	0	0	0	0	1	0	0	0	0	0	0	1	0	0	Young	Female	No	No	Yes	No	No	No	No	No	94	Anterior circulation	NA	4	0	No	Clip	4	12.18	12.2	1.09	21.7	5.03	148	203	11.44	1.54	1.54	1.306
0	0	0	0	0	0	0	0	0	0	0	0	0	0	0	0	0	0	0	0	0	Young	Female	No	No	No	No	No	No	No	No	119	Anterior circulation	1	2.5	0	No	Clip	1	6.11	12.1	1.08	21.6	3.63	108	146	4.82	1.55	1.55	1.6
0	0	0	0	0	0	0	0	0	0	0	0	0	0	0	0	0	0	0	0	0	Young	Female	No	No	No	No	No	No	No	Yes	135	Anterior circulation	NA	2.5	0	No	No treatment	1	5.65	10.6	0.95	20.4	4.38	140	129	4.84	1.79	1.79	1.79
0	0	0	0	0	0	0	0	0	0	0	1	0	0	0	1	1	0	1	0	1	Young	Male	No	Yes	Yes	No	No	No	No	No	159	Anterior circulation	0.5	2.5	0	No	Clip	2	7.59	12.3	1.1	23.1	4.3	127	149	12.26	1.46	1.46	1.3625
0	0	0	0	0	0	0	0	0	0	0	0	0	0	1	1	1	0	0	0	1	Young	Female	No	No	No	No	No	No	No	No	150	Anterior circulation	NA	4	0	No	Clip	1	4.89	10.7	0.96	22.9	4.27	132	102	2.11	1.42	1.42	1.2125
0	0	0	0	0	1	1	1	1	1	0	0	0	0	0	0	0	0	0	0	0	Young	Male	No	No	No	No	No	No	No	No	127	Anterior circulation	0.38	2	0	No	Coil	1	7.07	12.1	1.08	25.6	3.73	121	150	8.73	1.22	1.22	1.19
0	0	0	0	0	0	0	0	0	0	0	0	0	0	0	0	0	0	1	0	0	Old	Male	No	No	No	No	No	No	No	No	142	Posterior circulation	NA	2.5	0	No	No treatment	1	6.78	12	1.07	23.9	4.7	148	215	10.71	1.44	1.44	1.44
0	0	0	0	0	0	0	0	0	0	0	0	0	0	0	0	0	0	1	0	0	Young	Female	No	No	No	No	No	No	No	No	150	Anterior circulation	0.6	2.5	0	No	Clip	1	6.94	10.2	0.91	22.6	4.18	137	237	11.2	1.15	1.15	1.20333333333333
0	0	0	0	0	0	0	0	0	0	0	0	0	0	0	0	0	0	0	0	0	Young	Female	No	No	No	No	No	No	No	Yes	119	Anterior circulation	1	2.5	0	No	Clip	1	4.16	11	0.98	23.9	4.97	144	155	4.86	1.22	1.22	1.26
0	0	0	0	0	0	0	0	0	0	0	0	0	0	0	0	0	0	0	0	0	Old	Female	No	No	No	No	No	No	No	No	145	Anterior circulation	NA	1	0	No	Clip	1	4.42	11.3	1.01	27.2	4.52	129	109	2.92	1.36	1.36	1.33
0	0	0	0	0	0	0	0	0	0	0	0	0	0	0	0	0	0	0	0	0	Old	Female	No	No	No	No	No	No	No	No	114	Anterior circulation	0.4	4	0	No	Clip	1	6.6	13.3	1.19	29.8	4.24	125	120	10.33	1.57	1.57	1.25333333333333
0	0	0	0	0	0	0	0	0	0	0	0	0	0	0	0	0	0	0	0	0	Young	Female	No	No	Yes	No	No	No	No	No	145	Anterior circulation	NA	2	0	No	Clip	1	4.64	11	0.98	26.8	4.77	140	135	2.49	1.13	1.13	1.1625
0	0	0	0	0	0	0	0	0	0	0	0	0	0	0	0	0	0	0	0	0	Young	Male	No	Yes	No	No	No	No	No	No	93	Anterior circulation	0.5	1	0	No	Clip	4	6.5	11.3	1.01	22.7	4.66	145	165	7.75	1.55	1.55	1.77
0	0	0	0	0	0	0	0	0	0	0	0	0	0	1	0	1	0	0	0	0	Young	Female	No	No	No	No	No	No	No	No	134	Anterior circulation	0.8	4	0	No	Clip	2	7.74	13.1	1.17	31.5	4.16	126	287	6.59	1.49	1.49	1.3025
0	0	0	0	0	0	0	0	0	0	0	0	0	0	0	0	0	0	0	0	0	Young	Female	No	No	No	No	No	No	No	No	149	Anterior circulation	0.3	2	0	No	Clip	1	4.87	10.8	0.96	24.4	4.6	137	264	6.05	0.91	0.91	0.956666666666667
0	0	0	0	0	0	0	0	0	0	0	0	0	0	0	1	1	0	0	0	1	Young	Female	No	No	No	No	No	No	No	No	102	Anterior circulation	1	3	0	No	Clip	1	5.03	10.9	0.97	21.1	4.09	125	144	6.54	1.24	1.24	1.475
0	0	0	0	0	0	0	0	0	0	0	0	0	0	0	0	0	0	1	0	0	Old	Female	No	No	Yes	Yes	No	No	No	No	150	Posterior circulation	NA	2.5	0	No	Coil	2	8.85	11.5	1.03	16.6	4.36	130	127	16.19	1.21	1.21	1.21
0	0	0	0	0	0	0	0	0	0	0	0	0	0	0	0	0	0	0	0	0	Young	Female	No	No	No	No	No	No	Yes	No	137	Anterior circulation	0.8	4	0	No	Clip	1	6.53	120	1.04	180	3.28	105	73	6.29	1.36	1.36	1.412
0	0	0	0	0	0	0	0	0	0	0	0	0	0	1	0	1	0	0	0	0	Young	Female	No	No	No	No	No	No	No	No	133	Anterior circulation	0.4	2.5	0	No	Clip	3	5.37	11.4	1.02	23.1	3.68	109	237	6.7	1.42	1.42	1.324
0	0	0	0	0	0	0	0	0	0	0	0	0	0	0	0	0	0	0	0	0	Young	Male	No	Yes	No	No	No	No	No	No	134	Anterior circulation	NA	4	0	No	Coil	2	7.45	12	1.07	24.5	3.89	124	189	5.38	1.22	1.22	1.22
0	0	0	0	0	0	0	0	0	0	0	0	1	0	1	1	1	0	0	0	1	Young	Male	No	Yes	Yes	No	No	No	Yes	No	168	Anterior circulation	NA	4	0	Yes	Clip	5	8.66	11.3	1.01	24.3	5.64	176	213	16.04	2.25	2.25	1.92
0	0	0	0	0	0	0	0	0	0	0	0	0	0	0	1	1	0	0	0	0	Old	Female	Yes	No	Yes	No	No	No	No	No	NA	Anterior circulation	1.2	4	0	No	Clip	1	10.06	11.2	1	23.3	4.7	146	168	14.59	1.27	1.27	1.18
0	0	0	0	0	0	0	1	1	1	0	0	0	0	0	0	0	0	0	0	0	Old	Female	No	No	No	No	No	No	No	No	172	Anterior circulation	1.2	2.5	0	No	Clip	1	22.93	NA	NA	NA	NA	NA	NA	NA	1.34	1.34	1.305
0	0	0	0	0	0	0	0	0	0	0	0	0	0	0	0	0	0	0	0	0	Old	Female	No	No	Yes	No	No	No	No	Yes	196	Anterior circulation	1	4	0	No	Clip	1	6.11	11.2	1	22.7	3.98	130	183	3.86	1.26	1.26	1.31
0	0	0	0	0	0	0	0	0	0	0	0	0	0	1	0	1	0	0	0	0	Young	Female	No	No	No	No	No	No	No	No	110	Anterior circulation	NA	2.5	0	No	Clip	1	6.25	11.3	1.01	26.2	4.08	124	145	13.49	1.56	1.56	1.398
0	0	0	0	0	0	0	0	0	0	0	0	0	0	0	0	0	0	0	0	0	Young	Male	No	No	No	No	No	No	No	Yes	132	Anterior circulation	0.9	4	0	No	Clip	1	6.95	12.6	1.12	23.8	4.75	153	154	9.32	1.68	1.68	1.424
0	0	0	0	0	0	0	0	0	0	0	0	0	0	1	0	1	0	0	0	0	Young	Male	No	No	No	No	No	No	No	No	198	Anterior circulation	1.5	4	0	No	Clip	1	6.86	9.4	0.84	23.3	4.36	139	208	5.17	1.89	1.89	1.468
0	0	0	0	0	0	0	0	0	0	0	0	0	0	0	0	0	0	0	0	0	Young	Male	No	No	No	No	No	No	No	No	158	Anterior circulation	NA	3	0	No	No treatment	3	6.61	11.8	1.05	24.9	5.22	157	101	7.76	1.48	1.48	1.48
0	0	0	0	0	0	0	0	0	0	0	0	0	0	0	0	0	0	1	0	0	Young	Female	No	No	No	No	No	No	No	No	109	Anterior circulation	0.5	2	0	No	Clip	1	4.7	12	1.07	24	4.15	126	216	4.53	1.4	1.4	1.2975
0	0	0	0	0	0	0	0	0	0	0	0	0	0	0	0	0	0	1	0	0	Young	Female	No	No	No	No	Yes	No	No	No	129	Anterior circulation	1	2.5	0	No	Clip	4	5.18	12	1.07	20.2	4.6	131	184	8.76	0.95	0.95	1.00666666666667
0	0	0	0	0	0	0	0	0	0	0	0	0	0	0	0	0	0	0	0	0	Young	Female	No	No	No	No	No	No	No	No	116	Anterior circulation	1.5	2.5	0	No	Clip	1	6.14	12	1.07	27.2	3.93	113	188	5.38	1.26	1.26	1.23
0	0	0	0	0	0	0	1	1	1	0	0	0	0	0	0	0	0	0	0	0	Young	Female	No	No	No	No	No	No	Yes	No	132	Anterior circulation	NA	2	0	No	No treatment	3	4.7	17	1.51	165.3	3.7	70	183	3.85	0.82	0.82	0.87
0	0	0	0	0	1	1	1	1	1	0	0	1	0	1	0	1	1	1	0	0	Young	Female	No	No	No	No	No	No	No	No	152	Anterior circulation	0.6	4	0	No	Clip	4	6.75	13.1	1.17	24.4	4.32	122	172	12.39	1.5	1.5	1.5
0	0	0	0	0	0	0	0	0	0	1	0	0	0	0	0	0	0	1	0	0	Young	Female	No	No	No	No	No	No	No	No	144	Anterior circulation	1	2.5	0	No	Clip	4	6.08	11.2	1	25.6	3.6	101	75	9.18	1.25	1.25	1.252
0	0	0	0	0	0	0	0	0	0	0	0	0	0	0	0	0	0	0	0	0	Young	Female	No	No	Yes	No	No	No	No	No	145	Anterior circulation	0.9	4	0	No	Clip	1	8.35	11	0.98	22	3.1	100	92	12.89	1.22	1.22	1.2425
0	0	0	0	0	0	0	0	0	0	0	0	0	0	0	0	0	0	0	0	0	Old	Male	No	Yes	No	No	No	No	No	No	184	Anterior circulation	NA	4	0	No	Clip	2	6.21	11.5	1.03	22.3	4.43	145	224	10.56	1.14	1.14	1.34571428571429
0	0	0	0	0	0	0	0	0	0	0	1	0	0	1	0	1	0	0	0	0	Young	Female	No	No	No	No	No	No	No	No	124	Anterior circulation	0.8	4	0	No	Clip	4	6.99	12.2	1.09	22.9	4.36	129	137	11.59	1.21	1.21	1.49142857142857
0	0	0	0	0	0	0	0	0	0	0	0	1	0	0	0	1	1	0	0	0	Young	Male	No	Yes	No	No	No	No	No	No	148	Anterior circulation	0.8	3	0	No	No treatment	2	9.51	13.7	1.22	23.2	5.33	116	240	11.2	1.15	1.15	1.15
0	0	0	0	0	0	0	0	0	0	0	0	0	0	0	0	0	0	1	0	0	Young	Female	No	No	No	No	No	No	No	No	140	Anterior circulation	0.8	2	0	No	Clip	1	7.89	12.4	1.11	22.7	4.59	143	216	8.36	1.37	1.37	1.4275
0	0	0	0	0	0	0	0	0	0	0	0	0	0	0	0	0	0	0	0	0	Young	Male	No	No	Yes	No	No	No	No	No	160	Anterior circulation	NA	2.5	0	No	No treatment	1	4.68	12	1.07	36.9	6.24	188	81	5.98	1.33	1.33	1.31
0	0	0	0	0	0	0	0	0	0	0	0	0	0	0	0	0	0	0	0	0	Young	Male	No	No	No	No	No	No	No	No	128	Anterior circulation	0.9	1	0	No	Clip	1	4.99	12.9	1.15	27.6	4.6	143	83	7.96	1.74	1.74	1.63666666666667
0	0	0	0	0	0	0	0	0	0	0	0	0	0	0	0	0	0	0	0	0	Young	Female	No	No	No	No	No	No	No	No	142	Anterior circulation	NA	2	0	No	No treatment	1	8.75	12.6	1.12	22.9	4.24	133	189	7.38	1.55	1.55	1.57
0	0	0	0	0	0	0	0	0	0	0	0	0	0	0	0	0	0	0	0	0	Young	Female	No	No	No	No	No	No	No	No	117	Anterior circulation	0.2	2.5	0	No	Clip	1	7.21	12.1	1.08	27.1	4.54	141	144	11.2	1.73	1.73	1.56666666666667
0	0	0	0	0	0	0	0	0	0	0	0	0	0	0	0	0	0	0	0	0	Young	Female	No	No	No	No	No	No	No	No	105	Anterior circulation	1	2.5	0	No	Clip	1	6.15	12.7	1.13	21.4	5.07	175	258	6.66	1.44	1.44	1.364
0	0	1	1	1	1	1	1	1	1	0	0	0	0	1	1	1	0	1	0	1	Young	Female	No	No	Yes	No	No	No	No	No	167	Anterior circulation	2.5	4	0	No	Clip	2	8.23	12.9	1.15	27.4	4.73	150	245	20.31	1.37	1.37	1.20684210526316
0	0	0	0	0	0	0	0	0	0	0	0	0	0	0	0	0	0	0	0	1	Old	Female	No	No	No	No	No	No	No	No	133	Anterior circulation	NA	4	0	No	Clip	3	6.69	12.8	1.14	26.1	3.49	109	103	6.15	1.14	1.14	1.18
0	0	0	0	0	0	0	0	0	0	0	0	0	0	0	0	0	0	0	0	0	Young	Male	No	Yes	No	No	No	No	No	No	140	Anterior circulation	NA	2.5	0	No	No treatment	1	5.88	10.7	0.96	17.6	5.19	147	296	9.53	1.37	1.37	1.45
0	0	0	0	0	0	0	0	0	0	0	0	0	0	0	0	0	0	0	0	0	Young	Female	No	No	No	No	No	No	No	No	110	Posterior circulation	NA	2.5	0	No	Coil	1	5.51	12.3	1.1	25.3	3.97	121	165	8.09	1.05	1.05	1.05
0	0	0	0	0	0	0	0	0	0	0	0	0	0	0	0	0	0	0	0	0	Young	Female	No	No	No	Yes	No	No	No	No	135	Anterior circulation	0.8	4	0	No	Clip	1	12.55	12.1	1.08	29.9	4.05	118	232	12.95	1.6	1.6	1.428
0	0	0	0	0	0	0	0	0	0	1	0	0	0	0	0	0	0	0	0	1	Young	Male	No	Yes	No	No	No	No	No	Yes	136	Anterior circulation	0.4	2.5	0	No	Clip	3	6.6	13	1.16	24.9	5.32	169	163	9.27	1.49	1.49	1.30666666666667
0	0	0	0	0	0	0	0	0	0	0	1	0	0	0	0	0	0	0	0	0	Young	Male	No	Yes	No	Yes	No	No	No	Yes	177	Anterior circulation	NA	4	0	No	Coil	3	9.89	13.9	1.24	26.5	5.46	170	151	9.86	2	2	1.9075
0	0	0	0	0	0	0	0	0	0	0	0	0	0	0	0	0	0	0	0	0	Old	Female	No	Yes	No	No	No	No	Yes	No	136	Anterior circulation	NA	2	0	No	Coil	1	7.5	11.4	1.02	16.6	4.29	128	212	7.39	1.32	1.32	1.32
0	0	1	1	1	1	1	1	1	1	0	0	1	0	0	0	1	0	0	0	0	Old	Female	No	No	Yes	No	Yes	No	No	Yes	133	Anterior circulation	NA	4	0	No	No treatment	4	9.63	11.3	1.01	22.8	4.52	142	254	20.91	1.56	1.56	1.37333333333333
0	0	0	0	0	0	0	0	0	0	0	0	0	0	0	0	0	0	1	0	0	Young	Female	No	No	Yes	No	No	No	No	No	180	Anterior circulation	0.3	2.5	0	No	No treatment	1	5.58	10.7	0.96	24.7	4.79	137	328	8.87	1.23	1.23	1.07
1	1	1	1	1	1	1	1	1	1	0	0	1	0	0	0	1	0	1	0	1	Old	Female	No	No	No	No	No	No	No	Yes	119	Anterior circulation	1.8	4	0	No	Clip	5	10.42	13.3	1.19	23.5	5.36	118	171	17.33	1.02	1.02	1.27
0	0	0	0	0	0	0	0	0	0	0	0	0	0	0	0	0	0	0	0	0	Young	Male	No	No	No	No	No	No	No	No	135	Anterior circulation	0.8	2	0	No	Clip	1	6.3	11.5	1.03	25.6	4.98	167	258	6.8	1.55	1.55	1.6
0	0	0	0	0	0	0	0	0	0	0	0	0	0	0	0	0	0	0	0	0	Young	Male	No	Yes	No	No	No	No	No	No	137	Anterior circulation	0.3	3	0	No	Clip	1	7.76	10.6	0.95	25	4.96	155	94	9.52	1.43	1.43	1.33333333333333
0	0	1	1	1	1	1	1	1	1	0	0	1	0	0	0	1	0	1	0	1	Young	Male	Yes	Yes	Yes	Yes	No	No	No	No	132	Anterior circulation	0.7	4	0	No	Clip	4	8.74	13.9	1.24	28.2	3.98	130	243	7.62	1.3	1.3	1.0775
0	0	0	0	0	0	1	1	1	1	0	0	1	0	0	1	1	1	0	0	1	Young	Male	No	Yes	Yes	No	No	No	No	No	140	Anterior circulation	1.8	4	0	No	Clip	5	8.39	13.2	1.18	23.8	4.97	150	251	10.41	1.37	1.37	1.38
0	1	1	1	1	1	1	1	1	1	0	0	0	0	0	0	0	0	0	1	1	Young	Female	No	Yes	No	No	No	No	No	No	140	Anterior circulation	3.8	2	0	No	No treatment	1	11.57	12.9	1.15	27.1	4.43	130	185	7.42	1.31	1.31	1.31
0	0	0	0	0	0	0	0	0	1	0	0	0	0	0	0	0	0	1	0	0	Old	Female	No	No	No	No	No	No	No	No	172	Anterior circulation	1.2	4	0	No	Clip	3	7.74	11.6	1.04	22.9	3.8	122	207	9.3	1.46	1.46	1.17
0	1	1	1	1	1	1	1	1	1	0	0	1	0	0	0	1	0	1	0	1	Old	Female	No	No	No	No	No	No	No	No	180	Anterior circulation	0.6	4	0	No	Clip	5	8.11	13.4	1.19	24.3	3.74	115	185	16.29	1.26	1.26	1.49166666666667
0	0	0	0	0	0	0	0	0	0	0	0	0	0	0	0	0	0	0	0	0	Old	Female	No	No	No	No	No	No	Yes	No	177	Anterior circulation	0.5	3	0	No	Clip	1	6.93	11	0.98	21.7	3.51	116	189	3.88	1.66	1.66	1.62
1	1	1	1	1	1	1	1	1	1	0	0	0	0	0	0	0	0	0	1	1	Young	Female	No	No	Yes	No	No	No	No	No	161	Anterior circulation	NA	4	1	No	No treatment	4	11.89	12.4	1.11	20.3	4.8	123	248	7.19	1.3	1.3	1.3
0	0	0	0	0	0	0	0	0	0	0	0	0	0	0	0	0	0	1	0	0	Young	Male	No	Yes	No	No	No	No	No	No	182	Anterior circulation	NA	4	0	No	No treatment	2	6.9	10.8	0.96	25	4.46	142	155	9.94	1.15	1.15	1.33
0	0	0	0	0	0	0	0	0	0	0	0	1	1	1	1	1	0	1	0	0	Young	Female	No	No	Yes	Yes	No	No	No	No	173	Anterior circulation	0.6	4	0	No	Clip	4	9.68	13.4	1.19	19.6	3.81	126	43	6.25	1.2	1.2	1.51428571428571
0	0	0	0	0	0	0	0	0	0	0	1	0	0	0	0	0	0	0	0	0	Young	Female	No	No	Yes	No	No	No	No	No	145	Anterior circulation	0.5	4	0	No	Clip	2	11.78	11.8	1.05	22.8	5.11	157	359	20.92	1.48	1.48	1.1925
0	0	0	0	0	0	0	0	0	0	0	0	1	0	0	0	1	0	0	0	0	Young	Male	Yes	No	No	No	No	No	No	No	122	Anterior circulation	0.8	4	0	No	Clip	1	7.46	11.8	1.05	31.3	4.22	131	233	14.08	0.95	0.95	0.8825
0	0	0	0	0	0	0	0	0	0	0	0	0	0	0	0	0	0	0	0	0	Young	Female	No	No	No	No	No	No	No	No	127	Anterior circulation	1.2	4	0	No	Clip	1	5.83	10.8	0.96	21.6	3.82	115	249	6.13	1.35	1.35	1.32
0	0	0	0	0	0	0	0	0	0	0	0	0	0	0	0	0	0	0	0	0	Young	Female	No	No	No	No	No	No	No	No	128	Anterior circulation	0.5	4	0	No	Clip	1	7.35	12.1	1.08	26.3	3.9	121	211	6.5	1.58	1.58	1.4475
0	0	0	0	0	0	0	0	0	0	0	0	0	0	0	0	0	1	0	0	0	Young	Female	No	No	No	No	No	No	No	No	133	Anterior circulation	1.5	3	0	No	Clip	1	6.33	16.6	1.48	95.5	3.55	109	144	17.04	1.13	1.13	1.07
0	0	0	1	1	1	1	1	1	1	0	0	0	0	0	0	0	1	1	0	1	Young	Male	No	Yes	Yes	No	No	No	Yes	No	101	Anterior circulation	NA	2.5	0	No	No treatment	1	4.09	11.8	1.05	25.1	4.41	133	175	5.46	1.4	1.4	1.4
0	0	0	0	0	0	0	0	0	0	0	0	0	0	1	0	1	0	0	0	1	Young	Female	No	No	No	No	No	No	No	No	170	Anterior circulation	NA	2	0	No	Coil	2	7.34	10.2	0.91	21.8	5.19	141	328	7.56	1.27	1.27	1.2025
0	0	0	0	0	0	0	0	0	0	0	0	1	0	0	0	1	0	0	0	1	Young	Female	No	No	No	No	No	No	No	No	103	Anterior circulation	0.8	2.5	0	No	Clip	2	8.64	12.5	1.11	32.2	2.92	82	207	7.97	1.05	1.05	1.34875
0	0	0	0	0	0	0	0	0	0	0	0	0	0	0	0	0	0	1	0	0	Young	Female	No	No	No	No	No	No	No	No	140	Anterior circulation	NA	2.5	0	No	Coil	1	5.78	11.2	1	25.4	3.89	123	146	3.68	1.59	1.59	1.59
0	0	0	0	0	0	0	0	0	0	0	0	0	0	0	0	0	0	0	0	0	Young	Female	No	No	No	No	No	No	No	No	136	Anterior circulation	0.9	2.5	0	No	Clip	3	5.83	11	0.98	19.9	4.44	141	235	4.9	1.61	1.61	1.4375
0	0	0	0	0	0	0	0	0	0	0	0	0	0	0	1	1	0	0	0	0	Young	Male	No	Yes	No	No	No	No	No	No	153	Anterior circulation	0.3	2.5	0	No	Clip	3	6.9	10.9	0.97	23.7	4.17	130	142	8.78	1.49	1.49	1.246
0	0	0	0	0	0	0	0	0	0	0	0	0	0	0	0	0	0	0	0	0	Young	Male	No	No	No	No	No	No	No	No	150	Anterior circulation	0.8	4	0	No	Clip	4	6.3	12.2	1.09	35.7	5.3	170	147	9.27	1.43	1.43	1.49666666666667
1	1	1	1	1	1	1	1	1	1	0	0	1	0	1	0	1	1	1	1	1	Old	Female	No	No	Yes	No	No	No	No	No	178	Anterior circulation	NA	4	0	Yes	No treatment	3	6.86	12.8	1.14	25.9	4.09	125	185	24.7	1.51	1.51	1.27090909090909
0	0	0	0	0	0	0	0	0	0	0	0	0	0	0	0	0	0	0	0	0	Young	Male	No	No	No	No	No	No	No	No	125	Anterior circulation	NA	2.5	0	No	Coil	1	5.85	10.8	0.96	25.1	4.61	144	255	3.53	1.73	1.73	1.73
0	0	0	0	0	0	0	0	0	0	0	0	0	0	0	0	0	0	0	0	0	Young	Female	No	Yes	No	No	No	No	No	No	144	Anterior circulation	0.5	4	0	No	Clip	1	8.25	10.7	0.96	24.3	4.06	128	140	8.34	1.49	1.49	1.48
0	0	0	0	0	0	0	0	0	1	0	0	0	0	0	0	0	1	0	0	0	Young	Male	No	Yes	No	No	No	No	No	No	151	Anterior circulation	0.6	4	0	No	Clip	4	8	10.8	0.96	27.5	4	125	97	12.63	1.8	1.8	1.46714285714286
0	0	0	0	0	1	1	1	1	1	0	0	0	1	0	0	1	1	0	0	1	Young	Female	No	No	Yes	No	No	No	No	No	158	Anterior circulation	2	2	0	No	Clip	4	9.56	10.4	0.93	20.3	5.15	142	224	12.1	1.5	1.5	1.54833333333333
0	0	0	0	0	0	0	1	1	1	0	0	0	0	0	0	0	0	1	0	0	Young	Male	No	Yes	No	No	No	No	No	No	154	Anterior circulation	0.5	2	0	No	Clip	3	8.18	12.9	1.15	22.3	3.79	137	250	5.24	1.39	1.39	1.32285714285714
0	0	0	0	0	0	0	0	0	0	0	0	0	0	1	0	1	0	0	0	0	Young	Male	No	Yes	No	No	No	No	No	No	112	Anterior circulation	0.8	2.5	0	No	Clip	4	8.81	11.2	1	30.6	5.43	119	178	7.65	1.3	1.3	1.242
0	0	0	0	0	0	0	0	0	0	0	0	0	0	0	0	0	0	0	0	1	Old	Female	No	No	Yes	No	No	No	No	No	169	Anterior circulation	NA	2.5	0	No	Clip	3	6.54	11.3	1.01	19.7	4.57	144	127	12.36	1.1	1.1	1.07
0	0	1	1	1	1	1	1	1	1	0	0	0	0	0	0	0	0	0	0	0	Young	Female	No	No	No	No	No	No	No	No	142	Anterior circulation	NA	4	0	No	No treatment	1	7.13	11	0.98	19.9	4.09	124	205	8.45	1.12	1.12	1.085
0	0	0	0	1	1	1	1	1	1	0	0	0	0	1	0	1	0	0	1	1	Young	Female	No	No	Yes	Yes	No	No	No	No	119	Anterior circulation	NA	2	0	No	No treatment	1	7.77	11.6	1.04	23.5	4.13	120	256	9.86	1.22	1.22	1.34555555555556
0	0	0	0	0	0	0	0	0	0	0	0	0	0	0	0	0	0	1	0	0	Old	Female	No	No	Yes	No	Yes	No	No	No	179	Anterior circulation	0.3	2.5	0	No	Clip	1	4.85	11.1	0.99	23.1	4.03	129	150	2.86	1.54	1.54	1.644
0	0	0	0	0	0	0	0	0	0	0	0	1	0	0	1	1	0	0	0	1	Young	Male	No	Yes	No	No	No	No	No	No	144	Anterior circulation	NA	4	0	No	Clip	2	17.14	13.9	1.24	28.6	4.66	144	171	11.29	1.78	1.78	1.3
0	0	0	0	0	0	0	0	0	0	0	0	0	0	0	0	0	0	0	0	0	Young	Female	No	No	No	No	No	No	No	No	161	Anterior circulation	1.5	2	0	No	Clip	2	9.01	13.5	1.2	26.5	3.7	114	240	6.92	1.45	1.45	1.30666666666667
0	0	0	0	0	0	0	0	0	0	0	0	0	0	0	0	0	0	0	0	1	Young	Male	No	Yes	No	No	No	No	No	No	120	Anterior circulation	NA	4	0	No	Clip	5	5.41	11.6	1.04	30.3	4.9	153	87	9.44	1.43	1.43	1.45666666666667
0	0	0	0	0	0	0	0	0	0	0	0	0	0	0	0	0	0	0	0	0	Young	Male	No	Yes	No	No	No	No	No	No	182	Anterior circulation	NA	3	0	No	Clip	3	5.98	12.5	1.11	26.5	4.99	156	175	7.07	1.32	1.32	1.3575
0	0	0	0	0	0	0	0	0	0	0	0	0	0	0	0	0	0	0	0	0	Young	Male	No	Yes	No	No	No	No	No	No	153	Anterior circulation	NA	2	0	No	Clip	3	6.33	12	1.07	16.2	4.89	155	190	7.79	1.66	1.66	1.5
0	0	0	0	0	0	1	1	1	1	0	0	1	0	0	0	1	0	0	0	1	Young	Male	No	No	No	No	No	No	No	No	159	Anterior circulation	1.7	4	0	No	Clip	3	4.92	11.5	1.03	32.4	5.82	174	168	6.79	1.67	1.67	1.381
0	0	0	1	1	1	1	1	1	1	0	0	1	0	0	0	1	0	0	0	1	Old	Female	No	No	No	No	No	No	No	Yes	192	Anterior circulation	0.8	2.5	0	No	Clip	1	7.35	12.3	1.1	24.9	3.81	111	110	7.84	1.49	1.49	1.32666666666667
0	0	0	0	0	0	1	1	1	1	0	0	1	0	0	0	1	0	1	0	0	Young	Male	No	Yes	No	No	No	No	No	No	128	Anterior circulation	0.5	2.5	0	No	Clip	1	5.45	11.3	1.01	32.2	4.39	135	267	9.3	1.28	1.28	1.10571428571429
0	0	0	0	0	0	0	0	0	0	0	0	0	0	0	0	0	0	0	0	0	Young	Female	No	No	No	No	No	No	No	No	142	Anterior circulation	0.6	4	0	No	Clip	1	8.36	12.8	1.14	27.6	4.62	141	110	18.25	1.49	1.49	1.44
0	0	0	0	0	0	0	0	0	0	0	0	0	0	0	0	0	0	0	0	0	Young	Male	No	No	No	No	No	No	No	No	149	Anterior circulation	1.2	2.5	0	No	Clip	1	4.48	11.3	1.01	28.6	4.87	149	208	2.41	1.88	1.88	1.88
0	0	0	0	0	0	0	0	0	0	0	0	0	0	0	0	0	0	0	0	0	Old	Female	No	No	No	No	No	No	No	No	156	Anterior circulation	0.3	2.5	0	No	Clip	1	8.44	11.6	1.04	22.3	3.79	124	210	5.6	1.53	1.53	1.45
0	0	0	0	0	0	0	0	0	0	0	0	0	0	0	0	0	0	0	0	0	Young	Male	No	No	Yes	No	No	No	No	Yes	152	Anterior circulation	NA	2.5	0	No	Coil	1	7.22	11.3	1.01	20.8	4.66	140	137	6.89	1.48	1.48	1.48
0	0	0	0	0	0	0	0	0	0	0	0	0	0	0	0	0	0	0	0	0	Young	Female	No	No	No	Yes	No	No	No	No	133	Anterior circulation	NA	2.5	0	No	Coil	2	17.54	10.4	0.93	20.5	4.02	122	177	11.78	1.34	1.34	1.41
0	0	0	0	0	0	0	0	0	0	0	0	0	0	0	0	0	0	0	0	0	Young	Female	No	No	No	No	No	No	No	No	128	Anterior circulation	NA	2	0	No	No treatment	1	7.57	12.5	1.11	24	4.59	143	326	8.59	1.33	1.33	1.33
0	0	0	0	0	0	0	0	0	0	0	0	0	0	0	0	0	0	0	0	0	Young	Female	No	No	No	No	No	No	No	No	156	Anterior circulation	1	4	0	No	Clip	4	6.91	11.2	1	21.7	3.94	121	103	10.45	1.68	1.68	1.835
0	0	0	0	0	0	0	0	0	0	0	0	0	0	0	0	0	0	0	0	0	Young	Female	No	No	No	No	No	No	No	No	140	Anterior circulation	NA	3	0	No	Clip	1	6.57	13.1	1.17	22.5	4.22	131	221	7.99	1.44	1.44	1.5
0	0	0	0	0	0	0	0	0	0	0	0	0	0	0	0	0	0	1	0	0	Old	Female	No	No	No	No	No	No	No	No	171	Anterior circulation	0.7	1	0	No	Clip	1	7.65	12.5	1.11	21.4	4.45	133	168	10.7	1.17	1.17	1.23
0	0	0	0	0	0	1	1	1	1	0	0	0	0	1	0	1	0	0	0	1	Young	Female	No	No	No	No	No	No	No	No	180	Anterior circulation	NA	4	0	No	No treatment	1	6.43	11.2	1	21.2	3.95	126	181	12.29	1.24	1.24	1.24666666666667
0	0	0	0	0	0	0	0	0	0	0	0	0	0	0	0	0	0	0	0	0	Young	Female	No	No	No	No	No	No	No	No	123	Anterior circulation	1.1	2.5	0	No	No treatment	1	4.48	11.7	1.04	27.1	4.11	121	160	3.1	1.69	1.69	1.61
0	0	0	0	0	0	0	0	0	0	0	0	1	0	0	0	1	0	0	0	0	Young	Female	No	No	No	No	No	No	No	No	120	Anterior circulation	0.6	3	0	No	Clip	2	8.94	10.6	0.95	24.1	3.48	106	74	11.08	1.73	1.73	1.31
0	0	0	0	0	0	0	0	0	0	0	0	0	0	0	0	0	0	1	0	0	Young	Male	Yes	Yes	No	No	No	No	No	No	136	Anterior circulation	0.4	2	0	No	Clip	1	8.09	11.5	1.03	32.3	5.33	146	173	8.96	1.7	1.7	1.82
0	0	0	0	0	0	0	0	0	0	0	0	0	0	0	0	0	0	0	0	0	Young	Female	No	No	No	No	No	No	No	No	136	Anterior circulation	2	2.5	0	No	Clip	1	6.56	10.9	0.97	22.1	3.27	101	99	3.86	1.56	1.56	1.41
0	0	0	0	0	0	1	1	1	1	0	0	0	0	0	0	0	0	1	0	1	Young	Female	No	No	No	No	No	No	No	No	170	Anterior circulation	0.4	2	0	No	Clip	2	5.46	11.4	1.02	22.8	4.53	102	244	9.98	1.5	1.5	1.07285714285714
0	0	0	0	0	0	0	0	0	0	0	0	0	0	0	0	0	0	0	0	0	Young	Female	No	No	No	No	No	No	No	No	125	Anterior circulation	NA	2.5	0	No	Coil	1	4.8	11	0.98	26.3	3.93	118	297	5.43	1.39	1.39	1.39
0	0	0	0	0	0	0	0	0	0	0	0	0	0	0	1	1	0	0	0	0	Young	Female	No	No	No	No	No	No	Yes	No	142	Anterior circulation	0.4	4	0	No	Clip	1	5.93	12.3	1.1	25	3.84	96	134	5.56	1.24	1.24	1.14666666666667
0	0	0	0	0	1	1	1	1	1	0	0	0	0	0	0	0	0	0	0	1	Young	Female	No	No	Yes	No	No	No	No	No	170	Anterior circulation	0.4	4	0	Yes	Clip	3	6.6	10.1	0.9	19.3	4.23	125	222	13.27	1.11	1.11	1.125
0	0	0	0	0	0	0	0	0	0	0	0	0	0	0	0	0	0	0	0	0	Old	Female	No	No	No	No	No	No	No	No	158	Anterior circulation	0.4	2.5	0	No	Clip	1	6.64	11.6	1.04	25.9	4.58	130	226	5.05	1.08	1.08	1.125
0	0	0	0	0	0	0	0	0	0	0	0	0	0	0	0	0	0	0	0	0	Young	Female	No	No	No	No	No	No	No	No	106	Anterior circulation	1.5	2.5	0	No	Clip	1	5.53	12.9	1.15	23.8	4.2	127	145	5.03	1.13	1.13	1.03
0	0	0	0	0	0	0	0	0	0	0	0	0	0	0	0	0	0	0	0	0	Young	Female	No	No	No	No	No	No	No	No	123	Anterior circulation	0.6	2	0	No	Clip	1	8.67	12	1.07	26	3.62	112	108	5.48	1.38	1.38	1.38
0	0	0	0	0	0	0	0	0	0	0	0	0	0	0	0	0	0	0	0	0	Young	Female	No	No	No	No	No	No	No	No	106	Anterior circulation	0.8	2	0	No	No treatment	2	9.6	13.8	1.23	31.6	3.97	117	312	15.83	1.39	1.39	1.39
0	0	0	0	0	0	0	0	0	0	0	1	1	0	1	1	1	0	1	0	1	Young	Female	No	Yes	No	No	No	No	No	No	144	Anterior circulation	0.8	2	0	No	Clip	3	7.32	11.5	1.03	28.4	4.24	134	156	10.52	1.48	1.48	1.52307692307692
0	0	0	0	0	0	0	0	0	0	0	0	0	0	0	0	0	0	0	0	0	Old	Female	No	No	No	No	No	No	No	No	132	Anterior circulation	1.2	2	0	No	Clip	4	6.99	12.4	1.11	32.5	4.04	118	155	7.07	1.7	1.7	1.43666666666667
0	0	0	0	0	0	0	0	0	0	0	0	1	0	0	0	1	0	0	0	1	Young	Female	No	No	No	No	No	No	No	No	131	Anterior circulation	NA	2.5	0	No	Clip	5	8.24	13.8	1.23	32.9	2.59	68	342	9.1	0.78	0.78	0.93125
0	0	0	0	0	0	0	0	0	0	0	0	1	0	0	1	1	0	0	0	1	Young	Female	No	No	No	No	No	No	No	No	120	Anterior circulation	NA	4	0	No	Clip	3	8.84	11.5	1.03	21.2	4.6	134	157	18.69	1.41	1.41	1.29888888888889
1	0	1	1	1	1	1	1	1	1	1	0	1	0	0	0	1	0	1	0	1	Young	Female	No	No	No	No	No	No	No	Yes	126	Anterior circulation	0.4	4	0	No	Clip	2	11.82	11	0.98	26.4	3.9	113	87	7.27	1.53	1.53	1.49727272727273
0	0	0	0	0	0	0	0	0	0	0	0	0	0	0	0	0	1	0	0	1	Young	Male	No	No	No	No	No	No	No	No	160	Anterior circulation	0.2	2	0	No	Clip	5	8.07	12.3	1.1	24.5	4.34	139	119	11.15	1.71	1.71	1.32333333333333
0	0	0	0	0	0	0	0	0	0	0	1	1	1	0	1	1	1	0	0	1	Old	Female	No	No	No	No	No	No	No	No	181	Anterior circulation	1	2.5	0	No	Clip	4	11.41	11.9	1.06	21.6	4.01	130	368	16.97	1.26	1.26	1.45
0	0	0	0	0	0	0	0	0	0	0	0	0	0	0	0	0	0	0	0	0	Young	Female	No	No	Yes	No	No	No	No	No	130	Anterior circulation	0.5	3	0	No	Clip	1	7.26	10.9	0.97	23.2	3.81	115	288	9.96	1.25	1.25	1.25
0	0	0	0	0	0	0	0	0	0	0	0	0	0	0	0	0	0	0	0	0	Young	Male	No	No	No	No	No	No	No	No	128	Anterior circulation	NA	2.5	0	No	Clip	3	5	10.8	0.96	29.9	4.25	143	250	6.15	1.63	1.63	1.72333333333333
0	0	0	0	0	0	0	0	0	0	0	0	0	0	0	1	1	0	0	0	0	Young	Male	No	Yes	No	No	No	No	Yes	No	170	Anterior circulation	0.7	2	0	No	Clip	1	7.29	9.9	0.89	20.5	4.73	162	222	9.75	1.57	1.57	1.30166666666667
0	0	0	0	0	0	0	0	0	0	0	0	0	0	0	0	0	0	0	0	0	Young	Female	No	No	No	No	No	No	No	No	128	Anterior circulation	0.6	2.5	0	No	Coil	1	7.19	11.2	1	25.6	4.43	120	274	7.15	1.05	1.05	1.05
0	0	0	0	0	0	0	0	0	0	0	0	0	0	0	0	0	0	0	0	0	Old	Female	No	No	No	No	No	No	No	No	135	Posterior circulation	NA	4	0	No	No treatment	1	11.1	11	0.98	20.5	3.83	127	116	6.64	1.4	1.4	1.4
0	1	1	1	1	1	1	1	1	1	0	0	0	0	0	0	0	0	0	0	1	Old	Female	No	No	No	No	No	No	No	No	177	Anterior circulation	NA	4	0	No	No treatment	5	7.65	12.2	1.09	24.4	4.3	130	265	11.93	1.47	1.47	1.47
1	1	1	1	1	1	1	1	1	1	0	0	0	0	0	0	0	0	0	0	1	Young	Female	No	No	No	No	No	No	No	No	123	Anterior circulation	NA	4	0	No	Coil	1	5.45	9.6	0.86	26.7	4.48	131	107	3.28	1.73	1.73	1.85
0	0	0	0	0	0	0	1	1	1	0	1	0	0	0	0	0	0	0	0	1	Young	Female	No	No	No	No	No	No	No	No	154	Anterior circulation	0.8	4	0	No	Clip	2	7.49	10.3	0.92	21.8	3.88	116	141	15.55	1.56	1.56	1.36333333333333
0	0	0	1	1	1	1	1	1	1	1	0	0	0	0	0	0	0	0	0	0	Young	Male	No	Yes	Yes	No	No	No	No	No	221	Posterior circulation	NA	4	0	No	Coil	4	8.07	10.9	0.97	24.5	4.65	154	127	12.34	1.33	1.33	1.33
0	1	1	1	1	1	1	1	1	1	0	0	0	0	0	0	0	0	0	0	1	Young	Male	No	No	Yes	No	No	No	No	No	136	Anterior circulation	NA	2.5	0	No	No treatment	1	5.07	11.3	1.01	28.5	4.54	137	218	3.23	1.41	1.41	1.41
0	0	0	0	0	0	0	0	0	1	0	0	0	0	0	1	1	1	0	0	1	Young	Male	No	No	Yes	No	No	No	No	No	151	Anterior circulation	3	4	0	No	Clip	3	6.42	12.1	1.08	25.6	4.38	110	137	8.82	1.44	1.44	1.4475
0	0	0	0	0	0	0	1	1	1	0	0	1	0	0	0	1	0	0	0	0	Old	Female	No	No	No	No	No	No	No	No	161	Anterior circulation	NA	2.5	0	No	Coil	1	5.35	11.5	1.03	26.4	4.24	123	217	4.25	1.48	1.48	1.48
0	0	0	0	0	0	0	0	0	1	0	0	0	0	0	0	0	0	1	0	0	Young	Male	No	No	Yes	No	No	No	Yes	No	117	Anterior circulation	1	2.5	0	No	Clip	1	4.07	10.9	0.97	28.2	4.77	146	182	3.56	1.17	1.17	1.145
0	0	0	0	1	1	1	1	1	1	0	0	0	0	0	0	0	0	0	0	0	Young	Male	No	No	No	No	No	No	No	No	127	Anterior circulation	NA	2.5	0	No	Coil	1	5.86	12.5	1.11	25.5	4.1	110	546	3.51	1.37	1.37	1.37
0	0	0	0	0	0	0	0	0	0	0	0	0	0	0	0	0	1	0	0	0	Young	Female	No	No	No	No	No	No	No	No	140	Anterior circulation	NA	4	0	Yes	Clip	1	6.48	12.3	1.1	22.8	3.5	119	202	6.87	1.28	1.28	1.106
0	0	0	0	0	0	0	0	0	0	0	0	0	0	0	0	0	0	0	0	0	Young	Female	No	Yes	No	No	No	No	No	No	156	Anterior circulation	1.2	2.5	0	No	Clip	1	6.97	13.9	1.24	42.3	4.33	129	144	11.03	1.48	1.48	1.28333333333333
0	0	0	0	0	0	0	0	0	0	0	0	0	0	0	0	0	0	1	0	0	Young	Female	No	No	Yes	No	No	No	No	No	160	Posterior circulation	NA	2.5	0	No	Coil	1	6.28	12.7	1.13	25.9	4.14	130	98	6.45	1.46	1.46	1.485
0	0	0	0	0	0	0	0	0	0	0	0	0	0	0	0	0	0	0	0	0	Young	Female	No	No	No	No	No	No	No	Yes	103	Posterior circulation	0.4	1	0	No	Coil	1	6.66	10.5	0.94	24.4	4.07	122	316	6.59	1.26	1.26	1.255
0	0	0	0	0	0	0	0	1	1	0	0	0	0	0	0	0	0	0	0	1	Young	Female	No	No	No	No	No	No	No	No	137	Anterior circulation	NA	2	0	Yes	No treatment	4	10.87	11.4	1.02	19.4	3.78	130	168	9.99	2.12	2.12	1.87
0	0	0	0	0	0	0	0	0	0	0	0	0	0	0	0	0	1	0	0	0	Young	Male	Yes	No	No	No	No	No	No	Yes	125	Anterior circulation	0.4	1	0	No	Clip	1	5.61	11.1	0.99	20.8	4.62	140	152	5.57	2.9	2.9	2.18333333333333
0	0	0	0	0	0	0	0	0	0	0	0	0	0	0	0	0	0	0	0	0	Old	Female	No	No	No	No	No	No	No	No	137	Anterior circulation	0.7	3	0	No	Clip	1	7.92	11.6	1.04	25.3	4.34	134	147	6.04	1.69	1.69	1.425
0	0	0	0	0	0	1	1	1	1	0	0	0	0	1	1	1	0	0	0	1	Old	Male	No	No	No	No	No	No	No	No	123	Anterior circulation	NA	4	0	No	Clip	5	5.27	11.1	0.99	28.5	4.46	141	126	6.96	1.75	1.75	1.426
0	0	0	0	0	0	0	0	0	0	0	0	0	0	0	0	0	0	0	0	0	Young	Female	No	No	No	No	No	No	No	No	186	Anterior circulation	NA	1	0	No	Clip	3	5.51	12.1	1.08	30.4	4.48	135	216	5.13	1.21	1.21	1.26
0	0	0	0	0	0	0	0	0	0	0	1	1	0	0	1	1	0	0	0	1	Young	Male	No	Yes	No	No	No	No	No	No	89	Anterior circulation	1	2.5	0	No	Clip	1	5.28	11.2	1	26.3	2.66	89	398	6.42	1.06	1.06	0.953333333333333
0	0	0	0	0	0	0	0	0	0	0	0	0	0	0	0	0	0	0	0	0	Young	Female	No	No	Yes	No	No	No	No	No	182	Anterior circulation	0.8	1	0	No	Clip	3	6.27	11.9	1.06	25.3	3.54	108	180	7.33	1.4	1.4	1.345
0	0	0	0	0	0	0	0	0	0	0	0	0	0	0	0	0	0	0	0	0	Young	Male	No	Yes	No	No	No	No	No	No	124	Anterior circulation	1	2.5	0	No	Clip	1	4.99	12.1	1.08	27.8	5.9	131	276	3.66	1.79	1.79	1.78
0	0	1	1	1	1	1	1	1	1	0	0	1	0	0	1	1	1	0	0	1	Old	Female	No	No	No	No	No	No	No	No	136	Anterior circulation	0.4	4	0	No	Clip	5	8.28	12.9	1.15	32.5	3.92	122	85	15.77	1.27	1.27	1.05
0	0	0	0	0	0	0	0	0	0	0	0	0	0	1	0	1	1	1	0	0	Young	Female	No	No	Yes	Yes	No	No	No	No	147	Anterior circulation	0.8	3	0	No	Clip	4	8.88	13.4	1.19	25.4	4.26	123	163	11.74	1.51	1.51	1.41
0	0	0	0	0	0	0	0	0	0	0	0	0	0	0	0	0	0	0	0	0	Young	Male	No	Yes	No	No	No	No	No	No	132	Anterior circulation	4.8	4	0	No	Clip	1	6.45	12.5	1.11	26	4.05	136	100	5.17	1.54	1.54	1.51
0	0	0	0	0	0	0	0	0	0	0	0	0	0	0	0	0	0	0	0	1	Young	Female	No	No	No	No	No	No	No	No	124	Anterior circulation	0.8	4	0	No	Clip	4	10.02	12.6	1.12	22.1	3.94	123	148	12.14	2.11	2.11	1.77333333333333
0	0	1	1	1	1	1	1	1	1	0	0	0	0	0	0	0	0	1	0	0	Young	Female	No	No	Yes	No	No	No	No	No	160	Anterior circulation	0.8	2.5	0	No	Clip	1	6.85	11.6	1.04	22.8	3.61	107	150	8.9	1.3	1.3	1.2
0	0	0	0	0	0	0	0	0	0	0	0	1	0	0	0	1	1	1	0	0	Young	Male	No	Yes	No	No	No	No	No	No	NA	Anterior circulation	1	2.5	0	No	Clip	4	5.68	11.3	1.01	30.1	3.85	112	320	4.33	1.57	1.57	1.3225
0	0	0	0	0	0	0	0	0	0	0	0	0	0	0	0	0	0	0	0	0	Young	Female	No	No	No	No	No	No	No	No	134	Anterior circulation	0.8	1	0	No	Clip	1	5.7	11.2	1	26	4.04	121	201	3.93	1.54	1.54	1.33
0	0	0	0	0	0	0	0	0	1	0	0	0	0	0	0	0	0	0	0	0	Young	Male	No	Yes	No	No	No	No	No	No	124	Anterior circulation	1.2	4	0	No	Clip	2	7.09	13.4	1.19	32.7	4.4	138	143	10.95	1.41	1.41	1.348
0	0	0	0	0	0	0	0	0	0	0	0	0	0	0	0	0	0	0	0	0	Young	Female	No	No	No	No	No	No	No	Yes	100	Anterior circulation	NA	2.5	0	No	Coil	2	6.93	14	1.25	30.6	3.59	119	75	1.08	0.9	0.9	0.9
0	0	0	0	0	0	0	0	0	0	0	0	0	0	0	0	0	0	0	0	0	Young	Female	No	No	No	No	No	No	No	No	147	Posterior circulation	NA	4	0	No	Coil	1	11.83	11.7	1.04	21.4	3.83	95	186	8.16	1.45	1.45	1.375
0	0	0	0	0	0	0	0	0	0	0	0	0	0	0	0	0	0	1	0	0	Young	Female	No	No	No	No	No	No	No	No	139	Anterior circulation	1.2	2.5	0	No	Clip	1	4.62	10.6	0.95	23.3	3.7	113	284	4.2	1.48	1.48	1.33666666666667
0	0	0	0	0	0	0	0	0	0	0	0	0	0	0	0	0	0	0	0	0	Young	Male	No	Yes	No	No	No	No	No	No	157	Anterior circulation	0.8	2.5	0	No	Clip	3	6.43	11.2	1	26.3	4.46	136	232	6.47	1.52	1.52	1.52
0	0	0	0	0	0	0	0	0	0	0	0	0	0	0	0	0	0	0	0	0	Young	Male	No	No	No	No	No	No	No	No	140	Anterior circulation	0.6	2.5	0	No	Clip	1	4.05	11.4	1.02	26.8	6.22	176	290	5.26	1.47	1.47	1.27
0	0	0	0	0	0	0	0	0	0	0	0	0	0	0	0	0	0	0	0	0	Old	Male	No	No	No	No	No	No	No	No	158	Anterior circulation	1	4	0	No	Clip	1	9.06	12.3	1.1	24.4	4.34	137	153	7.42	1.61	1.61	1.40333333333333
0	0	0	0	0	0	0	0	0	0	0	0	0	0	0	0	0	0	1	0	0	Young	Female	No	No	No	No	No	No	No	No	170	Anterior circulation	0.6	2.5	0	No	Clip	1	5.08	11.9	1.06	27.2	4.1	128	269	4.61	1.23	1.23	1.21666666666667
1	1	1	1	1	1	1	1	1	1	0	0	1	0	0	1	1	0	0	0	1	Old	Female	No	No	Yes	Yes	No	No	No	No	156	Anterior circulation	NA	4	0	Yes	Clip	2	10.69	12.1	1.08	30	4.47	130	228	15.36	1.3	1.3	1.11333333333333
0	0	0	0	0	0	0	0	0	0	0	0	0	0	0	1	1	0	0	0	0	Young	Female	No	No	Yes	No	No	No	No	No	151	Anterior circulation	1.2	4	0	No	Clip	1	5.11	10	0.89	27.9	4.09	112	153	6.96	1.15	1.15	1.154
0	0	0	0	0	0	0	0	0	0	0	0	0	0	0	0	0	0	0	0	0	Young	Female	No	No	No	No	No	No	No	No	128	Anterior circulation	0.5	4	0	No	Clip	1	5.54	11.9	1.06	27.3	4.16	124	226	6.46	1.57	1.57	1.4525
0	0	0	0	0	1	1	1	1	1	0	0	0	0	0	1	1	0	0	0	0	Young	Female	No	No	Yes	No	Yes	No	No	No	157	Anterior circulation	0.6	4	0	No	Clip	2	6.32	11.1	0.99	24.4	4.04	122	113	10.16	1.25	1.25	1.32
0	0	0	0	0	0	0	0	0	0	0	0	0	0	0	0	0	0	0	0	0	Young	Male	No	No	No	No	No	No	No	No	113	Anterior circulation	0.8	1	0	No	Clip	1	5.96	13	1.16	33	3.6	118	83	4.95	1.49	1.49	1.44
0	0	0	1	1	1	1	1	1	1	0	0	1	0	0	0	1	1	1	0	0	Young	Male	No	Yes	No	No	No	No	No	No	112	Anterior circulation	1.7	4	0	No	Clip	3	8.04	12.1	1.08	35.6	3.53	110	184	10.05	1.09	1.09	1.14428571428571
0	0	0	0	0	0	0	0	0	0	0	0	0	0	0	0	0	0	0	0	0	Old	Female	No	No	No	No	No	No	No	No	126	Anterior circulation	1	4	0	No	Clip	1	4.91	11.2	1	23.7	3.65	114	201	6.62	1.42	1.42	1.32
0	1	1	1	1	1	1	1	1	1	0	0	0	0	0	0	0	0	0	0	0	Young	Female	No	No	Yes	No	No	No	Yes	No	132	Anterior circulation	NA	2.5	0	No	No treatment	1	9.69	11	0.98	22.4	4.1	121	211	6.62	1.61	1.61	1.61
0	0	0	0	0	0	0	0	0	0	0	0	1	0	1	0	1	0	0	0	1	Old	Female	No	No	No	No	No	No	No	No	156	Anterior circulation	0.4	4	0	No	Clip	2	14.42	12.4	1.11	30.5	4.06	125	143	6.82	1.35	1.35	1.13222222222222
0	0	0	0	0	0	0	0	0	0	1	0	0	1	1	0	1	0	0	0	0	Young	Female	No	No	No	No	No	No	No	No	97	Anterior circulation	NA	4	0	No	Coil	5	8.3	12.7	1.13	23	4.9	152	247	18.83	1.6	1.6	1.54125
0	0	0	0	0	0	0	0	0	0	0	0	0	0	0	1	1	0	1	0	0	Young	Male	No	Yes	No	No	Yes	No	No	No	141	Anterior circulation	NA	1	0	No	Clip	3	7.47	10.3	0.92	23.5	5.33	169	232	11.4	1.27	1.27	1.358
0	0	0	1	1	1	1	1	1	1	0	0	0	0	0	0	0	0	0	0	1	Young	Male	Yes	Yes	No	No	No	No	No	No	126	Anterior circulation	NA	4	0	No	No treatment	2	5.16	14.6	1.3	48.6	4.4	125	67	11.72	1.92	1.92	1.76333333333333
0	0	0	0	1	1	1	1	1	1	1	0	0	0	0	0	0	0	1	0	1	Young	Male	No	Yes	No	No	No	No	No	No	167	Anterior circulation	1.5	2	0	No	Clip	1	5.89	12.5	1.11	27.6	4.12	134	107	5.45	1.6	1.6	1.44
0	1	1	1	1	1	1	1	1	1	0	1	0	0	0	0	0	0	1	0	1	Young	Female	No	No	No	No	No	No	No	No	193	Anterior circulation	1.5	4	0	No	Clip	2	7.33	13.4	1.19	32.9	4.31	142	129	17.46	1.54	1.54	1.564
0	0	0	0	0	0	0	0	0	0	0	0	1	0	0	1	1	0	0	0	1	Young	Female	No	No	No	No	Yes	No	No	No	134	Anterior circulation	NA	4	0	No	Clip	3	7.02	13	1.16	34.1	3.97	126	103	19	1.44	1.44	1.23
0	1	1	1	1	1	1	1	1	1	0	0	0	0	0	0	0	1	0	0	1	Young	Female	No	No	No	No	No	No	No	No	110	Anterior circulation	NA	4	0	No	No treatment	5	18.56	10.5	0.94	16.6	4.33	139	366	15.44	1.42	1.42	1.42
0	0	0	0	0	0	0	0	0	1	0	0	1	0	0	0	1	0	0	0	1	Young	Female	No	No	No	No	No	No	No	No	138	Anterior circulation	NA	2.5	0	No	No treatment	5	8.6	12.5	1.11	28.2	4.22	84	68	13.27	1.45	1.45	1.3325
0	0	0	0	0	0	0	0	0	0	0	0	0	0	0	0	0	0	0	0	0	Young	Male	No	Yes	Yes	No	No	No	No	No	130	Anterior circulation	1.5	2.5	0	No	Clip	1	7.49	12.3	1.1	35.3	4.16	134	161	8.49	1.66	1.66	1.56
0	1	1	1	1	1	1	1	1	1	1	0	0	0	0	0	0	1	1	0	1	Young	Female	No	No	No	No	No	No	No	Yes	150	Anterior circulation	NA	4	0	Yes	Clip	4	13.82	12.6	1.12	29.6	3.18	95	216	12.61	1.03	1.03	1
0	0	0	0	0	0	0	0	0	0	0	0	0	0	0	0	0	0	0	0	0	Young	Female	No	No	No	No	No	No	No	No	144	Anterior circulation	NA	2.5	0	No	Coil	1	5.1	11.3	1.01	34.1	4.75	136	237	7.9	1.64	1.64	1.425
0	0	0	0	0	0	0	0	0	0	0	0	1	0	0	1	1	0	0	0	0	Young	Male	No	Yes	No	No	No	No	No	No	135	Anterior circulation	0.3	4	0	No	Clip	1	5.49	11.8	1.05	32.2	4.44	141	195	5.51	1.53	1.53	1.55
0	0	0	0	0	1	1	1	1	1	0	0	0	0	0	0	0	0	0	0	1	Young	Male	No	No	Yes	No	No	No	No	No	153	Anterior circulation	1	4	0	No	Clip	2	9.21	10.9	0.97	24.9	4.7	144	208	10.88	1.14	1.14	1.2075
0	0	0	0	0	0	0	0	0	0	0	0	0	0	1	0	1	0	0	0	0	Young	Female	No	No	Yes	No	No	No	No	No	122	Anterior circulation	0.7	2	0	No	Clip	1	7.41	10.6	0.95	19.6	4.2	133	190	7.87	1.36	1.36	1.425
0	0	0	0	0	0	0	0	0	0	0	0	0	0	1	0	1	0	1	0	1	Young	Male	No	No	No	No	No	No	No	Yes	168	Anterior circulation	0.4	2	0	No	Coil	4	6.16	12.8	1.14	26.6	4.39	144	131	7.24	1.4	1.4	1.62
0	0	0	0	0	0	0	0	0	0	0	0	1	0	0	1	1	0	0	0	0	Young	Female	No	No	No	No	No	No	No	No	167	Anterior circulation	NA	4	0	No	Clip	2	8.22	11.1	0.99	21.2	4.04	123	127	10.48	1.71	1.71	1.3
0	0	0	0	0	0	0	0	0	0	0	0	0	0	1	0	1	0	0	0	0	Young	Female	No	No	Yes	No	No	No	No	No	122	Anterior circulation	0.9	2.5	0	No	Clip	1	5.04	10.4	0.93	23.6	4.26	122	272	3.83	1.78	1.78	1.42
0	0	0	0	0	1	1	1	1	1	0	0	0	0	0	0	0	0	0	0	0	Old	Female	No	No	No	No	No	No	No	No	141	Anterior circulation	0.3	4	0	No	Clip	1	6.18	12.7	1.13	23.2	3.84	114	126	7.31	1.6	1.6	1.53333333333333
0	0	0	0	0	0	0	0	0	0	0	0	1	0	1	0	1	0	1	0	0	Young	Male	No	No	No	No	No	No	Yes	No	144	Anterior circulation	1.5	2.5	0	No	Clip	1	5.21	13.6	1.21	36	4.55	144	273	3.46	1.32	1.32	1.20666666666667
0	0	0	0	0	0	0	0	0	0	0	0	0	0	0	0	0	0	1	0	0	Young	Female	No	No	Yes	No	No	No	No	No	178	Anterior circulation	NA	2	0	No	Clip	3	10.39	10.9	0.97	21.7	3.87	113	106	11.7	1.52	1.52	1.645
0	0	0	0	0	0	0	1	1	1	1	0	0	0	0	0	0	0	0	0	1	Young	Female	No	No	Yes	No	No	No	No	No	196	Anterior circulation	NA	4	0	No	No treatment	2	8.2	10.7	0.96	24.5	3.23	101	133	7.53	1.24	1.24	1.24
0	0	0	0	0	0	0	0	0	0	0	0	0	0	0	0	0	0	0	0	0	Young	Female	No	No	No	No	No	No	No	No	199	Anterior circulation	1.3	2.5	0	No	Clip	1	7.1	10.9	0.97	21.7	4.37	124	244	8.85	1.62	1.62	1.62
0	0	0	0	0	0	0	0	0	0	0	0	0	0	0	0	0	0	0	0	1	Young	Female	No	No	Yes	No	No	No	No	No	187	Anterior circulation	0.5	2.5	0	No	Clip	4	6.76	10	0.89	22.1	3.78	113	124	10.05	1.45	1.45	1.35
0	0	0	0	0	0	0	0	0	0	0	0	0	0	0	0	0	0	0	0	0	Young	Female	No	Yes	No	No	No	No	No	No	141	Anterior circulation	0.3	4	0	No	Clip	1	5.83	10.3	0.92	24.2	4.51	127	230	11.33	1.67	1.67	1.705
0	0	0	0	0	0	0	0	0	0	0	0	0	0	0	0	0	0	0	0	0	Young	Male	No	Yes	No	No	No	No	No	No	125	Anterior circulation	0.4	3	0	No	Clip	1	5.81	10.7	0.96	22.5	4.13	138	179	14.66	1.92	1.92	1.775
0	0	0	0	0	0	0	0	0	0	0	0	1	0	0	1	1	0	0	1	0	Young	Female	No	No	No	No	No	No	No	No	123	Anterior circulation	0.7	4	0	No	Clip	1	4.22	10.9	0.97	28	4.02	123	167	2.59	1.53	1.53	1.32666666666667
0	0	0	0	0	0	0	0	0	0	0	0	0	0	0	0	0	0	1	0	1	Old	Female	No	No	Yes	No	No	No	No	No	126	Anterior circulation	NA	2.5	0	No	No treatment	1	7.27	12.5	1.11	29.3	4.58	131	119	4.79	1.54	1.54	1.442
0	0	0	0	0	0	0	0	0	0	0	0	1	0	0	0	1	1	0	0	0	Young	Female	No	No	Yes	No	No	No	No	No	145	Anterior circulation	1.6	4	0	No	Clip	4	4.85	13	1.16	28.8	4.66	92	115	3.24	1.52	1.52	1.5825
0	0	0	0	0	0	0	0	0	0	0	0	1	0	0	0	1	0	1	0	0	Young	Female	No	No	Yes	No	No	No	No	No	106	Anterior circulation	0.5	3	0	No	Clip	3	7.3	11.7	1.04	24.5	4.48	120	190	15.36	1.73	1.73	1.46142857142857
0	0	0	0	0	0	0	0	0	0	0	0	0	0	0	0	0	0	0	0	0	Young	Female	No	No	No	No	No	No	No	No	160	Anterior circulation	0.8	4	0	No	Clip	4	7.09	11.7	1.04	25.4	4.05	122	178	15.79	1.27	1.27	1.385
0	0	0	0	0	0	0	0	0	0	0	0	0	0	0	0	0	0	1	0	0	Young	Female	No	No	No	No	No	No	Yes	No	164	Anterior circulation	0.2	2	0	No	Clip	1	8.97	12.4	1.11	26	4.28	130	184	9.63	1.44	1.44	1.5975
0	0	0	0	0	0	0	0	0	0	0	0	0	0	0	0	0	0	0	0	0	Young	Female	No	No	No	No	No	No	Yes	No	164	Anterior circulation	0.8	2	0	No	Clip	1	6.2	10.9	0.97	19.6	3.8	113	253	6.93	1.23	1.23	1.31333333333333
0	0	0	0	0	0	0	0	0	0	0	0	0	0	0	0	0	0	0	0	0	Young	Female	No	No	No	No	No	No	No	No	100	Anterior circulation	NA	2.5	0	No	Coil	1	5.53	11.5	1.03	33.7	4.39	128	135	3.81	1.55	1.55	1.55
0	0	0	0	0	0	0	0	0	0	0	0	0	0	0	0	0	0	0	0	0	Young	Female	No	No	No	No	No	No	No	No	136	Anterior circulation	0.5	2	0	No	Clip	1	9.31	12.2	1.09	28.9	4.31	127	143	2.75	1.51	1.51	1.47666666666667
0	0	0	0	0	0	0	0	0	0	0	0	0	0	0	0	0	0	1	0	0	Young	Female	No	No	No	No	No	No	No	No	141	Posterior circulation	NA	4	0	No	Coil	1	8.09	10	0.89	19.7	4.53	133	188	10.45	1.32	1.32	1.32
0	0	0	0	0	0	0	0	0	0	0	0	0	0	0	0	0	0	0	0	0	Young	Female	No	No	No	No	No	No	No	No	98	Anterior circulation	NA	3	0	No	Coil	1	8.37	12.8	1.14	30.6	4.33	134	245	12.37	1.59	1.59	1.56
0	0	0	0	0	0	0	0	0	0	0	0	0	0	0	0	0	0	0	0	0	Old	Female	No	No	No	No	No	No	No	No	168	Anterior circulation	0.3	4	0	No	No treatment	1	6.87	11.1	0.99	20.9	4.56	139	201	8.48	1.24	1.24	1.38
0	0	0	0	0	0	0	0	0	0	0	0	0	0	0	0	0	0	0	0	0	Young	Male	No	Yes	No	No	No	No	No	No	128	Anterior circulation	NA	4	0	No	Coil	1	5.64	11.5	1.03	24.2	4.63	148	153	6.7	1.55	1.55	1.57
0	0	0	0	0	0	0	0	0	0	0	0	0	0	0	0	0	0	0	0	1	Young	Male	No	Yes	No	No	No	No	No	Yes	144	Anterior circulation	0.7	3	0	No	Clip	1	4.81	10.1	0.9	25.9	4.24	144	137	4.08	1.9	1.9	1.59666666666667
0	0	0	0	0	0	0	0	0	0	0	0	0	0	0	0	0	0	0	0	0	Young	Female	No	No	No	No	No	No	No	No	162	Anterior circulation	0.5	4	0	No	Clip	2	6.63	12.8	1.14	30.3	4.79	140	96	12.85	1.7	1.7	1.50666666666667
0	0	0	0	0	0	0	0	0	0	0	0	0	0	0	0	0	0	0	0	0	Young	Female	No	No	No	No	No	No	No	No	163	Anterior circulation	0.5	2.5	0	No	Clip	1	5.67	11.5	1.03	27.9	3.98	111	139	5.48	1.3	1.3	1.35666666666667
0	0	0	0	0	0	0	0	0	0	0	0	1	0	0	1	1	0	0	0	0	Young	Male	No	No	No	No	No	No	Yes	No	124	Anterior circulation	3	3	0	No	Clip	3	6.32	13.1	1.17	30.8	4.03	129	138	6.38	1.61	1.61	1.474
0	0	0	0	0	0	0	0	0	0	0	0	0	0	0	0	0	0	0	0	0	Young	Female	No	No	No	No	No	No	No	No	123	Anterior circulation	1.2	4	0	No	Clip	1	5.11	11.7	1.04	25.9	4.18	118	150	8.68	1.35	1.35	1.52333333333333
0	0	0	0	0	0	0	0	0	0	0	0	1	0	0	0	1	0	0	0	0	Young	Female	No	No	No	No	No	No	No	No	135	Anterior circulation	0.3	3	0	No	Clip	1	5.9	11.4	1.02	25.7	5.81	116	216	7.95	1.31	1.31	1.415
1	1	1	1	1	1	1	1	1	1	1	0	1	0	0	0	1	0	0	0	1	Young	Male	No	No	No	No	No	No	No	Yes	104	Posterior circulation	2.9	4	1	No	No treatment	5	8.84	12.9	1.15	33.8	4.83	153	162	12.29	1.98	1.98	2.16909090909091
0	0	0	0	0	0	0	0	0	0	0	0	0	0	0	0	0	0	0	0	0	Young	Female	No	No	No	No	No	No	No	No	153	Anterior circulation	NA	4	0	No	Clip	1	7.81	11.6	1.04	23.3	3.98	119	187	7.56	1.63	1.63	1.386
0	0	0	0	0	0	0	0	0	0	0	0	0	0	0	0	0	0	0	0	0	Young	Female	No	No	No	No	No	No	No	No	107	Anterior circulation	NA	4	0	No	Clip	2	13.43	10.5	0.94	26.2	4.21	135	283	13.41	1.48	1.48	1.49
0	0	0	0	0	0	0	0	0	0	0	0	0	0	0	0	0	0	1	0	0	Young	Male	No	Yes	No	No	No	No	No	No	115	Anterior circulation	NA	2.5	0	No	Coil	1	4.43	11.9	1.06	31	4.77	155	149	6.32	1	1	1
0	0	0	0	0	0	0	0	0	0	0	0	0	0	0	0	0	0	0	0	0	Young	Female	No	No	Yes	Yes	No	No	No	No	170	Anterior circulation	NA	2.5	0	No	No treatment	1	9.96	13.1	1.17	32	4.31	128	55	1.25	1.38	1.38	1.38
0	0	0	0	0	0	0	0	0	0	0	0	0	0	0	0	0	1	1	0	0	Young	Male	No	Yes	No	No	No	No	No	No	173	Anterior circulation	0.4	4	0	No	Clip	2	6.53	10.5	0.94	25	4.81	148	230	12.09	1.76	1.76	1.69
0	0	0	0	0	0	0	0	0	0	0	0	0	0	0	0	0	0	1	0	0	Old	Female	No	No	No	No	No	No	No	No	135	Anterior circulation	NA	2.5	0	No	Clip	1	7.03	13.1	1.17	35.9	3.22	103	126	3.1	1.74	1.74	1.59333333333333
0	0	0	0	0	0	0	0	0	0	0	0	0	0	0	0	0	0	0	0	0	Young	Male	No	No	No	No	No	No	No	No	134	Anterior circulation	1	4	0	No	No treatment	2	7.41	12.5	1.11	28.7	5.72	161	108	11.12	1.13	1.13	1.13
0	0	0	0	0	0	0	0	0	0	0	0	0	0	0	0	0	1	0	0	1	Young	Female	No	No	No	No	No	No	No	No	103	Posterior circulation	2.9	4	0	No	Coil	5	6.59	13	1.16	23.2	3.69	110	159	9	1.51	1.51	1.52
0	0	0	0	0	0	0	0	0	0	0	0	1	1	1	0	1	0	0	0	1	Young	Female	No	No	Yes	No	No	No	No	Yes	132	Anterior circulation	0.6	4	0	No	Clip	4	8.78	13.6	1.21	28.6	4.89	125	107	18.84	1.43	1.43	1.512
0	1	1	1	1	1	1	1	1	1	0	0	1	0	1	0	1	0	0	0	1	Young	Male	No	Yes	No	No	No	No	No	No	191	Anterior circulation	0.3	4	0	No	Clip	3	6.61	10.8	0.96	26.4	3.79	130	140	10.58	2.28	2.28	1.926
0	0	0	0	0	0	0	0	0	0	0	0	0	0	0	0	0	0	0	0	0	Young	Female	No	No	No	No	No	No	No	No	135	Anterior circulation	0.5	2.5	0	No	Clip	1	4.37	11.5	1.03	24.8	4.3	125	225	6.47	1.76	1.76	1.472
0	0	0	0	0	0	0	0	0	0	0	0	1	1	0	0	1	0	0	0	1	Young	Female	No	No	No	No	No	No	No	No	114	Anterior circulation	0.8	4	0	No	Clip	3	9.51	14.6	1.3	32.4	3.59	109	66	9.14	1.71	1.71	1.48571428571429
0	0	0	0	0	0	0	0	0	0	0	0	0	0	0	0	0	0	1	0	0	Old	Female	No	No	Yes	Yes	No	No	No	No	159	Anterior circulation	0.6	4	0	No	Coil	1	15.38	12.8	1.14	31.7	3.75	110	103	5.96	1.2	1.2	1.255
0	0	0	0	0	0	0	0	0	0	0	0	0	0	0	0	0	0	0	0	0	Young	Female	No	No	Yes	No	No	No	No	No	210	Anterior circulation	0.6	4	0	No	Clip	2	8.85	11.5	1.03	25.6	4.16	136	98	5.9	1.57	1.57	1.34
0	0	0	0	0	0	0	0	0	0	0	0	0	0	0	0	0	0	0	0	0	Old	Female	No	No	Yes	No	No	No	No	No	163	Anterior circulation	0.8	2	0	No	Clip	3	5.5	11.9	1.06	25.2	4.51	127	189	4.64	1.5	1.5	1.29666666666667
1	1	1	1	1	1	1	1	1	1	1	0	1	0	1	0	1	1	0	0	1	Young	Female	No	No	No	No	No	No	No	Yes	191	Anterior circulation	NA	4	0	No	Coil	5	7.27	11.4	1.02	29.3	4.11	115	90	10.59	0.92	0.92	0.8925
0	0	0	0	0	0	0	0	0	0	0	0	0	0	0	0	0	0	0	0	0	Young	Female	No	No	Yes	No	No	No	No	No	132	Anterior circulation	0.7	1	0	No	Clip	1	5.82	10.7	0.96	23.3	3.69	113	297	6.07	1.26	1.26	1.26
0	0	0	0	0	0	0	0	0	0	0	0	0	0	0	0	0	0	0	0	0	Young	Female	No	No	No	No	No	No	No	No	138	Anterior circulation	0.7	2	0	No	Clip	1	6.26	12.3	1.1	21.9	3.72	121	76	3.16	1.61	1.61	1.35
0	0	0	1	1	1	1	1	1	1	0	0	0	0	0	0	0	0	0	0	0	Old	Female	No	No	No	No	No	No	No	No	163	Anterior circulation	1.3	4	0	No	No treatment	1	5.12	11.1	0.99	28.6	5.66	121	131	6.19	1.86	1.86	1.71
0	0	0	0	0	0	0	0	0	0	0	0	0	0	0	0	0	0	0	0	0	Young	Female	No	No	No	No	No	No	No	No	114	Anterior circulation	0.3	2.5	0	No	Clip	1	3.65	10.8	0.96	28.6	3.98	118	150	5.09	1.35	1.35	1.415
0	0	0	0	0	0	0	0	0	0	0	0	0	0	1	0	1	0	0	0	0	Young	Female	No	No	No	No	No	No	No	No	125	Anterior circulation	1	1	0	No	Clip	1	6.77	11.1	0.99	27.1	4.77	142	218	2.49	1.59	1.59	1.365
0	0	0	0	0	0	0	0	0	0	0	0	0	0	0	0	0	0	0	0	0	Young	Male	No	Yes	Yes	Yes	No	No	No	No	176	Posterior circulation	NA	1	0	No	Coil	1	7.77	11	0.98	30.5	5.36	171	187	6.58	2.29	2.29	2.28
0	0	0	0	0	0	0	0	0	0	0	0	0	0	0	0	0	0	0	0	0	Young	Male	No	No	No	No	No	No	No	No	162	Anterior circulation	0.5	2.5	0	No	Clip	1	6.44	10.8	0.96	21.7	4.82	150	229	6.58	1.65	1.65	1.525
0	0	0	0	0	0	0	0	0	0	0	0	1	0	0	0	1	0	0	0	0	Young	Male	No	Yes	No	No	No	No	No	No	196	Anterior circulation	0.6	4	0	No	Clip	1	5.34	11.4	1.02	25.5	4.99	121	128	8.07	1.62	1.62	1.5125
0	0	0	0	0	0	1	1	1	1	0	0	1	0	0	0	1	0	1	0	0	Young	Female	No	No	Yes	No	No	No	No	No	229	Anterior circulation	1	4	0	No	Clip	2	10.42	12.4	1.11	33.8	4.53	133	306	17.82	1.44	1.44	1.36625
0	0	0	0	0	1	1	1	1	1	0	1	1	0	0	0	1	0	1	0	1	Old	Female	No	No	Yes	No	No	No	Yes	No	136	Anterior circulation	0.8	2.5	0	No	No treatment	5	7.13	11.6	1.04	20.9	3.75	115	219	6.48	1.25	1.25	1.26
0	0	0	0	0	0	0	0	0	0	0	0	0	0	0	0	0	0	0	0	0	Young	Male	No	No	No	No	No	No	No	No	125	Posterior circulation	NA	4	0	No	Coil	1	8.22	10.2	0.91	24.3	5.23	156	149	22.99	1.6	1.6	1.38
0	0	0	0	0	0	0	0	0	0	0	0	1	0	1	0	1	1	0	0	0	Young	Male	No	Yes	Yes	No	No	No	No	No	101	Anterior circulation	0.5	4	0	No	Clip	1	9.21	11.4	1.02	22.8	4.78	157	310	18.02	2.08	2.08	1.43181818181818
0	0	0	0	0	0	0	0	1	1	0	0	0	0	0	0	0	0	0	0	0	Old	Male	Yes	No	Yes	Yes	Yes	No	No	No	195	Anterior circulation	NA	2	0	No	No treatment	1	7.31	11.2	1	27.3	4.66	147	178	11.33	1.48	1.48	1.41
0	0	0	0	0	0	0	0	0	0	0	0	1	0	1	1	1	1	1	0	0	Young	Female	No	No	No	No	No	No	No	No	106	Anterior circulation	0.7	3	0	No	Clip	1	7.65	11.6	1.04	31.7	2.91	93	204	5.71	1.6	1.6	1.53666666666667
0	0	0	0	0	0	0	0	0	0	0	0	0	0	0	0	0	0	0	0	0	Young	Female	No	No	No	No	No	No	No	No	100	Anterior circulation	NA	2.5	0	No	No treatment	1	4.59	10.2	0.91	27.6	4.22	132	255	4.59	1.7	1.7	1.7
0	0	0	0	0	0	0	0	0	0	0	0	0	0	1	0	1	0	1	0	0	Young	Male	No	No	No	No	No	No	No	No	138	Anterior circulation	1	2.5	0	No	Clip	1	6.05	12	1.07	28.4	4.21	119	267	6.31	1.17	1.17	1.165
0	0	0	0	0	0	0	0	0	0	0	0	0	0	0	0	0	0	0	0	0	Young	Female	No	No	No	No	No	No	No	No	106	Anterior circulation	0.5	1	0	No	Clip	1	7.16	13.3	1.19	34.8	4.66	137	430	10.17	0.99	0.99	0.905
0	0	0	0	0	0	0	0	0	0	0	0	0	0	0	0	0	0	0	0	0	Young	Female	No	Yes	No	No	No	No	No	No	160	Anterior circulation	0.4	3	0	No	Clip	4	6.59	12.4	1.11	24.7	3.82	77	188	7.53	1.43	1.43	1.35
0	0	0	0	0	0	0	0	0	0	0	0	0	0	0	0	0	0	0	0	0	Young	Male	No	Yes	No	No	No	No	No	Yes	120	Anterior circulation	1	3	0	No	Clip	3	9.92	10.4	0.93	26.7	4.39	137	154	4.97	1.7	1.7	1.665
0	0	0	0	0	0	0	0	0	0	0	0	0	0	0	0	0	0	0	0	0	Young	Female	No	No	No	No	No	No	No	No	126	Anterior circulation	0.5	2.5	0	No	Clip	1	6.07	10.6	0.95	24.3	3.42	106	174	5.05	1.42	1.42	1.42
0	0	0	0	0	0	0	0	0	1	0	0	0	0	0	0	0	0	1	0	0	Young	Male	No	No	No	No	No	No	No	No	201	Anterior circulation	0.8	4	0	No	Clip	1	7.02	11.5	1.03	24.2	5.81	180	154	10.34	1.19	1.19	1.16333333333333
0	0	0	0	0	0	0	0	0	0	0	0	0	0	0	0	0	0	1	0	0	Old	Female	No	No	No	No	No	No	No	No	137	Anterior circulation	0.7	4	0	No	Clip	1	8.7	11.5	1.03	26.8	3.79	119	142	6.5	1.44	1.44	1.44
0	0	0	0	0	0	0	0	0	0	0	0	0	0	0	0	0	0	0	0	0	Young	Male	No	No	No	No	No	No	No	No	120	Anterior circulation	0.4	2	0	No	Clip	2	7.98	10.7	0.96	24.1	4.19	132	149	10.71	1.77	1.77	1.77
0	0	0	0	0	0	1	1	1	1	0	0	0	0	0	0	0	0	0	0	0	Old	Female	No	No	No	No	No	No	Yes	No	140	Anterior circulation	2	2.5	0	No	No treatment	1	8.02	11.8	1.05	23.1	4.13	121	248	8.07	2.03	2.03	2.03
0	0	0	0	0	0	0	0	0	0	0	0	0	0	0	0	0	0	0	0	0	Young	Female	No	No	No	No	No	No	No	No	179	Anterior circulation	0.5	1	0	No	Clip	4	7.32	12	1.07	27.4	3.85	124	147	13.99	2.1	2.1	1.965
0	0	0	0	0	0	0	0	0	0	0	0	0	0	0	0	0	0	0	0	0	Young	Female	No	No	Yes	No	No	No	No	No	150	Anterior circulation	0.6	3	0	No	Clip	1	6.02	11.7	1.04	28	4.02	125	190	7.4	2.11	2.11	1.79
0	0	0	0	0	0	0	0	0	0	0	0	0	0	0	0	0	0	0	0	0	Young	Male	No	No	No	No	No	No	Yes	No	143	Anterior circulation	0.6	2.5	0	No	Clip	1	5.56	11.5	1.03	26.7	4.55	147	118	9.24	1.75	1.75	1.75
0	0	0	0	0	0	0	0	0	0	0	0	0	0	0	0	0	0	0	0	1	Old	Male	No	No	No	No	No	No	No	Yes	117	Anterior circulation	5.2	4	0	No	Clip	4	6.21	NA	NA	NA	3.94	134	153	12.08	1.67	1.67	1.455
0	0	0	0	0	0	0	0	0	0	0	0	1	0	0	0	1	0	0	0	0	Old	Female	No	No	No	No	No	No	No	No	135	Anterior circulation	0.5	4	0	No	Clip	2	5.86	10.1	0.9	17.9	4.14	118	206	8.77	1.84	1.84	1.705
0	0	0	0	0	0	0	0	0	0	0	0	0	0	0	0	0	0	0	0	0	Young	Female	No	No	No	No	No	No	No	No	121	Anterior circulation	NA	4	0	No	Coil	2	5.33	NA	NA	NA	3.76	111	193	6.3	1.15	1.15	1.18
0	0	0	0	0	0	0	0	0	0	0	0	0	0	0	1	1	0	0	0	0	Young	Female	No	No	No	No	No	No	No	No	166	Anterior circulation	0.8	4	0	No	Clip	2	7.06	10.4	0.93	23.2	3.43	115	150	9.86	1.55	1.55	1.42
0	0	0	0	0	0	0	0	0	0	0	0	0	0	0	0	0	0	0	0	0	Young	Female	No	No	Yes	No	No	No	No	No	139	Anterior circulation	1.5	4	0	No	Clip	2	7.36	9.9	0.89	27.1	3.44	103	123	3.88	1.41	1.41	1.29
0	0	0	0	0	0	0	0	0	0	0	0	0	0	0	0	0	0	1	0	0	Young	Male	Yes	No	No	No	No	No	No	No	135	Anterior circulation	0.6	2.5	0	No	Clip	1	5.53	10.1	0.9	26.2	4.6	143	168	4.27	2	2	1.77
0	0	0	0	0	0	0	0	0	0	1	0	0	0	0	0	0	0	0	0	0	Young	Female	No	No	Yes	Yes	No	No	No	Yes	133	Anterior circulation	1	2.5	0	No	Clip	1	12.69	10.8	0.96	20.5	4.16	141	138	3.65	0.64	0.64	1.1275
1	1	1	1	1	1	1	1	1	1	0	0	0	1	0	0	1	0	0	0	1	Young	Female	No	No	No	No	No	No	No	No	184	Anterior circulation	0.8	4	0	No	Clip	5	7.58	12.4	1.11	32.2	4.11	133	218	15.18	1.58	1.58	1.455
0	0	0	0	0	0	0	0	0	0	0	0	0	0	0	1	1	0	0	0	0	Young	Female	No	No	No	No	No	No	No	No	199	Anterior circulation	0.8	3	0	No	Clip	4	8.88	12.6	1.12	30.9	3.79	117	131	7.46	1.47	1.47	1.41
0	0	0	0	0	0	0	0	0	0	0	0	1	0	0	0	1	0	0	0	0	Young	Female	No	No	No	No	No	No	No	No	159	Anterior circulation	1	4	0	No	Clip	1	6.88	11.4	1.02	29.2	4.71	99	306	8.96	1.59	1.59	1.47333333333333
0	0	0	0	0	0	0	0	0	0	0	0	0	0	0	0	0	0	0	0	0	Young	Female	No	No	No	No	No	No	No	No	141	Anterior circulation	0.5	4	0	No	Clip	1	7.49	12.8	1.14	31.3	3.9	128	172	6.34	1.31	1.31	1.31
0	0	0	0	0	0	0	0	0	0	0	0	0	0	0	0	0	0	1	0	0	Young	Female	No	Yes	No	No	No	No	No	No	100	Anterior circulation	0.5	4	0	No	Clip	4	8.49	12.5	1.11	26.5	3.92	121	159	5.09	1.61	1.61	1.665
0	0	0	0	0	0	0	0	0	0	0	0	0	0	0	1	1	0	0	0	0	Young	Male	No	Yes	No	No	No	No	No	No	136	Anterior circulation	1.2	2	0	No	Clip	1	9.15	11	0.98	22.5	4.47	143	191	16.86	1.77	1.77	1.39
0	0	0	0	0	0	0	0	0	0	0	0	0	0	0	0	0	0	0	0	0	Young	Female	No	No	No	No	No	No	No	No	103	Anterior circulation	0.6	4	0	No	Clip	1	5.56	10.9	0.97	21.7	3.5	110	68	6.92	1.64	1.64	1.41
0	0	0	0	0	0	0	0	0	0	0	0	1	0	0	0	1	0	0	0	0	Young	Female	No	No	No	No	No	No	No	No	125	Anterior circulation	0.5	2	0	No	Clip	4	8.14	12.4	1.11	24.4	4.23	126	131	6.43	1.64	1.64	1.615
0	0	0	0	0	0	0	0	0	1	0	0	0	0	0	0	0	0	0	0	0	Old	Female	No	No	No	No	No	No	No	No	100	Anterior circulation	0.5	4	0	No	Clip	1	6.18	11.8	1.05	23.5	4.43	135	169	8.87	1.34	1.34	1.29
0	0	0	0	0	0	0	0	0	0	0	0	0	0	0	0	0	1	0	0	0	Young	Female	No	No	No	No	No	No	No	No	152	Anterior circulation	0.3	1	0	No	Clip	1	5.88	11.5	1.03	27.7	4.03	116	140	6.52	1.65	1.65	1.46333333333333
0	0	0	0	0	0	0	0	0	0	0	0	0	0	0	0	0	0	0	0	0	Young	Female	No	No	No	Yes	No	No	No	No	116	Anterior circulation	0.6	4	0	No	Clip	1	7.95	11.9	1.06	28.6	3.75	112	136	5.92	1.79	1.79	1.53
0	0	0	0	1	1	1	1	1	1	0	0	0	0	0	0	0	1	0	1	1	Old	Female	No	No	Yes	No	No	No	No	No	110	Anterior circulation	0.5	4	0	No	Clip	2	6.85	11.8	1.05	23.8	4.3	127	274	7.49	1.41	1.41	1.41
0	0	0	0	0	0	0	0	0	0	0	0	1	1	1	1	1	0	0	1	0	Young	Female	No	No	No	No	No	No	No	No	135	Anterior circulation	NA	2	0	No	Coil	2	9.96	13.6	1.21	27.9	3.81	127	241	14.9	1.83	1.83	1.55166666666667
0	0	0	0	0	0	0	0	0	0	0	0	0	0	1	0	1	0	0	0	0	Young	Female	No	No	No	No	No	No	No	No	153	Anterior circulation	0.7	2	0	No	Coil	1	10.25	12.9	1.15	32.6	4.39	129	140	7.41	1.87	1.87	1.66
1	1	1	1	1	1	1	1	1	1	1	0	1	0	0	0	1	0	0	0	1	Young	Female	No	No	No	No	No	No	No	Yes	107	Anterior circulation	NA	4	0	No	No treatment	5	13.43	12.5	1.11	23.8	6.04	185	358	17.42	1.63	1.63	1.63
0	0	0	0	0	0	0	0	0	0	0	0	0	0	0	0	0	0	0	0	0	Young	Female	No	No	No	No	No	No	No	No	179	Anterior circulation	0.75	4	0	No	Clip	1	7.02	12.3	1.1	28.2	4.42	133	187	5.49	1.46	1.46	1.30333333333333
0	0	0	0	0	0	0	0	0	0	0	0	0	0	0	0	0	0	0	0	0	Young	Female	No	No	No	No	No	No	No	No	140	Anterior circulation	0.5	4	0	No	Clip	1	7.75	11.3	1.01	23.8	3.9	119	144	9.98	1.75	1.75	1.785
0	0	0	0	0	0	0	0	0	0	0	0	0	1	0	0	1	0	0	0	0	Young	Female	No	No	No	No	No	No	No	No	145	Anterior circulation	NA	4	0	No	Clip	4	7.42	11.9	1.06	26.6	3.79	111	123	5.99	1.35	1.35	1.33
0	0	0	0	0	0	0	0	0	0	0	0	0	0	0	0	0	0	1	0	0	Young	Female	No	No	No	No	No	No	No	No	120	Anterior circulation	0.5	4	0	No	Clip	1	6.96	9.7	0.87	17.2	3.94	133	201	6.51	1.67	1.67	1.57333333333333
0	0	0	0	0	0	0	0	0	0	0	0	0	0	0	0	0	0	0	0	0	Young	Male	Yes	Yes	Yes	No	No	No	No	Yes	138	Anterior circulation	0.3	4	0	No	Clip	1	6.17	NA	NA	NA	4.36	133	225	9.43	1.76	1.76	1.76
0	0	0	0	0	0	0	0	0	0	0	0	0	0	0	0	0	0	0	0	0	Young	Male	No	Yes	No	No	No	No	No	No	194	Anterior circulation	NA	4	0	No	Clip	1	6.96	10.1	0.9	24.1	4.57	154	230	6.5	1.3	1.3	1.28666666666667
0	0	0	0	0	0	0	0	0	0	0	0	0	0	0	1	1	0	0	0	0	Young	Male	No	No	No	No	No	No	No	Yes	149	Anterior circulation	0.5	4	0	No	Clip	1	6.54	9.7	0.87	24	3.71	125	98	8.23	1.54	1.54	1.725
0	0	0	0	0	0	0	0	0	0	0	0	1	0	1	0	1	0	0	0	0	Young	Female	No	No	No	No	No	No	No	No	150	Anterior circulation	NA	4	0	No	Clip	1	6.2	11.2	1	28.1	4.04	120	96	8.6	1.41	1.41	1.58666666666667
0	0	1	1	1	1	1	1	1	1	0	0	0	0	0	1	1	1	0	0	0	Young	Male	No	No	No	No	No	No	No	No	125	Anterior circulation	0.5	4	0	Yes	Clip	1	4.79	11.8	1.05	27.7	4.77	146	170	7.66	1.99	1.99	1.604
0	0	0	0	0	0	1	1	1	1	0	0	1	0	0	0	1	0	1	0	1	Old	Female	No	No	Yes	No	No	No	No	No	163	Anterior circulation	NA	1	0	No	No treatment	1	7.37	13.5	1.2	39.9	3.83	118	410	8.27	1.35	1.35	1.35
0	0	0	0	0	1	1	1	1	1	0	0	0	0	0	0	0	0	0	0	0	Young	Male	No	No	No	No	No	No	No	No	113	Anterior circulation	1	4	0	No	Clip	1	5.7	11.2	1	26.4	4.62	141	234	5.11	1.36	1.36	1.24
0	0	0	0	0	0	0	0	0	0	0	0	0	0	0	0	0	0	1	0	0	Young	Female	No	No	No	No	No	No	No	No	155	Anterior circulation	0.5	4	0	No	Clip	3	5.95	NA	NA	NA	4.01	122	129	10.81	1.4	1.4	1.33
0	0	0	0	0	0	0	0	0	0	0	0	0	0	1	0	1	0	0	0	0	Young	Male	No	No	No	No	No	No	No	No	121	Anterior circulation	0.4	1	0	No	Clip	1	4.28	10.7	0.96	28.5	4.33	125	151	2.76	1.77	1.77	1.744
0	0	0	0	0	0	0	0	0	0	0	0	0	0	0	0	0	0	0	0	0	Young	Male	No	No	No	No	No	No	Yes	No	159	Anterior circulation	1	3	0	No	Clip	1	4.99	NA	NA	NA	4.18	133	158	6.96	1.43	1.43	1.60333333333333
0	0	0	0	0	0	0	0	0	0	0	0	0	0	0	0	0	0	0	0	0	Young	Male	No	No	No	No	No	No	No	Yes	157	Anterior circulation	0.3	4	0	No	Clip	2	8.78	14.7	1.31	33.9	3.77	126	93	10.24	1.18	1.18	1.215
0	0	0	0	0	0	0	0	0	0	0	0	0	0	0	0	0	0	0	0	0	Young	Male	No	No	No	No	No	No	No	No	135	Anterior circulation	0.6	2	0	No	Clip	2	5.91	10.6	0.95	24.2	5.48	156	220	9.29	1.38	1.38	1.336
0	0	0	0	0	0	0	0	0	1	0	0	0	0	0	0	0	0	0	0	0	Young	Female	No	No	No	No	No	No	No	No	120	Anterior circulation	NA	2.5	0	No	No treatment	1	5.53	NA	NA	NA	4.49	141	224	6.43	1.47	1.47	1.47
0	0	0	0	0	0	0	0	0	0	0	0	1	0	1	0	1	0	0	0	0	Young	Male	No	No	No	No	No	No	No	No	142	Anterior circulation	1	4	0	No	Clip	1	6.77	11.9	1.06	37.6	4.04	116	171	6.88	1.83	1.83	1.5
0	0	0	0	0	1	1	1	1	1	0	0	1	0	0	0	1	0	0	0	0	Young	Female	No	No	No	No	No	No	No	No	190	Anterior circulation	0.3	4	0	No	Clip	1	6.18	10.9	0.97	23	4.62	105	250	11.59	1.47	1.47	1.41666666666667
0	0	0	0	0	0	0	0	0	1	0	0	0	0	0	0	0	0	0	0	1	Young	Female	No	No	Yes	No	No	No	No	No	147	Anterior circulation	1.2	4	0	No	Clip	5	6.56	10.3	0.92	23.1	4.3	137	160	10.55	1.9	1.9	1.63
0	0	0	0	0	0	0	0	0	0	0	0	0	0	0	0	0	0	0	0	0	Young	Female	No	No	Yes	No	No	No	No	No	189	Anterior circulation	0.4	3	0	No	Clip	1	9.22	11.2	1	19.9	3.86	122	173	8.72	1.87	1.87	1.72666666666667
0	0	0	0	0	0	0	0	0	0	0	0	0	0	1	1	1	1	0	0	0	Young	Male	No	Yes	No	No	No	No	No	No	104	Anterior circulation	0.6	4	0	Yes	Clip	4	7.11	NA	NA	NA	3.21	102	90	15.89	1.68	1.68	1.76666666666667
1	1	1	1	1	1	1	1	1	1	0	0	1	0	0	0	1	0	1	0	1	Young	Female	No	No	No	No	No	No	No	No	127	Anterior circulation	0.7	4	0	No	Clip	5	8.04	10.2	0.91	19.6	5.43	157	222	17.15	1.52	1.52	1.434
0	0	0	0	0	0	0	0	0	0	0	0	0	0	0	0	0	0	0	0	0	Young	Male	No	Yes	No	No	No	No	No	Yes	166	Anterior circulation	NA	3	0	No	No treatment	1	7.76	11.6	1.04	27.4	3.31	110	58	6.16	1.48	1.48	1.48
0	1	1	1	1	1	1	1	1	1	1	1	0	0	0	0	0	1	0	0	1	Young	Male	No	Yes	No	No	No	No	No	No	NA	Anterior circulation	1.2	2	0	No	No treatment	2	6.58	12.2	1.09	27.5	5.45	179	553	12.7	1.66	1.66	1.585
0	0	0	0	0	0	0	0	0	0	0	0	0	0	0	0	0	0	1	0	0	Old	Male	No	No	Yes	No	No	No	No	No	156	Posterior circulation	NA	2	0	No	Coil	1	7.34	10.1	0.9	24.4	4.54	129	147	9.18	1.6	1.6	1.505
0	0	0	0	0	0	0	0	0	0	0	0	0	0	0	0	0	1	0	0	0	Young	Male	No	No	No	No	No	No	No	No	NA	Anterior circulation	NA	2.5	0	No	Clip	1	5.03	11.9	1.06	26.8	4.71	116	239	2.5	1.86	1.86	1.86
0	0	0	0	0	0	0	0	0	0	0	0	0	0	0	0	0	1	1	0	0	Old	Female	No	No	No	No	No	No	No	No	136	Anterior circulation	0.4	3	0	No	Clip	2	6.28	12.7	1.13	22.5	3.27	93	67	3.97	1.78	1.78	1.805
0	0	0	0	0	0	0	0	0	0	0	0	0	0	0	0	0	0	0	0	0	Young	Female	No	No	No	No	No	No	No	No	145	Anterior circulation	0.4	4	0	No	Clip	1	6.61	10.4	0.93	20.1	3.85	114	105	8.03	1.94	1.94	1.815
0	0	0	0	0	0	0	0	0	0	0	0	0	0	0	1	1	0	0	0	0	Young	Male	No	No	No	No	No	No	No	Yes	133	Anterior circulation	0.6	4	0	No	Clip	1	5.02	21.7	1.92	74.7	4.81	153	187	5.54	1.98	1.98	1.72666666666667
0	0	0	0	0	0	0	0	0	0	0	0	0	0	0	0	0	1	0	0	1	Young	Male	No	No	Yes	Yes	No	No	No	No	164	Anterior circulation	0.6	4	0	No	No treatment	4	16.68	11.4	1.02	27.1	5.09	150	170	11.98	2.29	2.29	1.87333333333333
0	0	0	0	0	0	0	0	0	1	0	0	0	0	0	0	0	0	0	0	0	Young	Female	No	No	No	No	No	No	No	No	186	Anterior circulation	0.7	4	0	No	No treatment	2	7.43	NA	NA	NA	4.4	128	246	17.77	1.57	1.57	1.475
0	0	0	0	0	0	0	0	0	0	0	0	0	0	1	1	1	0	1	0	0	Young	Female	No	No	No	No	No	No	No	No	145	Anterior circulation	0.8	2	0	No	Clip	1	7.91	11	0.98	27.8	3.73	112	196	7.13	1.35	1.35	1.16166666666667
0	0	0	0	0	0	0	0	0	0	0	0	0	0	0	0	0	0	0	0	0	Young	Female	No	No	Yes	No	No	No	No	No	158	Anterior circulation	0.6	2.5	0	No	Clip	1	6.1	10.1	0.9	24.1	4.91	138	166	8.08	1.62	1.62	1.62
0	0	0	0	0	0	0	0	0	0	0	0	0	0	0	0	0	0	0	0	0	Young	Female	No	No	Yes	No	No	No	No	No	158	Posterior circulation	0.6	2.5	0	No	Coil	1	5.31	10	0.89	18.4	4.46	139	255	6	1.66	1.66	1.515
0	0	0	0	0	0	0	0	0	0	0	0	0	0	0	0	0	0	1	0	0	Young	Female	No	No	No	No	No	No	No	No	150	Anterior circulation	0.8	3	0	No	Clip	1	4.05	NA	NA	NA	4.15	127	130	5.04	2.02	2.02	1.895
0	0	0	0	0	0	0	0	0	0	0	0	0	0	0	0	0	0	0	1	0	Young	Female	No	No	No	No	No	No	No	No	155	Anterior circulation	0.6	4	0	No	Clip	2	6.28	10.8	0.96	25.4	3.88	112	159	11.9	1.55	1.55	1.3
0	0	0	0	0	0	1	1	1	1	0	0	0	0	0	0	0	0	0	0	0	Young	Female	No	No	No	No	No	No	No	No	180	Anterior circulation	0.5	3	0	No	Clip	1	6.34	10.2	0.91	22.4	4.24	129	186	8.64	1.36	1.36	1.255
0	0	0	0	0	0	0	0	0	0	0	0	0	0	0	0	0	0	0	0	0	Young	Female	No	No	No	No	No	No	No	No	120	Anterior circulation	0.6	4	0	No	Clip	2	5.8	11.5	1.03	33.4	3.57	108	162	7.43	1.06	1.06	1.06
0	0	0	0	0	0	0	0	0	0	0	0	1	0	0	0	1	0	0	0	0	Young	Female	No	No	No	No	No	No	No	No	172	Anterior circulation	0.4	3	0	No	Clip	3	5.75	10.5	0.94	21.6	4.87	145	270	20.05	1.65	1.65	1.65
0	0	0	0	0	0	0	0	0	0	0	0	0	0	0	0	0	0	0	0	0	Young	Female	No	No	No	No	No	No	No	No	115	Anterior circulation	1.2	4	0	No	Clip	3	6.26	NA	NA	NA	4.72	145	180	9.82	1.32	1.32	1.42
0	0	0	0	0	0	0	0	0	0	0	0	0	0	1	0	1	0	0	0	0	Young	Female	No	No	No	No	No	No	No	No	133	Anterior circulation	0.6	4	0	No	Clip	2	5.23	11.8	1.05	29.6	3.98	121	146	7.96	1.9	1.9	1.58
0	0	0	0	0	0	0	0	0	0	0	0	0	0	0	0	0	0	0	0	0	Young	Male	No	Yes	Yes	No	No	No	No	No	153	Anterior circulation	0.5	2	0	No	Clip	1	5.71	11.2	1	28.6	4.47	130	224	9.35	2.29	2.29	2.08
0	0	0	0	0	0	0	0	0	0	0	0	0	0	0	1	1	0	0	0	0	Young	Male	No	Yes	No	No	No	No	No	No	142	Anterior circulation	5.5	4	0	No	Clip	1	6.65	NA	NA	NA	4.87	157	142	15.47	1.85	1.85	1.85
0	0	0	0	0	0	0	0	0	0	0	0	0	0	0	0	0	0	0	0	0	Young	Male	No	Yes	No	No	No	No	No	No	116	Anterior circulation	2.5	2.5	0	No	Clip	1	13.39	12.1	1.08	31.3	4.28	146	182	5.29	1.21	1.21	1.1725
0	0	0	0	0	0	0	0	0	0	1	0	1	0	1	0	1	0	1	0	0	Old	Female	No	No	Yes	No	No	No	No	No	187	Anterior circulation	NA	2.5	0	No	No treatment	1	9.71	10.3	0.92	22.6	4.25	126	225	11.51	1.75	1.75	1.336
0	0	0	0	0	0	0	0	0	0	0	0	0	0	0	0	0	0	0	0	0	Young	Female	No	No	No	No	No	No	No	No	158	Anterior circulation	0.5	2	0	No	Clip	2	6.96	10.2	0.91	20.7	5.37	120	147	9.94	1.49	1.49	1.212
0	0	0	0	0	0	0	0	0	1	0	0	0	0	0	0	0	0	0	0	0	Old	Female	No	No	No	No	No	No	No	No	136	Anterior circulation	0.5	2.5	0	No	Coil	1	9.41	11.3	1.01	30.9	4.22	126	178	7.15	1.32	1.32	1.365
0	0	0	0	0	0	0	0	0	0	0	0	0	0	0	0	0	1	0	0	0	Young	Female	No	No	No	No	No	No	No	No	128	Anterior circulation	0.4	2	0	No	Clip	2	7.02	NA	NA	NA	4.47	136	156	8.11	1.68	1.68	1.68
0	0	0	0	0	0	0	0	0	0	0	0	1	0	0	1	1	0	1	0	0	Young	Male	No	Yes	No	No	No	No	No	No	134	Anterior circulation	0.2	3	0	No	Clip	1	7.8	NA	NA	NA	5.16	157	158	9.71	1.68	1.68	1.51875
0	0	0	0	0	1	1	1	1	1	0	0	1	0	1	0	1	0	0	0	0	Young	Female	No	No	No	No	No	No	No	No	130	Anterior circulation	2.5	4	0	No	Clip	2	5.33	14.1	1.26	31.7	3.98	122	133	5.9	1.3	1.3	1.2175
0	0	0	0	0	0	0	0	0	0	0	0	0	0	0	0	0	0	0	0	0	Young	Female	No	No	No	No	No	No	No	No	120	Anterior circulation	0.8	2.5	0	No	Clip	1	5.34	10.2	0.91	28.2	3.66	114	126	3.54	1.59	1.59	1.68
0	1	1	1	1	1	1	1	1	1	0	1	0	0	0	0	0	0	0	0	1	Young	Female	No	No	No	No	No	No	No	No	90	Anterior circulation	2.2	3	0	No	No treatment	1	6.63	11.3	1.01	25.9	3.41	97	118	3.54	1.28	1.28	1.446
0	0	0	0	0	0	0	0	0	0	0	0	0	0	1	1	1	1	0	0	1	Young	Female	No	No	Yes	No	No	No	No	No	120	Anterior circulation	1	4	0	No	Clip	5	6.78	11.7	1.04	26.1	4.3	130	98	8.56	1.05	1.05	1.17222222222222
0	0	0	0	0	0	0	0	0	1	0	0	0	0	0	0	0	0	0	0	0	Young	Female	No	No	No	No	No	No	No	No	152	Anterior circulation	0.7	2.5	0	No	Clip	3	6.14	11	0.98	21.8	4.3	142	132	9.75	1.98	1.98	1.675
0	0	0	0	0	0	0	0	0	0	0	0	0	0	0	0	0	0	0	0	0	Young	Male	No	No	No	No	No	No	No	No	NA	Anterior circulation	0.5	2.5	0	No	Clip	1	7.15	9.9	0.89	18.5	4.44	136	158	10.93	2.2	2.2	2.05
0	0	0	0	0	0	0	0	0	0	0	0	0	0	0	0	0	0	0	0	0	Young	Female	No	No	No	No	No	No	No	No	103	Anterior circulation	0.6	3	0	No	Clip	3	6.43	10.7	0.96	22.7	3.65	112	87	9.28	1.39	1.39	1.205
0	0	1	1	1	1	1	1	1	1	0	0	1	0	1	1	1	0	0	0	0	Young	Male	No	Yes	No	No	No	No	No	No	180	Anterior circulation	0.6	4	0	No	Clip	1	17.24	13	1.16	23.7	4.71	153	73	19.39	2.14	2.14	1.7525
0	0	0	0	0	0	0	0	0	0	0	0	0	0	0	0	0	1	1	0	0	Old	Female	No	No	No	No	No	No	No	No	165	Anterior circulation	3.5	4	0	No	Coil	1	6.07	10.6	0.95	26.5	4.44	121	99	7.77	1.99	1.99	1.665
0	0	0	0	1	1	1	1	1	1	0	0	1	0	1	0	1	0	1	0	1	Young	Female	No	No	No	No	No	No	No	No	120	Anterior circulation	0.7	4	0	No	Clip	4	4.07	11.9	1.06	31.2	4.77	147	96	3.81	1.08	1.08	1.12
0	0	0	0	0	0	0	0	0	0	0	0	0	0	0	0	0	1	0	0	1	Young	Male	No	Yes	No	No	No	No	No	No	122	Anterior circulation	0.5	3	0	Yes	Clip	5	12.06	10.5	0.94	25.5	3.66	119	162	10.33	1.84	1.84	1.54
0	0	0	0	0	0	0	1	1	1	0	0	0	0	0	0	0	0	0	0	0	Young	Female	No	No	No	Yes	No	No	No	No	142	Anterior circulation	NA	1	0	No	Coil	1	9.35	12.6	1.12	22.8	3.81	121	53	4.64	1.45	1.45	1.45
0	0	0	0	0	0	0	0	0	0	0	0	1	0	0	0	1	0	0	0	0	Old	Male	No	No	No	No	No	No	No	No	169	Anterior circulation	0.9	1	0	No	Coil	4	7.84	12	1.07	33.8	4.09	121	192	9.31	1.38	1.38	1.29
0	0	0	0	0	0	0	0	0	0	0	0	0	0	0	0	0	1	1	0	0	Young	Male	No	Yes	No	No	No	No	No	No	148	Anterior circulation	0.4	2	0	No	No treatment	3	6.78	NA	NA	NA	3.85	121	325	6.65	1.47	1.47	1.42
0	0	0	0	0	0	0	0	0	0	0	0	0	0	0	0	0	0	0	0	0	Young	Female	No	No	Yes	No	No	No	No	No	157	Anterior circulation	0.2	3	0	No	Clip	1	6.56	10.6	0.95	21.9	4.46	136	86	4.87	2.14	2.14	1.63545454545455
0	0	0	0	0	0	0	0	0	0	0	0	0	0	0	0	0	1	0	0	0	Young	Female	No	No	No	No	No	No	No	No	143	Anterior circulation	0.7	2	0	No	Clip	1	6.94	12.7	1.13	28.2	2.8	63	179	10.49	1.08	1.08	1.08
0	0	0	0	0	0	0	1	1	1	0	0	1	0	1	1	1	0	0	0	1	Young	Male	No	Yes	No	No	No	No	No	No	123	Anterior circulation	0.4	4	0	No	Clip	5	9.4	NA	NA	NA	4.95	138	131	13.19	1.86	1.86	1.39833333333333
0	0	0	0	0	0	0	0	0	0	0	0	0	0	0	0	0	0	0	0	0	Young	Female	No	No	Yes	No	No	No	No	No	127	Anterior circulation	0.7	4	0	No	Clip	1	5.5	NA	NA	NA	3.61	111	117	7.36	2.17	2.17	1.642
0	0	0	0	0	0	0	0	0	1	0	0	0	0	0	0	0	0	0	0	0	Young	Female	No	No	No	No	No	No	No	No	119	Anterior circulation	0.4	2	0	No	Clip	1	3.84	10.7	0.96	24.5	3.76	116	152	5.26	1.25	1.25	1.2
0	0	0	0	0	0	0	0	0	0	0	0	0	0	0	1	1	0	0	0	1	Young	Male	No	No	No	No	No	No	No	No	110	Posterior circulation	NA	4	0	Yes	Coil	5	6.75	NA	NA	NA	4.15	125	115	8.91	1.24	1.24	1.22666666666667
1	1	1	1	1	1	1	1	1	1	0	0	0	0	0	0	0	1	0	0	1	Young	Male	No	No	Yes	No	No	No	No	No	178	Anterior circulation	0.2	4	0	No	No treatment	5	8.89	11.6	1.04	23.5	4.39	140	69	18.55	1.69	1.69	1.69
0	0	0	0	0	0	0	0	0	0	0	0	0	0	0	0	0	0	0	0	0	Young	Male	No	No	No	No	No	No	No	No	141	Anterior circulation	1	2.5	0	No	Clip	1	6.29	12.2	1.09	27.9	5.05	144	112	11.57	1.88	1.88	1.865
0	0	0	0	0	0	0	0	0	1	0	0	0	0	1	0	1	1	0	0	0	Young	Male	No	No	Yes	No	No	No	No	No	117	Anterior circulation	0.6	4	0	No	Clip	2	6.2	14.4	1.28	38.3	3.8	133	281	31.74	1.44	1.44	1.44
0	0	0	0	0	0	0	0	0	0	0	0	0	0	0	0	0	0	0	0	0	Young	Female	No	Yes	No	No	No	No	No	No	151	Anterior circulation	NA	2.5	0	No	Clip	1	4.62	11	0.98	23.3	5.32	146	69	3.7	1.4	1.4	1.4
0	1	1	1	1	1	1	1	1	1	0	0	1	0	0	0	1	0	0	0	1	Young	Female	No	No	No	No	No	No	No	No	137	Anterior circulation	0.7	4	0	No	Clip	5	16.27	13	1.16	35.8	4.13	122	191	15.34	1.27	1.27	1.298
0	0	0	0	0	0	0	0	0	0	0	0	0	0	0	0	0	0	0	0	0	Young	Female	No	No	No	No	No	No	No	No	133	Anterior circulation	0.4	3	0	No	Clip	1	4.5	13	1.16	28.2	4.11	118	250	4.78	1.64	1.64	1.56
1	1	1	1	1	1	1	1	1	1	1	0	0	0	0	0	0	0	0	0	1	Old	Male	No	Yes	No	No	No	No	Yes	No	145	Anterior circulation	0.3	4	0	No	Clip	1	5.4	11.2	1	34.2	2.84	95	88	11.39	1.55	1.55	1.16
0	0	0	0	1	1	1	1	1	1	0	0	1	0	1	1	1	1	0	0	1	Young	Male	No	No	No	No	No	No	No	No	117	Anterior circulation	0.4	4	0	Yes	Clip	5	5.05	14	1.25	27.5	4.12	128	87	7.75	2.36	2.36	1.74181818181818
0	0	0	0	0	0	0	0	0	0	0	0	0	0	1	0	1	0	0	0	0	Young	Female	No	No	No	Yes	No	No	No	No	118	Anterior circulation	3.2	2.5	0	No	Clip	3	6.97	10.6	0.95	21.2	4.2	105	60	8.04	1.63	1.63	1.585
0	0	0	0	0	0	0	0	0	0	0	0	0	0	1	0	1	0	0	0	0	Young	Female	No	No	No	No	No	No	No	No	112	Anterior circulation	0.6	4	0	No	Clip	4	8.15	NA	NA	NA	3.78	112	205	4.59	1.53	1.53	1.4425
0	0	0	0	0	0	0	0	0	0	0	0	0	0	0	0	0	0	0	0	0	Young	Male	No	Yes	Yes	No	No	No	No	No	112	Anterior circulation	0.5	2.5	0	No	Clip	1	4.16	10.6	0.95	25.6	4.91	156	188	10.2	1.2	1.2	1.225
0	0	0	0	0	0	0	0	0	0	0	0	0	0	0	0	0	0	0	0	0	Young	Female	No	No	No	No	No	No	No	No	170	Anterior circulation	0.4	3	0	No	Clip	1	4.22	11.9	1.06	34.6	3.8	100	210	5.87	0.99	0.99	1.21666666666667
0	0	0	0	0	0	0	0	0	0	0	0	0	0	0	0	0	0	0	0	0	Old	Female	No	No	No	No	No	No	No	No	135	Anterior circulation	NA	2.5	0	No	Clip	4	5.87	12.3	1.1	25	4.03	118	279	4.97	1.37	1.37	1.335
0	0	0	0	0	0	0	0	0	0	0	0	0	0	0	0	0	1	1	0	0	Young	Male	No	Yes	No	No	No	No	No	No	126	Anterior circulation	0.7	4	0	No	Clip	1	6.57	10.9	0.97	25.9	4.26	136	334	7.53	1.54	1.54	1.39
0	0	0	0	0	0	0	0	0	0	0	0	0	0	0	0	0	0	0	0	0	Young	Female	No	No	No	Yes	No	No	No	No	138	Anterior circulation	0.2	3	0	No	Coil	1	8.98	11.5	1.03	24.4	3.87	117	101	6.49	1.37	1.37	1.405
1	1	1	1	1	1	1	1	1	1	0	0	0	0	0	0	0	1	0	0	1	Young	Male	No	No	Yes	No	No	No	No	No	163	Anterior circulation	0.8	4	0	Yes	No treatment	5	13.1	13.8	1.23	29	4.27	134	236	14.7	2.44	2.44	2.44
0	0	0	0	0	0	0	0	0	0	0	0	0	0	0	0	0	0	0	0	0	Young	Female	No	No	No	No	No	No	No	No	138	Anterior circulation	NA	2.5	0	No	Coil	1	4.55	NA	NA	NA	4.37	136	197	6.07	1.57	1.57	1.8
0	1	1	1	1	1	1	1	1	1	1	0	0	0	0	0	0	0	0	0	1	Young	Female	No	No	No	No	No	No	No	Yes	200	Posterior circulation	0.4	4	1	No	No treatment	5	6.12	13.8	1.23	30.2	2.66	58	149	11.15	2.07	2.07	2.07
0	1	1	1	1	1	1	1	1	1	0	0	1	0	0	0	1	1	0	0	1	Young	Female	No	No	No	No	No	No	No	No	149	Anterior circulation	0.4	4	0	No	Clip	2	4.76	12.1	1.08	24.5	4.34	135	179	7.3	1.35	1.35	1.15
0	0	0	0	0	0	0	0	0	0	0	0	0	0	1	1	1	0	0	0	0	Young	Female	No	Yes	No	No	No	No	No	No	135	Anterior circulation	1.1	4	0	No	Clip	3	5.42	11.3	1.01	24.3	4.61	137	192	10.09	1.51	1.51	1.264
0	0	0	0	1	1	1	1	1	1	0	0	1	0	0	0	1	1	0	0	1	Old	Male	No	Yes	No	No	No	No	No	No	140	Anterior circulation	0.5	4	0	No	No treatment	2	11.64	11.8	1.05	29.3	3.98	127	99	7.06	1.14	1.14	1.16333333333333
0	0	0	0	0	0	0	0	0	0	0	0	0	0	0	0	0	0	0	1	0	Young	Male	No	Yes	No	No	No	No	No	No	113	Anterior circulation	NA	2	0	No	Clip	1	7.51	NA	NA	NA	2.57	90	101	15.34	1.51	1.51	1.47
0	0	0	0	0	0	0	0	0	0	0	0	0	0	0	0	0	0	0	0	0	Old	Female	No	No	No	No	No	No	No	Yes	169	Anterior circulation	0.5	2	0	No	Coil	1	6.75	NA	NA	NA	4.52	130	188	10.38	1.25	1.25	1.25
0	0	0	0	0	0	0	0	0	0	0	0	0	0	0	0	0	1	0	0	0	Old	Male	No	Yes	No	No	No	No	No	No	189	Anterior circulation	0.7	4	0	No	Clip	2	6.56	10.7	0.96	25.4	4.02	131	282	11.76	1.29	1.29	1.3125
0	0	0	0	0	0	0	0	0	0	0	0	0	0	0	0	0	0	1	0	0	Young	Female	No	No	No	No	No	No	No	No	150	Anterior circulation	NA	2.5	0	No	Clip	4	7.94	NA	NA	NA	4.17	125	194	6.67	1.24	1.24	1.345
0	0	0	0	0	0	0	0	0	0	0	0	0	0	0	0	0	0	0	0	0	Young	Female	No	No	Yes	No	No	No	No	No	165	Anterior circulation	0.7	2	0	No	Coil	3	5.77	NA	NA	NA	4.33	128	278	10.43	1.28	1.28	1.28
0	0	0	0	0	0	1	1	1	1	0	0	0	0	0	0	0	0	0	0	0	Old	Male	Yes	No	Yes	No	No	No	No	No	108	Posterior circulation	2.9	2.5	0	No	No treatment	1	5.25	11.4	1.02	25.5	4.39	137	71	1.95	1.34	1.34	1.34
0	0	0	0	0	0	0	0	0	0	0	0	0	0	0	0	0	0	1	0	0	Young	Female	No	No	No	No	No	No	No	No	144	Anterior circulation	0.3	4	0	No	Clip	1	6.51	13.7	1.22	32.1	4	122	261	6.46	1.37	1.37	1.355
0	1	1	1	1	1	1	1	1	1	0	0	1	0	0	0	1	0	0	0	1	Young	Female	No	No	No	No	No	No	No	No	127	Anterior circulation	NA	2.5	0	No	Coil	1	4.9	11.4	1.02	28.1	4.15	124	158	6.34	1.26	1.26	1.326
0	0	0	0	0	0	0	0	0	0	0	0	1	0	0	0	1	0	0	0	0	Young	Male	No	Yes	No	No	No	No	No	No	139	Anterior circulation	NA	2.5	0	No	Coil	1	7.73	11.1	0.99	25.9	4.64	145	93	13.12	1.8	1.8	1.8
0	0	0	0	0	0	0	0	0	0	0	0	0	0	0	0	0	0	0	0	0	Young	Male	Yes	Yes	No	No	No	No	No	No	107	Anterior circulation	0.6	2.5	0	No	Clip	3	5.88	11.5	1.03	23.8	4.72	133	207	4.9	1.5	1.5	1.515
0	0	0	0	0	0	0	0	0	0	0	0	0	0	0	0	0	0	0	0	0	Young	Female	No	No	No	No	No	No	No	No	159	Anterior circulation	0.6	2	0	No	Clip	1	6.17	NA	NA	NA	4.58	145	350	8.85	1.12	1.12	1.12
0	0	0	0	0	0	0	0	0	0	0	0	0	0	0	0	0	0	0	0	0	Young	Male	No	Yes	No	No	No	No	No	No	152	Anterior circulation	NA	2.5	0	No	Coil	1	6.87	12.4	1.11	30.4	4.08	131	297	15.14	2.02	2.02	2.02
0	0	0	0	0	0	0	0	0	0	0	0	0	0	0	0	0	0	0	0	0	Young	Female	No	No	No	No	No	No	No	No	120	Anterior circulation	1	2.5	0	No	Clip	1	4.84	10.3	0.92	25.6	4.05	110	277	3.59	1.6	1.6	1.575
0	0	0	0	0	0	0	0	0	0	0	0	0	0	0	0	0	0	0	0	0	Old	Female	No	No	No	No	No	No	No	Yes	159	Anterior circulation	0.6	4	0	No	Clip	1	7.25	12.2	1.09	31.4	3.69	121	71	10.57	1.69	1.69	1.53666666666667
0	0	0	0	0	0	0	0	0	0	0	0	0	0	0	0	0	0	0	0	0	Young	Male	No	No	No	No	No	No	No	No	135	Anterior circulation	0.4	3	0	No	Clip	2	6.41	10	0.89	26.2	4.66	145	193	9.8	1.84	1.84	1.84
0	0	0	0	0	0	0	0	0	0	0	0	0	0	1	0	1	0	0	0	0	Old	Male	No	Yes	No	No	No	No	Yes	No	162	Anterior circulation	0.7	4	0	No	Clip	3	7.78	11.5	1.03	21.9	4.72	144	177	8.47	1.41	1.41	1.11
0	0	0	0	0	0	0	0	0	0	0	0	1	0	0	0	1	1	0	0	0	Old	Female	No	No	No	No	No	No	No	No	134	Anterior circulation	0.7	4	0	No	Clip	1	6.58	11.4	1.02	24.1	4.2	133	150	9.9	1.32	1.32	1.32
0	0	0	0	0	0	0	0	0	0	0	0	0	0	0	0	0	0	0	0	0	Young	Male	Yes	No	No	No	No	No	No	No	131	Anterior circulation	0.4	4	0	No	Clip	3	6.82	11.4	1.02	25.7	4.38	90	177	8.06	1.69	1.69	1.73
0	0	0	0	0	0	0	0	0	0	0	0	0	0	0	1	1	0	0	0	0	Young	Male	No	Yes	Yes	No	No	No	No	No	172	Anterior circulation	0.5	4	0	No	Clip	4	6.45	10.2	0.91	22.6	4.36	139	133	15.05	1.88	1.88	1.88
0	0	0	0	0	0	0	0	0	0	0	0	0	0	0	0	0	0	0	0	0	Young	Male	No	Yes	Yes	No	Yes	No	No	Yes	172	Anterior circulation	NA	3	0	No	Coil	1	5.55	12	1.07	22.7	4.75	146	81	7.82	1.12	1.12	1.2
0	0	0	0	0	0	0	0	0	0	0	0	0	0	0	0	0	0	0	0	0	Young	Female	No	Yes	No	No	No	No	No	No	127	Anterior circulation	0.7	2	0	No	Clip	1	5.91	11.4	1.02	23.3	4.34	127	103	7.64	1.72	1.72	1.72
0	0	0	0	0	0	0	0	0	0	0	0	0	0	0	0	0	0	0	0	0	Young	Female	No	No	Yes	No	No	No	No	No	152	Anterior circulation	0.5	2.5	0	No	Clip	1	7.07	12.1	1.08	24.4	3.8	99	83	2.26	1.15	1.15	1.215
0	0	0	0	0	0	0	0	0	0	0	0	0	0	0	0	0	0	0	0	0	Young	Male	No	Yes	No	No	No	No	No	No	112	Anterior circulation	0.7	1	0	No	Clip	1	4.28	12.8	1.14	34.2	5.21	155	118	5.74	1.55	1.55	1.55
0	0	0	0	0	0	0	0	0	0	0	0	1	0	1	1	1	1	0	0	1	Young	Male	No	No	No	No	No	No	Yes	No	197	Posterior circulation	NA	4	0	Yes	Coil	5	5.36	12	1.07	19.4	4.74	140	174	15.96	1.58	1.58	1.13142857142857
0	0	0	0	0	0	0	0	0	0	0	0	0	0	0	0	0	0	0	0	0	Old	Female	No	No	Yes	No	No	No	No	No	200	Anterior circulation	0.8	4	0	No	Clip	4	8.83	10.6	0.95	22.1	3.94	130	218	12.71	0.69	0.69	1.33333333333333
0	0	0	0	0	0	0	0	0	0	0	0	0	0	1	1	1	0	0	0	1	Young	Male	No	No	No	No	No	No	No	No	132	Anterior circulation	0.4	4	0	No	Clip	2	4.62	11.9	1.06	34	5.8	172	198	10.42	1.12	1.12	1.108
0	0	0	0	0	0	0	0	0	0	0	0	0	0	0	0	0	0	0	0	0	Young	Female	No	No	No	No	No	No	No	No	168	Posterior circulation	0.5	4	0	No	Clip	1	5.97	12.8	1.14	36.3	3.66	95	145	9.02	1.15	1.15	1
0	0	0	0	0	0	0	0	0	0	0	0	0	0	0	0	0	0	0	0	0	Young	Male	No	Yes	No	No	No	No	Yes	No	110	Anterior circulation	0.5	2.5	0	No	Coil	1	6.51	12	1.07	36.3	4.53	118	122	4.3	0.9	0.9	0.868
0	0	0	0	0	0	0	0	0	0	0	0	0	0	0	0	0	0	0	0	0	Young	Male	No	No	No	No	No	No	No	No	146	Posterior circulation	0.4	4	0	No	Clip	3	7.91	11.1	0.99	22	4.86	142	85	9.49	1.63	1.63	1.63
0	0	0	0	0	0	0	0	0	0	0	0	0	0	0	0	0	0	1	0	0	Young	Female	No	No	No	No	No	No	No	No	109	Anterior circulation	NA	2.5	0	No	No treatment	2	5.53	12.6	1.12	29.9	3.64	97	246	8.96	1.38	1.38	1.38666666666667
0	0	0	0	0	0	0	0	0	0	0	0	0	0	0	1	1	0	0	0	1	Young	Male	No	Yes	No	No	No	No	No	No	159	Anterior circulation	0.4	4	0	No	Clip	5	5.7	NA	NA	NA	3.24	104	116	11.88	1.76	1.76	1.46833333333333
0	0	1	1	1	1	1	1	1	1	0	0	0	0	0	0	0	0	0	0	1	Old	Female	No	No	No	No	No	No	No	No	198	Posterior circulation	0.8	4	0	No	No treatment	5	9.12	10.1	0.9	24	4.07	124	121	9.54	1.39	1.39	1.635
0	0	0	0	0	0	0	0	0	0	0	0	0	0	0	0	0	0	0	0	0	Young	Male	No	Yes	No	No	No	No	No	No	135	Posterior circulation	0.5	3	0	No	Clip	1	5.75	NA	NA	NA	3.91	132	219	7.88	1.74	1.74	1.55333333333333
0	1	1	1	1	1	1	1	1	1	0	1	0	0	0	0	0	0	1	0	0	Young	Female	No	No	No	No	No	No	No	No	119	Posterior circulation	0.4	3	0	No	Clip	2	4.83	11.5	1.03	34	4.05	82	252	8.12	1.25	1.25	1.25
0	0	0	0	0	0	0	0	0	0	0	0	0	0	0	0	0	0	0	0	0	Young	Female	No	No	Yes	No	No	No	No	No	152	Anterior circulation	0.4	2.5	0	No	Clip	1	4.85	10.6	0.95	28.8	4.3	127	194	3.85	1.56	1.56	1.4675
0	0	0	0	0	0	0	0	0	0	0	0	0	0	0	0	0	0	0	0	0	Young	Female	No	No	No	No	No	No	No	No	101	Anterior circulation	0.3	2	0	No	Clip	1	4.73	NA	NA	NA	2.85	58	96	3.81	2.04	2.04	1.438
0	0	0	0	0	0	0	0	0	0	0	1	0	0	0	1	1	0	0	1	1	Young	Male	No	Yes	No	No	No	No	No	No	182	Anterior circulation	0.6	4	0	No	Clip	4	8.63	13.1	1.17	34.2	4.4	136	262	23.82	1.12	1.12	1.02
0	0	0	0	0	0	0	0	0	0	0	0	0	0	0	0	0	0	0	0	0	Young	Female	No	No	No	No	No	No	No	No	119	Anterior circulation	0.6	2.5	0	No	Clip	1	5.18	11.2	1	30.2	4.71	127	248	3.84	1.86	1.86	1.72
0	0	0	0	0	0	0	0	0	0	1	0	0	0	0	1	1	0	0	0	0	Young	Male	No	Yes	No	No	No	No	No	No	169	Anterior circulation	0.4	3	0	No	Clip	1	6.28	10.7	0.96	26.7	5.63	173	184	7.86	1.79	1.79	1.67428571428571
0	0	0	0	0	0	0	0	0	0	0	0	0	0	0	0	0	0	0	0	0	Young	Female	No	No	No	No	No	No	No	No	208	Anterior circulation	0.7	4	0	No	Clip	1	7.92	12	1.07	27.2	4.14	85	193	7.12	1.41	1.41	1.425
0	0	0	0	0	0	0	0	0	0	0	0	0	0	0	0	0	0	0	0	0	Old	Male	No	No	Yes	No	No	No	No	No	109	Anterior circulation	NA	4	0	No	No treatment	1	7.94	11.4	1.02	26.1	4.08	126	85	5.22	2.17	2.17	1.72
0	0	0	0	0	0	0	0	0	0	0	0	0	0	0	0	0	0	0	0	0	Young	Female	Yes	No	No	No	No	No	No	No	123	Anterior circulation	0.6	4	0	No	Coil	2	5.36	NA	NA	25.2	3.89	119	85	6.58	1.72	1.72	1.72
0	0	0	0	1	1	1	1	1	1	0	1	1	0	0	1	1	0	0	0	1	Young	Female	No	No	No	No	No	No	No	No	132	Anterior circulation	1	4	0	No	Clip	5	6.91	NA	NA	25.3	3.94	115	59	8.22	1.2	1.2	1.118
1	1	1	1	1	1	1	1	1	1	0	0	1	0	0	0	1	0	0	0	1	Old	Female	No	No	Yes	No	No	No	Yes	Yes	182	Anterior circulation	0.7	4	0	No	Clip	2	7.94	12.9	1.15	26.9	4.98	134	78	14.58	1.46	1.46	1.25
0	0	0	0	0	0	0	0	0	0	0	0	0	0	0	0	0	0	0	0	0	Young	Female	No	No	Yes	No	No	No	No	No	176	Anterior circulation	0.6	2	0	No	Clip	2	5.17	NA	NA	NA	3.77	111	195	4.59	1.91	1.91	1.508
0	0	0	0	0	0	0	0	0	0	0	0	0	0	0	0	0	0	0	0	0	Young	Male	No	Yes	No	No	No	No	No	No	131	Posterior circulation	0.5	4	0	No	Coil	1	6.82	10.5	0.94	26.7	4.77	148	184	6.89	1.86	1.86	1.86
1	1	1	1	1	1	1	1	1	1	0	0	0	0	1	1	1	1	0	0	1	Young	Female	No	No	No	No	No	No	No	No	98	Anterior circulation	0.4	4	0	No	Clip	4	6.86	12.9	1.15	24.1	4.19	128	170	14.53	1.84	1.84	1.59
0	0	0	0	0	0	0	0	0	0	0	0	0	0	0	0	0	0	0	0	0	Young	Female	No	No	No	No	No	No	No	No	104	Anterior circulation	0.4	2.5	0	No	Clip	1	4.79	10.9	0.97	28.8	3.71	123	141	1.88	1.33	1.33	1.17
0	0	0	0	0	0	0	0	0	0	0	0	0	0	0	0	0	0	0	0	0	Young	Female	No	No	No	No	No	No	No	No	163	Anterior circulation	0.6	2.5	0	No	Clip	1	5.85	11	0.98	32	3.81	121	184	4.66	1.93	1.93	1.54666666666667
0	0	0	0	0	0	0	0	0	0	0	0	0	0	0	0	0	0	1	0	0	Young	Female	No	No	No	No	No	No	No	No	114	Anterior circulation	3.9	4	0	No	Clip	1	5.28	12.6	1.12	27.7	4.07	127	157	8.79	2.12	2.12	1.58
0	0	0	0	0	0	0	0	0	0	0	0	0	0	1	0	1	0	0	0	0	Young	Female	No	No	No	No	No	No	No	No	107	Anterior circulation	0.8	3	0	No	Clip	1	5.68	10.8	0.96	20.2	3.62	77	203	3.14	1.85	1.85	1.7075
0	1	1	1	1	1	1	1	1	1	0	0	1	0	0	0	1	0	0	0	1	Young	Male	No	No	No	No	No	No	Yes	No	159	Anterior circulation	2.2	4	0	No	Coil	2	6.46	11.5	1.03	33.2	3.77	118	73	6.67	1.21	1.21	1.19
0	0	0	0	0	0	0	0	0	0	0	0	0	0	0	0	0	0	0	0	0	Young	Female	No	No	Yes	No	No	No	No	No	140	Anterior circulation	1.4	4	0	No	Clip	4	6.04	70.2	6.15	180	3.33	99	111	7.08	1.49	1.49	1.54666666666667
0	0	0	0	0	0	0	0	0	0	0	0	0	0	1	0	1	0	0	0	0	Young	Female	No	No	Yes	No	No	No	No	No	134	Anterior circulation	0.4	4	0	No	Clip	4	6.14	12.2	1.09	29	3.88	118	182	12.78	1.4	1.4	1.19
0	0	1	1	1	1	1	1	1	1	0	0	1	0	0	0	1	0	1	1	0	Young	Female	No	No	No	No	No	No	No	No	102	Anterior circulation	0.8	3	0	No	Clip	5	8.2	11.4	1.02	26.2	4.48	130	213	13.87	1.49	1.49	1.25
0	0	0	0	0	0	0	0	0	0	0	1	0	0	0	0	0	0	0	0	0	Young	Male	No	Yes	No	No	No	No	No	No	161	Anterior circulation	NA	3	0	No	Clip	1	3.15	14.6	1.3	56.3	5.93	128	386	4.71	1.18	1.18	0.965
0	0	0	0	0	0	0	0	0	0	0	0	0	0	0	0	0	0	0	1	0	Young	Female	No	No	Yes	No	No	No	No	No	165	Anterior circulation	0.6	3	0	No	Clip	1	7.2	11.8	1.05	24.9	NA	NA	NA	NA	1.5	1.5	1.5
0	0	1	1	1	1	1	1	1	1	0	0	0	0	0	0	0	0	0	0	1	Old	Female	No	No	Yes	No	Yes	No	No	No	133	Anterior circulation	0.3	4	0	No	No treatment	1	7.28	13.5	1.2	25.6	4.13	126	84	7.37	1.45	1.45	1.38
0	0	0	0	0	0	0	0	0	0	0	0	0	0	0	0	0	0	0	0	0	Young	Female	No	No	Yes	No	No	No	No	No	200	Anterior circulation	NA	4	0	No	Clip	1	8.04	12	1.07	23.2	NA	NA	NA	NA	1.62	1.62	1.31666666666667
0	0	0	0	0	0	0	0	0	0	0	0	0	0	0	0	0	0	0	0	0	Young	Female	No	No	Yes	No	No	No	No	No	114	Anterior circulation	0.5	3	0	No	Clip	1	6.77	10	0.89	21.7	4.46	126	248	5.61	1.67	1.67	1.67
0	0	0	0	0	0	0	0	0	0	0	0	0	0	0	0	0	0	0	0	0	Young	Female	No	No	No	No	No	No	No	No	107	Anterior circulation	0.6	1	0	No	Clip	2	9.84	13.4	1.19	30.9	3.68	108	224	7.5	1.69	1.69	1.48333333333333
0	0	0	0	0	0	0	0	0	0	0	0	0	0	0	0	0	1	0	0	0	Young	Female	No	No	No	Yes	No	No	No	No	173	Anterior circulation	0.4	4	0	No	Clip	2	8.43	12.4	1.11	26.8	3.81	115	100	7.79	1.25	1.25	1.235
0	0	0	0	0	0	0	0	0	0	0	0	0	0	0	0	0	0	0	0	0	Young	Female	No	No	No	No	No	No	No	No	177	Anterior circulation	0.3	4	0	No	Clip	1	9.42	12.4	1.11	30.2	4.38	129	175	5.49	1.2	1.2	1.25666666666667
0	0	0	0	0	0	0	0	0	0	0	0	0	0	0	0	0	0	1	0	0	Young	Female	No	No	Yes	No	No	No	No	No	181	Anterior circulation	0.9	2	0	No	Clip	1	6.25	11.2	1	23.1	4.3	121	85	8.78	1.75	1.75	1.34
0	0	0	0	0	0	0	0	0	0	0	0	0	0	0	0	0	0	0	0	0	Young	Male	No	Yes	No	No	No	No	No	No	110	Anterior circulation	0.3	4	0	No	Clip	1	6.06	11.6	1.04	28.1	4.84	146	188	6.68	1.35	1.35	1.48
0	0	0	0	0	0	0	0	0	0	0	0	0	0	0	0	0	0	0	0	0	Young	Male	No	No	No	No	No	No	No	No	137	Posterior circulation	NA	2.5	0	No	Coil	4	4.67	11.1	0.99	23.2	5.49	173	168	4.26	1.89	1.89	1.89
0	0	0	0	0	0	0	0	0	0	0	0	0	0	0	0	0	0	0	0	0	Old	Female	No	No	No	No	No	No	No	No	136	Anterior circulation	0.6	2.5	0	No	Clip	1	8.45	NA	NA	NA	4.21	129	177	8.98	1.35	1.35	1.335
0	0	0	0	0	0	0	0	0	0	0	0	0	0	0	1	1	0	0	0	0	Young	Female	No	No	No	No	No	No	No	No	129	Anterior circulation	1	4	0	No	Clip	1	8.14	11.1	0.99	22.1	3.58	112	158	7.38	1.52	1.52	1.23
0	0	0	0	1	1	1	1	1	1	0	0	0	0	1	1	1	1	0	0	1	Old	Female	No	No	No	No	No	No	Yes	No	155	Anterior circulation	0.7	4	0	No	Clip	4	12.4	14	1.25	48	2.8	85	95	7	0.9	0.9	1.895
0	0	0	0	0	0	0	0	0	0	0	0	1	0	0	0	1	0	1	0	0	Young	Female	No	No	Yes	No	No	No	No	No	192	Anterior circulation	0.4	4	0	No	Clip	1	6	11.1	0.99	25	3.47	114	134	5.46	1.42	1.42	1.54
0	0	0	0	0	0	0	0	0	0	0	1	0	0	0	0	0	0	0	0	0	Young	Female	No	No	No	No	No	No	No	No	99	Anterior circulation	0.6	2.5	0	No	Clip	4	3.99	10.6	0.95	28.6	4.29	129	166	6.19	1.26	1.26	1.25
0	1	1	1	1	1	1	1	1	1	0	0	0	0	0	0	0	0	0	0	1	Young	Female	No	No	No	No	No	No	No	No	154	Anterior circulation	0.6	4	0	No	No treatment	5	7.29	11.8	1.05	29	4.86	138	176	14.22	1.57	1.57	1.57
0	0	0	0	0	0	0	0	0	0	0	0	0	0	1	1	1	0	0	0	0	Young	Female	No	No	No	No	No	No	No	No	132	Anterior circulation	0.7	2.5	0	No	Clip	1	6.32	11.9	1.06	25.4	4.5	129	160	6.34	1.11	1.11	1.04
0	0	0	0	0	0	0	0	0	0	1	0	1	0	1	0	1	0	1	0	0	Young	Male	Yes	Yes	No	Yes	No	No	No	Yes	112	Anterior circulation	2.5	2.5	0	No	Clip	1	15.89	12.1	1.08	29.1	4.17	124	194	3.08	1.03	1.03	1.18
0	0	0	0	0	0	0	0	0	0	0	0	0	0	0	0	0	0	0	0	0	Old	Female	No	No	No	No	No	No	No	No	118	Anterior circulation	1.2	4	0	No	Clip	1	5.86	12.8	1.14	26.9	3.41	102	82	7.75	1.48	1.48	1.36
0	0	0	0	0	0	0	0	0	0	0	0	0	0	0	0	0	0	0	0	0	Young	Female	No	No	No	No	No	No	No	No	139	Anterior circulation	0.6	2	0	No	Clip	2	5.18	12.2	1.08	27.6	3.67	110	175	8.2	1.2	1.2	1.18333333333333
0	0	0	0	0	0	0	0	0	0	0	0	0	0	0	0	0	1	0	0	0	Young	Female	No	No	No	No	No	No	No	No	138	Anterior circulation	0.6	3	0	No	Clip	2	6.31	10.5	0.93	29.2	3.75	109	71	11.63	1.29	1.29	1.27714285714286
0	0	0	0	0	0	0	0	0	0	0	0	0	0	0	0	0	0	0	0	0	Young	Male	No	Yes	No	No	No	No	No	No	136	Anterior circulation	0.4	2.5	0	No	Clip	1	4.43	12.5	1.11	33.3	4.75	143	195	4.34	1.4	1.4	1.35
0	0	0	0	0	0	0	0	0	0	0	0	0	0	0	0	0	0	0	0	0	Young	Male	No	Yes	No	No	Yes	No	No	No	149	Anterior circulation	1	2.5	0	No	Coil	1	5.08	10.2	0.9	24	4.41	139	91	2.65	1.36	1.36	1.36
0	0	0	0	0	0	0	0	0	0	0	0	0	0	0	0	0	0	0	0	0	Young	Male	No	Yes	Yes	No	No	No	No	No	157	Anterior circulation	0.6	3	0	No	Clip	1	5.42	11.3	1	28	5.34	156	105	5.46	1.27	1.27	1.27
0	0	0	0	0	0	1	1	1	1	0	0	0	0	0	0	0	0	0	0	0	Old	Female	No	Yes	Yes	No	No	No	No	No	194	Anterior circulation	0.6	4	0	No	No treatment	1	5.04	15.7	1.38	53.8	4.35	125	172	8.5	1.19	1.19	1.19
0	0	0	0	0	0	0	0	0	0	0	0	1	0	0	0	1	1	0	0	1	Old	Female	No	No	Yes	No	No	No	No	No	140	Anterior circulation	1.2	2.5	0	No	Clip	4	17.7	14.1	1.25	30	3.13	96	115	4.68	1.44	1.44	1.35833333333333
0	0	0	0	0	0	0	0	0	0	0	0	0	0	0	0	0	1	1	0	0	Old	Female	No	No	No	No	No	No	No	No	173	Anterior circulation	NA	2.5	0	No	No treatment	1	5.12	NA	NA	NA	3.27	95	262	4.84	1.23	1.23	1.23
0	0	0	0	0	0	0	0	0	0	0	0	0	0	0	0	0	0	0	0	0	Old	Female	No	No	Yes	No	No	No	No	No	135	Anterior circulation	NA	2.5	0	No	Coil	1	5.1	12.1	1.07	27.4	4.02	119	261	6.37	1.35	1.35	1.35
0	0	0	0	0	0	1	1	1	1	0	0	0	0	1	0	1	0	1	0	0	Old	Male	No	Yes	No	No	No	No	No	No	137	Anterior circulation	0.6	3	0	No	Clip	1	8.11	10.8	0.96	29.7	3.94	118	100	7.26	1.53	1.53	1.2825
0	0	0	0	0	0	0	0	0	0	0	0	0	0	0	0	0	0	0	0	0	Young	Female	No	No	No	No	No	No	No	No	91	Anterior circulation	0.9	4	0	No	No treatment	1	5.96	12.8	1.13	28.6	2.65	81	87	8.93	1.4	1.4	1.24571428571429
0	0	0	0	0	0	0	0	0	0	0	0	0	0	0	0	0	0	0	0	0	Young	Male	Yes	Yes	Yes	No	No	No	No	Yes	130	Posterior circulation	NA	2.5	0	No	Coil	1	4.61	13.4	1.18	32.5	4.13	124	242	3.96	1.07	1.07	1.07
0	0	0	0	0	0	0	0	0	0	0	0	0	0	1	1	1	0	1	1	0	Young	Female	No	No	No	No	No	No	No	No	123	Anterior circulation	0.4	4	0	No	Clip	1	5.57	11.1	0.98	19.4	4.08	125	87	5.89	1.56	1.56	1.6
0	0	0	0	0	0	0	0	0	0	0	0	0	0	0	0	0	0	0	0	0	Young	Female	No	No	No	No	No	No	No	No	129	Posterior circulation	NA	2.5	0	No	Coil	1	4.75	12.3	1.09	22.7	4.69	135	198	6.31	1.47	1.47	1.555
0	0	0	0	0	0	0	0	0	0	0	0	0	0	0	0	0	0	0	0	0	Young	Female	No	No	No	No	No	No	No	No	120	Anterior circulation	0.6	2	0	No	Clip	2	12.28	12.1	1.07	25.5	4.03	123	262	8.14	1.51	1.51	1.35
0	0	0	0	1	1	1	1	1	1	0	0	0	0	0	0	0	0	1	1	1	Young	Female	No	No	No	Yes	Yes	No	No	Yes	126	Anterior circulation	0.6	4	0	No	Clip	5	21.04	13.1	1.16	29.3	4.54	135	119	13.11	1.65	1.65	1.29333333333333
0	0	0	0	0	0	0	0	0	0	0	0	0	0	0	0	0	0	0	0	0	Young	Male	No	No	No	No	No	No	No	No	113	Anterior circulation	NA	1	0	No	Coil	1	5.23	14.5	1.28	38.1	4.73	137	138	5.82	1.4	1.4	1.4
0	0	0	0	0	0	0	0	0	0	0	0	0	0	1	0	1	0	0	0	0	Young	Female	No	No	No	No	No	No	No	No	176	Anterior circulation	0.8	3	0	No	Clip	1	6.33	11.9	1.05	30	4.55	129	164	13.65	1.46	1.46	1.25666666666667
0	0	0	0	0	0	0	0	0	0	0	0	0	0	1	0	1	0	0	1	0	Young	Female	No	No	No	Yes	No	No	No	No	162	Anterior circulation	0.8	2.5	0	No	Clip	1	7.58	11.2	0.99	25	4.29	135	128	3.59	1.68	1.68	1.71
0	0	0	0	0	0	0	0	0	0	0	0	0	0	0	1	1	0	1	0	0	Old	Male	No	Yes	Yes	No	No	No	No	No	145	Anterior circulation	0.7	4	0	No	Clip	2	4.71	11.3	1	28.1	4.61	150	100	12.5	1.38	1.38	1.202
0	0	0	0	0	0	0	0	0	0	0	0	0	0	0	0	0	0	0	0	0	Young	Female	No	No	No	No	No	No	No	No	130	Anterior circulation	0.7	4	0	No	Clip	1	4.66	11	0.97	25.4	4.22	130	123	5.99	1.61	1.61	1.45
0	0	0	0	0	0	0	0	0	0	0	0	0	0	0	0	0	0	0	0	0	Young	Male	No	No	No	No	No	No	No	No	180	Anterior circulation	0.9	3	0	No	Clip	1	5.02	11.6	1.03	28.9	5.1	147	105	5.89	1.78	1.78	1.45
0	0	0	0	0	0	0	0	0	0	0	0	0	0	0	0	0	0	0	0	0	Young	Female	No	No	No	No	No	No	No	No	114	Anterior circulation	0.7	4	0	No	Clip	1	5.47	10.9	0.96	21.2	4.06	122	217	6.85	1.53	1.53	1.305
0	0	0	0	0	0	0	0	0	0	0	0	0	0	0	0	0	0	0	0	0	Young	Female	No	No	No	No	No	No	No	No	186	Anterior circulation	0.6	4	0	No	Clip	1	6.32	11.7	1.04	30.1	4.1	123	239	18.4	1.48	1.48	1.37
0	0	0	0	0	0	0	0	0	0	0	0	1	0	0	0	1	0	0	0	0	Old	Male	No	No	Yes	No	No	No	No	No	156	Anterior circulation	1.5	4	0	No	Clip	2	4.54	12.2	1.08	26	4.72	143	173	6.56	1.31	1.31	1.22333333333333
0	0	0	0	0	0	0	0	0	0	0	0	1	0	0	0	1	0	0	0	0	Old	Female	No	No	No	No	Yes	No	No	No	140	Anterior circulation	0.8	4	0	No	Clip	2	4.62	11.4	1.01	25.4	4.5	134	158	3.03	1.62	1.62	1.28875
0	0	0	0	0	0	0	0	0	0	0	0	0	0	0	0	0	0	0	0	1	Young	Female	No	No	No	No	No	No	No	No	168	Anterior circulation	0.9	4	0	No	Clip	5	12.9	14.3	1.26	29.4	2.46	78	244	13.65	1.26	1.26	1.55166666666667
0	0	0	0	0	0	1	1	1	1	0	0	0	0	0	0	0	0	0	0	0	Young	Male	Yes	Yes	No	No	No	No	No	Yes	155	Anterior circulation	1	2.5	0	No	Clip	2	7	13.2	1.17	30.5	4.37	135	104	5.47	1.11	1.11	1.15
0	1	1	1	1	1	1	1	1	1	0	1	1	0	0	0	1	0	1	0	1	Young	Female	No	No	Yes	No	No	No	No	No	145	Anterior circulation	NA	2.5	0	No	Coil	1	4.28	12.5	1.11	29.9	3.67	116	138	2.09	1.54	1.54	1.58333333333333
0	0	0	0	0	0	0	0	0	0	0	0	0	0	0	0	0	0	0	0	0	Young	Male	No	No	No	No	No	No	No	No	110	Anterior circulation	NA	2.5	0	No	Clip	1	6.25	NA	NA	NA	4.75	143	213	10.31	1.75	1.75	1.75
0	0	0	0	0	0	0	0	0	0	0	0	0	0	0	0	0	0	0	0	0	Young	Female	No	No	Yes	No	No	No	No	No	169	Anterior circulation	0.3	2	0	No	Clip	1	6.91	10.6	0.94	26.1	3.97	118	78	8.76	1.68	1.68	1.57571428571429
0	0	0	0	0	0	0	0	0	0	0	0	0	0	0	0	0	1	0	0	0	Old	Male	No	No	No	No	No	No	No	No	154	Anterior circulation	NA	4	0	No	Clip	2	6.55	NA	NA	32.2	3.91	130	116	7.51	1.56	1.56	1.26333333333333
0	0	0	0	0	0	0	0	0	0	0	0	0	0	0	0	0	0	0	0	0	Young	Male	No	Yes	No	No	No	No	No	No	125	Anterior circulation	0.6	2	0	No	Clip	1	5.16	NA	NA	NA	NA	NA	NA	NA	1.34	1.34	1.34
0	0	0	0	0	0	0	0	0	0	0	0	0	0	0	0	0	0	1	0	0	Young	Male	No	No	Yes	No	No	No	No	No	141	Anterior circulation	0.4	4	0	No	Clip	1	7.55	NA	NA	NA	NA	NA	NA	NA	1.21	1.21	1.32142857142857
0	0	0	0	0	0	0	0	0	0	0	0	0	0	0	0	0	0	1	0	0	Young	Male	No	Yes	No	No	No	No	No	No	162	Anterior circulation	0.2	2.5	0	No	Clip	2	5.66	NA	NA	NA	NA	NA	NA	NA	1.69	1.69	1.52
0	0	0	0	0	0	0	0	0	0	0	0	0	0	0	0	0	0	0	0	0	Young	Male	No	No	No	No	No	No	No	Yes	120	Anterior circulation	0.8	2	0	No	Clip	4	6.19	NA	NA	NA	NA	NA	NA	NA	1.44	1.44	1.58
0	0	0	0	0	0	0	0	0	0	0	0	0	0	0	0	0	0	0	0	0	Young	Female	No	No	No	No	No	No	No	No	113	Anterior circulation	0.5	2	0	No	Clip	1	4.19	NA	NA	NA	NA	NA	NA	NA	1.51	1.51	1.505
0	0	0	0	0	0	0	0	0	0	0	0	0	0	0	0	0	0	0	0	0	Young	Female	No	No	No	No	No	No	No	Yes	139	Anterior circulation	0.6	4	0	No	No treatment	2	10.03	NA	NA	NA	NA	NA	NA	NA	0.77	0.77	0.77
0	0	0	0	0	0	0	0	0	0	0	0	0	0	0	0	0	0	0	0	0	Young	Male	No	Yes	No	No	No	No	No	No	150	Anterior circulation	0.6	4	0	No	Clip	2	7.4	NA	NA	NA	NA	NA	NA	NA	1.46	1.46	1.39333333333333
0	0	0	0	0	0	0	0	0	0	0	1	1	0	0	0	1	1	0	0	0	Young	Female	No	No	Yes	No	No	No	No	No	91	Anterior circulation	0.6	4	0	No	Clip	4	8.4	NA	NA	NA	NA	NA	NA	NA	1.39	1.39	1.37666666666667
0	0	0	0	0	0	0	0	0	0	0	0	0	0	0	0	0	0	0	0	0	Young	Male	No	No	No	No	Yes	No	No	No	125	Anterior circulation	0.5	4	0	No	Clip	1	5.43	NA	NA	NA	NA	NA	NA	NA	1.62	1.62	1.53
1	1	1	1	1	1	1	1	1	1	1	0	1	0	0	0	1	0	0	0	1	Young	Male	No	Yes	No	No	No	No	No	No	143	Anterior circulation	0.3	4	1	No	Clip	5	8.3	NA	NA	NA	NA	NA	NA	NA	1.1	1.1	1.43571428571429
0	0	0	0	0	0	0	0	0	0	0	0	0	0	0	0	0	0	0	0	0	Old	Female	No	Yes	Yes	Yes	No	No	No	No	168	Anterior circulation	0.7	4	0	No	Coil	2	10.73	NA	NA	NA	NA	NA	NA	NA	1.16	1.16	1.13
0	0	0	0	0	0	0	0	0	0	0	0	0	0	0	0	0	0	0	0	0	Young	Female	No	No	No	No	No	No	No	No	130	Anterior circulation	NA	2.5	0	No	Coil	2	4.35	NA	NA	NA	NA	NA	NA	NA	1.53	1.53	1.53
0	0	0	0	0	0	0	0	0	0	0	0	0	0	0	0	0	0	0	0	0	Young	Male	No	No	No	No	No	No	No	No	110	Anterior circulation	3.1	3	0	No	Clip	1	4.56	NA	NA	NA	NA	NA	NA	NA	1.3	1.3	1.276
0	1	1	1	1	1	1	1	1	1	0	0	0	0	0	0	0	0	0	0	1	Young	Female	No	No	Yes	No	No	No	No	No	114	Anterior circulation	0.4	4	0	No	Clip	4	6.7	NA	NA	NA	NA	NA	NA	NA	1.15	1.15	1.25
0	0	0	0	0	0	0	0	0	0	0	0	0	0	0	0	0	0	1	0	0	Young	Female	No	No	No	No	No	No	No	No	162	Anterior circulation	0.3	4	0	No	Clip	1	6.6	NA	NA	NA	NA	NA	NA	NA	1.33	1.33	1.29
0	0	0	0	0	0	0	0	0	0	0	0	0	0	0	0	0	0	0	0	0	Young	Female	No	No	No	No	No	No	No	No	154	Anterior circulation	0.3	4	0	No	Clip	1	6.45	NA	NA	NA	NA	NA	NA	NA	1.47	1.47	1.3525
0	0	0	0	0	0	0	0	0	0	0	0	0	0	0	0	0	0	0	0	0	Old	Male	No	Yes	Yes	No	No	No	No	No	172	Anterior circulation	0.6	2	0	No	Clip	1	7.87	NA	NA	NA	NA	NA	NA	NA	1.11	1.11	1.24666666666667
0	0	0	0	0	0	0	0	0	0	0	0	0	0	0	0	0	0	1	0	0	Young	Male	No	No	No	No	No	No	No	No	126	Anterior circulation	1	2	0	No	Clip	1	5.32	NA	NA	NA	NA	NA	NA	NA	1.18	1.18	1.115
0	0	0	0	0	0	0	0	0	0	0	0	0	0	0	0	0	0	0	0	0	Young	Male	No	No	Yes	No	No	No	No	No	118	Anterior circulation	NA	4	0	No	Clip	1	2.81	NA	NA	NA	NA	NA	NA	NA	1.37	1.37	1.37
0	0	0	0	0	0	0	0	0	0	0	0	0	0	0	0	0	0	0	0	0	Young	Female	No	No	Yes	No	No	No	No	No	192	Anterior circulation	0.6	4	0	No	Clip	1	5.36	NA	NA	NA	NA	NA	NA	NA	1.41	1.41	1.48
0	0	0	0	0	0	0	0	0	0	0	0	0	0	0	0	0	0	1	0	0	Young	Female	No	No	No	No	No	No	No	No	137	Anterior circulation	NA	2	0	No	Clip	1	4.53	NA	NA	NA	NA	NA	NA	NA	1.37	1.37	1.3075
0	0	0	0	0	0	0	0	0	0	0	0	0	0	0	0	0	0	0	0	0	Young	Female	No	No	No	No	No	No	No	No	120	Anterior circulation	0.4	3	0	No	Clip	1	5.24	NA	NA	NA	NA	NA	NA	NA	1.58	1.58	1.48333333333333
0	0	0	0	0	0	0	0	0	0	0	0	0	0	0	0	0	0	1	0	0	Young	Female	No	No	No	No	No	No	No	No	138	Anterior circulation	0.6	4	0	No	Clip	4	7.54	NA	NA	NA	NA	NA	NA	NA	1.42	1.42	1.42
0	0	0	0	0	0	0	0	0	0	0	0	1	0	0	0	1	0	0	0	1	Old	Male	No	Yes	Yes	No	No	No	No	No	203	Anterior circulation	0.9	2.5	0	No	No treatment	4	5.37	NA	NA	NA	NA	NA	NA	NA	1.74	1.74	1.4
0	0	0	0	0	0	0	0	0	0	0	0	0	0	0	0	0	0	0	0	0	Young	Female	No	No	Yes	No	No	No	No	No	150	Anterior circulation	NA	2.5	0	No	Coil	1	5.96	NA	NA	NA	NA	NA	NA	NA	1.24	1.24	1.24
0	0	0	0	0	0	0	0	0	0	0	0	0	0	0	0	0	1	0	0	0	Young	Female	No	No	No	No	No	No	No	No	120	Posterior circulation	NA	3	0	No	Coil	1	11.58	NA	NA	NA	NA	NA	NA	NA	1.95	1.95	1.516
0	0	0	0	0	0	0	0	0	0	0	1	0	0	0	0	0	0	1	0	0	Young	Female	No	No	Yes	No	No	No	No	No	132	Anterior circulation	0.3	4	0	No	Coil	3	4.92	NA	NA	NA	NA	NA	NA	NA	1.5	1.5	1.5
0	0	0	0	0	0	0	0	0	0	0	0	1	0	0	0	1	0	1	0	0	Old	Female	No	No	No	No	No	No	No	No	138	Anterior circulation	0.3	4	0	No	Clip	4	6.03	NA	NA	NA	NA	NA	NA	NA	1.46	1.46	1.325
0	0	0	0	0	0	0	0	0	0	0	0	0	0	0	0	0	0	0	0	0	Young	Male	No	Yes	No	No	No	No	No	No	112	Anterior circulation	2	2.5	0	No	Clip	4	5.79	NA	NA	NA	NA	NA	NA	NA	1.73	1.73	1.338
0	0	0	0	0	0	0	0	0	0	0	0	0	0	0	0	0	0	1	0	0	Young	Female	No	No	No	No	No	No	No	No	127	Posterior circulation	0.3	1	0	No	Coil	1	6.18	NA	NA	NA	NA	NA	NA	NA	1.66	1.66	1.66
0	0	0	0	0	0	0	0	0	1	0	0	0	0	0	0	0	0	0	0	0	Young	Female	No	No	No	No	No	No	No	No	110	Anterior circulation	1.5	2.5	0	No	Clip	3	6.05	NA	NA	NA	NA	NA	NA	NA	1.29	1.29	1.3225
0	0	0	0	0	0	0	0	0	0	0	0	0	0	0	0	0	0	0	0	0	Young	Female	No	No	No	No	No	No	No	No	171	Anterior circulation	0.6	2	0	No	Clip	1	7.3	NA	NA	NA	NA	NA	NA	NA	1.45	1.45	1.365
0	1	1	1	1	1	1	1	1	1	0	0	0	0	0	0	0	0	0	0	1	Young	Female	No	No	No	No	No	No	No	No	172	Anterior circulation	NA	4	0	No	No treatment	5	15.5	NA	NA	NA	NA	NA	NA	NA	1.71	1.71	1.51
0	0	0	0	0	0	0	0	0	0	0	0	1	0	0	0	1	0	1	0	0	Young	Female	No	No	No	No	No	No	No	No	135	Anterior circulation	0.4	4	0	No	Clip	1	4.84	NA	NA	NA	NA	NA	NA	NA	1.22	1.22	1.14
0	0	0	0	0	0	0	0	0	0	0	0	0	0	0	0	0	0	1	0	0	Young	Female	No	No	No	No	No	No	No	Yes	131	Anterior circulation	0.8	4	0	No	Clip	4	6.01	NA	NA	NA	NA	NA	NA	NA	1.37	1.37	1.28
0	0	0	0	0	0	0	0	1	1	0	0	0	0	0	0	0	0	0	0	0	Old	Female	No	No	Yes	No	No	No	No	No	150	Anterior circulation	NA	3	0	No	Coil	1	5.39	NA	NA	NA	NA	NA	NA	NA	1.62	1.62	1.645
0	0	0	0	0	0	0	0	0	0	1	0	0	0	0	0	0	1	0	0	0	Old	Female	No	No	No	No	No	No	No	No	204	Anterior circulation	0.3	4	0	No	Clip	4	10.2	NA	NA	NA	NA	NA	NA	NA	1.65	1.65	1.44
0	0	0	0	0	0	0	0	0	0	0	0	0	0	0	0	0	0	0	0	0	Young	Female	No	No	No	No	No	No	No	No	141	Anterior circulation	0.5	4	0	No	Clip	1	5.6	NA	NA	NA	NA	NA	NA	NA	1.27	1.27	1.165
0	0	0	0	0	0	0	0	0	0	0	0	0	0	0	0	0	0	0	0	0	Young	Female	No	No	No	No	No	No	No	No	111	Anterior circulation	0.8	4	0	No	Coil	1	6.49	NA	NA	NA	NA	NA	NA	NA	1.75	1.75	1.75
1	1	1	1	1	1	1	1	1	1	0	0	0	0	0	0	0	1	0	1	1	Young	Male	No	No	No	No	No	No	Yes	No	NA	Anterior circulation	2.1	4	0	No	No treatment	5	7.37	NA	NA	NA	NA	NA	NA	NA	1.15	1.15	1.15
0	0	0	0	0	0	0	0	0	0	0	0	0	0	0	0	0	0	0	0	0	Young	Male	No	Yes	No	No	No	No	No	No	124	Anterior circulation	0.3	4	0	No	Clip	1	7.07	NA	NA	NA	NA	NA	NA	NA	1.17	1.17	1.17
0	0	0	0	0	0	0	0	0	0	0	0	1	0	0	0	1	0	0	0	0	Young	Female	No	No	No	No	No	No	No	No	132	Anterior circulation	0.8	3	0	No	Clip	2	8.4	NA	NA	NA	NA	NA	NA	NA	1.22	1.22	1.19
0	0	0	0	1	1	1	1	1	1	0	0	0	0	0	0	0	0	0	0	1	Old	Female	No	No	Yes	No	No	No	Yes	No	213	Anterior circulation	0.5	4	0	No	Clip	1	7.85	NA	NA	NA	NA	NA	NA	NA	1.32	1.32	1.22444444444444
0	0	0	0	0	0	0	0	0	0	0	0	0	0	0	0	0	0	0	0	0	Young	Female	No	No	No	No	No	No	No	No	124	Anterior circulation	1.2	2.5	0	No	Clip	1	5.68	NA	NA	NA	NA	NA	NA	NA	1.2	1.2	1.185
0	0	0	0	0	1	1	1	1	1	1	0	0	0	0	0	0	1	0	0	1	Old	Male	No	No	No	No	No	No	Yes	No	145	Anterior circulation	0.3	4	0	No	Clip	5	8.23	NA	NA	NA	NA	NA	NA	NA	0.97	0.97	0.985
0	1	1	1	1	1	1	1	1	1	0	1	1	0	0	0	1	1	0	0	0	Young	Male	No	Yes	Yes	No	No	No	Yes	No	149	Anterior circulation	0.6	2.5	0	No	Clip	2	6.49	NA	NA	NA	NA	NA	NA	NA	1.21	1.21	1.33666666666667
0	0	0	0	0	0	0	0	0	0	0	0	1	0	0	0	1	0	0	0	0	Young	Female	No	No	Yes	No	No	No	No	No	145	Anterior circulation	3	4	0	No	Clip	1	7.69	NA	NA	NA	NA	NA	NA	NA	1.02	1.02	1.02
0	0	0	0	0	0	0	0	0	0	0	0	0	0	0	0	0	0	1	0	0	Young	Female	No	No	No	No	No	No	No	No	160	Anterior circulation	1.2	4	0	No	Clip	2	10.58	NA	NA	NA	NA	NA	NA	NA	1.81	1.81	1.67
0	1	1	1	1	1	1	1	1	1	0	0	0	0	0	0	0	0	0	0	1	Young	Male	No	No	Yes	No	No	No	No	No	192	Anterior circulation	0.6	4	0	No	No treatment	5	5.49	NA	NA	NA	NA	NA	NA	NA	1.71	1.71	1.49
0	0	0	0	0	0	1	1	1	1	0	0	0	0	0	0	0	1	1	0	0	Old	Female	No	No	Yes	Yes	No	No	No	No	172	Anterior circulation	NA	4	0	No	Coil	1	5.89	NA	NA	NA	NA	NA	NA	NA	1.11	1.11	1.11
0	0	0	0	0	0	1	1	1	1	0	0	0	0	0	1	1	0	0	0	0	Young	Male	No	Yes	Yes	No	No	No	No	No	134	Anterior circulation	0.2	4	0	No	Clip	1	4.94	NA	NA	NA	NA	NA	NA	NA	1.25	1.25	1.12571428571429
0	0	0	0	0	0	0	0	0	0	0	0	0	0	0	0	0	0	0	0	0	Young	Male	No	Yes	No	No	No	No	No	No	151	Anterior circulation	0.4	1	0	No	Clip	1	7.88	NA	NA	NA	NA	NA	NA	NA	1.85	1.85	1.77
0	0	0	0	0	0	0	0	0	0	0	0	0	0	0	0	0	0	1	0	0	Young	Female	No	No	No	No	No	No	No	No	135	Anterior circulation	0.6	2.5	0	No	Clip	1	12.38	NA	NA	NA	NA	NA	NA	NA	1.39	1.39	1.28
0	0	0	0	0	0	0	0	0	0	0	0	0	0	0	0	0	0	0	0	0	Young	Male	No	Yes	No	No	No	No	No	No	148	Anterior circulation	4.6	2	0	No	Clip	1	4.59	NA	NA	NA	NA	NA	NA	NA	1.6	1.6	1.49666666666667
0	0	0	0	0	0	0	0	0	0	0	0	0	0	0	0	0	0	0	0	0	Young	Female	No	No	Yes	No	No	No	No	No	168	Anterior circulation	0.4	4	0	No	Clip	2	6.52	NA	NA	NA	NA	NA	NA	NA	1.45	1.45	1.225
0	0	0	0	0	0	0	0	0	0	0	0	0	0	0	0	0	0	1	0	0	Young	Female	No	No	No	No	No	No	No	No	162	Anterior circulation	0.4	2.5	0	No	Clip	1	5.58	NA	NA	NA	NA	NA	NA	NA	1.42	1.42	1.42
0	0	0	0	0	1	1	1	1	1	0	0	0	0	0	0	0	0	1	0	0	Young	Female	No	No	No	No	No	No	No	No	125	Anterior circulation	0.6	3	0	No	Clip	3	6.79	NA	NA	NA	NA	NA	NA	NA	1.44	1.44	1.44
0	0	0	0	0	0	0	0	0	0	0	0	0	0	0	0	0	0	0	0	0	Young	Male	No	Yes	No	No	No	No	No	No	140	Anterior circulation	0.4	3	0	No	Clip	1	4.26	NA	NA	NA	NA	NA	NA	NA	1.39	1.39	1.39
0	0	0	0	0	0	0	0	0	0	0	0	0	0	0	0	0	0	0	0	0	Young	Female	No	No	Yes	Yes	No	No	No	No	136	Anterior circulation	0.3	4	0	No	Clip	1	9.96	NA	NA	NA	NA	NA	NA	NA	1.55	1.55	1.6475
0	0	0	0	0	0	0	0	0	0	0	0	0	0	0	0	0	0	1	0	0	Young	Female	No	No	No	No	No	No	No	No	119	Anterior circulation	NA	4	0	No	No treatment	2	5.56	NA	NA	NA	NA	NA	NA	NA	1.8	1.8	1.64333333333333
0	0	0	0	0	0	0	0	0	0	0	0	0	0	0	0	0	0	0	0	0	Young	Male	Yes	No	No	No	No	No	No	No	120	Anterior circulation	0.8	2.5	0	No	Clip	1	5.2	NA	NA	NA	NA	NA	NA	NA	1.21	1.21	1.18
0	0	0	0	0	0	0	0	0	0	0	0	0	0	0	0	0	1	0	0	0	Young	Male	No	Yes	No	No	No	No	No	No	128	Posterior circulation	NA	4	0	No	Coil	5	6.58	NA	NA	NA	NA	NA	NA	NA	2.07	2.07	1.82
0	0	0	0	0	0	0	0	0	0	0	0	0	0	1	1	1	1	1	0	0	Old	Female	No	No	No	No	No	No	No	No	175	Anterior circulation	0.6	4	0	No	Clip	3	6.33	NA	NA	NA	NA	NA	NA	NA	1.41	1.41	1.374
0	0	0	0	0	0	0	0	0	0	0	0	0	0	0	0	0	0	0	0	0	Young	Male	No	Yes	Yes	No	No	No	No	No	205	Anterior circulation	0.3	1	0	No	No treatment	1	7.49	NA	NA	NA	NA	NA	NA	NA	1.91	1.91	1.91
0	0	0	0	0	0	0	0	0	0	0	0	0	0	0	0	0	0	0	0	0	Young	Female	No	No	No	No	No	No	No	No	148	Anterior circulation	0.5	2	0	No	Clip	1	4.61	NA	NA	NA	NA	NA	NA	NA	1.58	1.58	1.41666666666667
0	0	0	0	0	0	0	0	0	0	0	0	0	0	0	0	0	0	0	0	0	Young	Female	No	No	No	No	No	No	No	No	147	Anterior circulation	0.9	4	0	No	Clip	3	7.47	NA	NA	NA	NA	NA	NA	NA	1.89	1.89	1.655
0	0	0	0	0	0	0	0	0	0	0	0	0	0	1	0	1	0	0	0	0	Young	Male	No	Yes	No	No	No	No	No	No	159	Anterior circulation	0.8	1	0	No	Clip	1	4.99	NA	NA	NA	NA	NA	NA	NA	1.64	1.64	1.46666666666667
0	0	0	0	0	0	0	0	0	0	0	0	0	0	1	0	1	0	1	0	0	Young	Female	No	No	Yes	No	No	No	No	No	153	Anterior circulation	4	2.5	0	No	No treatment	1	4.79	NA	NA	NA	4.64	129	210	2.97	1.22	1.22	1.175
0	0	0	0	0	0	0	0	0	0	0	0	0	0	1	0	1	0	1	0	0	Young	Female	No	No	Yes	No	No	No	No	No	132	Anterior circulation	0.9	4	0	No	Clip	1	5.21	NA	NA	NA	NA	NA	NA	NA	1.74	1.74	1.61666666666667
0	0	0	0	0	0	0	0	0	0	0	0	0	0	0	0	0	0	0	0	0	Young	Female	No	Yes	No	No	Yes	No	No	No	174	Anterior circulation	0.5	4	0	No	No treatment	1	8.42	NA	NA	NA	NA	NA	NA	NA	1.71	1.71	1.59
0	0	0	0	0	0	0	0	0	0	0	0	1	0	0	0	1	0	0	0	1	Young	Female	No	No	No	No	No	No	No	No	138	Anterior circulation	0.4	4	0	No	Clip	5	9.68	12.8	1.13	40.5	2.72	83	99	9.58	1.14	1.14	1.59714285714286
0	0	0	0	0	0	0	0	0	0	0	0	0	0	0	0	0	0	0	0	0	Young	Female	No	No	No	No	No	No	No	No	160	Anterior circulation	0.4	3	0	No	Clip	2	6.7	NA	NA	NA	3.67	107	171	10.04	1.28	1.28	1.28
0	0	0	0	0	0	0	0	0	0	0	0	0	0	0	0	0	0	1	0	0	Young	Female	No	No	No	No	Yes	No	No	No	170	Anterior circulation	NA	4	0	No	Coil	4	5.49	11.2	0.99	22.7	4.14	120	141	8.17	1.56	1.56	1.485
0	0	0	0	0	0	0	0	0	0	0	0	0	0	1	0	1	0	0	0	0	Young	Female	No	No	No	No	No	No	No	No	113	Anterior circulation	0.5	2	0	No	Clip	1	4.52	11.6	1.03	26.3	3.88	111	268	3.15	1.13	1.13	1.285
0	0	0	0	0	0	0	0	0	0	0	0	1	0	0	1	1	1	0	0	0	Young	Female	No	No	No	No	No	No	No	No	130	Anterior circulation	0.5	3	0	No	Clip	1	7.71	11.7	1.04	23.1	4.09	130	145	10.15	1.88	1.88	1.7
0	0	0	0	0	0	0	0	0	0	0	0	1	0	1	1	1	0	0	0	0	Young	Female	No	No	No	No	No	No	No	No	138	Anterior circulation	NA	4	0	No	Clip	4	7.73	12.8	1.13	29.6	3.07	97	119	7.66	1.83	1.83	1.48666666666667
1	0	1	1	1	1	1	1	1	1	1	1	1	0	0	0	1	0	0	0	1	Young	Male	No	Yes	No	No	No	No	No	No	128	Anterior circulation	0.3	4	0	No	Clip	5	8.07	12.4	1.1	24.5	4.9	148	167	12.1	1.67	1.67	1.11933333333333
0	0	0	0	0	0	0	0	0	0	0	0	0	0	0	0	0	0	0	0	0	Young	Male	No	Yes	No	No	No	No	No	No	125	Anterior circulation	NA	2.5	0	No	Clip	1	4.41	12.1	1.07	27.5	4.65	136	170	5.43	1.61	1.61	1.57333333333333
0	0	0	0	0	0	0	0	0	0	1	0	1	0	0	0	1	0	0	0	0	Young	Female	No	No	No	No	No	No	No	Yes	123	Anterior circulation	0.5	2	0	No	No treatment	4	7	11.9	1.05	30.4	3.68	112	120	14.52	1.67	1.67	1.365
0	0	0	1	1	1	1	1	1	1	0	0	1	0	0	1	1	1	0	0	1	Young	Female	No	No	Yes	No	No	No	No	No	150	Posterior circulation	NA	2.5	1	Yes	Coil	5	6.4	NA	NA	NA	4.15	123	102	8.94	1.15	1.15	0.9225
0	0	0	0	0	0	0	0	0	0	0	0	0	0	0	0	0	0	0	0	1	Young	Female	No	No	No	No	No	No	No	No	131	Anterior circulation	0.5	4	0	No	Clip	2	7.26	11.2	0.99	21.6	3.44	106	98	16.18	1.57	1.57	1.37333333333333
0	0	0	0	0	0	0	0	0	0	0	0	0	0	0	0	0	0	1	0	0	Young	Female	No	No	No	No	No	No	No	No	131	Anterior circulation	0.4	2	0	No	Clip	1	5.16	11.5	1.04	29.1	4.1	121	102	5.31	1.48	1.48	1.31
0	0	0	0	0	0	0	0	0	0	0	0	0	0	0	0	0	0	0	0	0	Young	Female	No	No	No	No	No	No	No	No	174	Posterior circulation	0.3	4	0	No	No treatment	1	9.07	NA	NA	NA	NA	NA	NA	NA	1.27	1.27	1.27
0	0	0	0	0	0	0	0	0	0	0	0	0	0	0	0	0	1	1	1	0	Young	Female	No	No	No	No	No	No	No	No	137	Anterior circulation	0.4	2	0	No	Clip	1	5.09	12.3	1.11	27.3	4.36	140	193	5.46	1.31	1.31	1.12666666666667
0	0	0	0	0	0	0	0	0	0	1	0	1	0	1	0	1	1	0	0	1	Young	Male	No	No	Yes	Yes	No	No	No	Yes	150	Posterior circulation	0.6	4	0	No	Coil	5	15.51	12	1.09	26.2	5.33	157	188	26.17	1.7	1.7	1.40857142857143
0	0	0	0	0	0	0	0	0	0	0	0	0	0	0	0	0	0	0	1	0	Young	Male	No	No	Yes	No	No	No	No	No	171	Anterior circulation	0.3	4	0	No	Clip	2	7.25	NA	NA	NA	NA	NA	NA	NA	1.42	1.42	1.27
0	0	0	0	0	0	0	0	0	0	0	0	0	0	0	0	0	0	0	0	0	Young	Female	No	No	No	No	No	No	No	No	143	Anterior circulation	0.4	3	0	No	Clip	1	5.17	NA	NA	NA	NA	NA	NA	NA	1.51	1.51	1.44666666666667
0	0	0	0	0	0	0	0	0	0	0	0	0	0	0	0	0	0	1	0	0	Young	Female	No	No	No	No	No	No	No	No	133	Anterior circulation	0.4	4	0	No	Clip	3	9.37	NA	NA	NA	NA	NA	NA	NA	1.06	1.06	1.38666666666667
0	0	0	0	0	0	0	0	0	0	0	0	0	0	0	0	0	0	0	0	0	Young	Male	No	No	No	No	No	No	No	No	154	Anterior circulation	0.2	2	0	No	No treatment	1	5.71	NA	NA	NA	NA	NA	NA	NA	1.77	1.77	1.77
0	0	0	0	0	0	0	0	0	0	0	0	0	0	0	0	0	0	0	0	0	Old	Female	No	No	No	No	No	No	No	No	144	Anterior circulation	0.8	4	0	No	No treatment	1	6.17	NA	NA	NA	NA	NA	NA	NA	1.45	1.45	1.45
0	1	1	1	1	1	1	1	1	1	0	0	0	0	0	0	0	0	0	0	1	Young	Male	No	Yes	No	No	No	No	No	No	158	Anterior circulation	0.3	4	0	No	No treatment	5	6.39	NA	NA	NA	NA	NA	NA	NA	1.6	1.6	1.59
0	0	1	1	1	1	1	1	1	1	0	0	0	0	0	0	0	1	0	0	1	Old	Female	No	No	Yes	Yes	No	No	No	No	178	Anterior circulation	0.4	4	0	No	Clip	5	11.26	NA	NA	NA	NA	NA	NA	NA	1.16	1.16	1.2
1	1	1	1	1	1	1	1	1	1	0	0	0	0	0	0	0	0	0	0	1	Young	Male	No	No	No	No	No	No	No	No	106	Anterior circulation	2.7	1	0	No	Coil	2	5.83	NA	NA	NA	NA	NA	NA	NA	1.56	1.56	1.54
0	0	0	0	0	0	0	0	0	0	0	0	1	0	0	0	1	0	1	0	0	Young	Male	No	No	Yes	No	No	No	No	No	116	Anterior circulation	1	4	0	No	Clip	1	7.38	NA	NA	NA	NA	NA	NA	NA	1.22	1.22	1.24
0	0	0	0	0	0	0	0	0	0	0	0	1	0	0	0	1	0	0	0	0	Young	Male	No	Yes	No	No	No	No	No	No	148	Anterior circulation	0.5	3	0	No	Clip	1	7.87	NA	NA	NA	NA	NA	NA	NA	2.2	2.2	1.645
0	0	0	0	0	0	0	0	0	0	0	0	0	0	0	0	0	0	0	0	0	Young	Male	No	Yes	No	No	No	No	No	No	120	Anterior circulation	NA	2.5	0	No	Coil	1	5.08	NA	NA	NA	NA	NA	NA	NA	1.93	1.93	1.93
0	0	0	0	0	0	0	0	0	0	0	0	0	0	0	0	0	0	1	0	0	Old	Female	No	No	No	No	No	No	No	No	150	Anterior circulation	1	3	0	No	Clip	1	5.5	NA	NA	NA	NA	NA	NA	NA	2.19	2.19	1.75
0	0	0	0	0	0	0	0	0	0	0	0	0	0	0	0	0	0	0	0	0	Young	Female	No	No	Yes	No	No	No	No	No	120	Anterior circulation	0.6	4	0	No	Clip	1	6.6	NA	NA	NA	NA	NA	NA	NA	1.48	1.48	1.32
0	0	0	0	0	0	0	0	0	0	0	0	0	0	0	0	0	0	0	0	0	Young	Female	No	No	No	No	No	No	No	No	129	Anterior circulation	0.3	2.5	0	No	Clip	1	6.05	NA	NA	NA	NA	NA	NA	NA	1.32	1.32	1.2
0	0	0	0	0	0	0	0	0	0	0	0	0	0	0	0	0	0	0	0	0	Young	Female	No	No	No	No	No	No	No	No	149	Anterior circulation	0.6	2	0	No	Clip	1	7.35	NA	NA	NA	NA	NA	NA	NA	1.51	1.51	1.51
0	0	0	0	0	0	0	0	0	0	0	0	0	0	0	0	0	0	0	0	0	Young	Female	No	No	No	No	No	No	No	No	100	Anterior circulation	0.4	4	0	No	Clip	1	7.29	NA	NA	NA	NA	NA	NA	NA	1.39	1.39	1.315
0	0	0	0	0	0	0	0	0	0	0	0	0	0	0	0	0	1	0	0	0	Young	Female	No	No	No	No	No	No	No	No	150	Anterior circulation	1.6	4	0	Yes	Coil	1	5.75	NA	NA	NA	NA	NA	NA	NA	1.33	1.33	1.20625
1	0	1	1	1	1	1	1	1	1	0	1	1	0	0	0	1	0	0	0	1	Young	Male	No	Yes	Yes	No	No	No	No	No	148	Anterior circulation	1.1	4	0	No	No treatment	2	6.29	NA	NA	NA	NA	NA	NA	NA	1.49	1.49	1.32142857142857
0	0	0	0	0	0	0	0	0	0	0	0	0	0	0	0	0	0	0	0	0	Young	Female	No	No	No	No	No	No	No	No	120	Anterior circulation	0.6	4	0	No	Clip	1	10.95	NA	NA	NA	NA	NA	NA	NA	1.66	1.66	1.66
0	0	0	0	0	0	0	0	0	0	0	0	0	0	0	0	0	0	0	0	1	Young	Male	No	No	No	No	No	No	No	No	172	Anterior circulation	0.6	4	0	No	Clip	5	6.95	NA	NA	NA	NA	NA	NA	NA	1.98	1.98	1.4625
0	0	0	1	1	1	1	1	1	1	0	0	0	0	0	0	0	0	0	0	0	Young	Male	No	Yes	No	No	No	No	No	No	165	Anterior circulation	0.5	3	0	No	Clip	2	5.43	NA	NA	NA	NA	NA	NA	NA	1.66	1.66	1.51
0	0	0	0	0	0	0	0	0	0	0	0	0	0	0	0	0	0	1	0	0	Young	Female	No	No	Yes	No	No	No	No	No	164	Anterior circulation	0.6	4	0	No	Clip	1	6.13	NA	NA	NA	NA	NA	NA	NA	1.37	1.37	1.285
0	1	1	1	1	1	1	1	1	1	0	0	0	0	0	0	0	0	0	0	1	Young	Male	Yes	Yes	No	No	No	No	No	No	153	Anterior circulation	NA	4	0	No	No treatment	5	7.41	NA	NA	NA	NA	NA	NA	NA	0.98	0.98	0.98
0	0	0	0	0	0	0	0	0	0	0	0	0	0	0	0	0	0	0	0	0	Young	Female	No	No	Yes	No	No	No	No	No	93	Anterior circulation	0.5	1	0	No	Clip	4	11.86	NA	NA	NA	NA	NA	NA	NA	1.48	1.48	1.325
0	0	0	0	0	0	0	0	0	0	0	0	0	0	0	0	0	0	0	0	0	Old	Female	No	No	No	No	No	No	Yes	Yes	178	Anterior circulation	0.2	2.5	0	No	No treatment	4	5.61	NA	NA	NA	NA	NA	NA	NA	1.36	1.36	1.36
0	0	0	0	0	0	0	0	0	0	0	0	0	0	0	0	0	0	0	0	0	Young	Female	No	No	No	No	No	No	No	No	173	Posterior circulation	NA	2	0	No	No treatment	2	7.47	NA	NA	NA	NA	NA	NA	NA	1.29	1.29	1.29
0	0	0	0	0	0	0	0	0	0	0	0	0	0	0	0	0	0	0	0	0	Young	Female	No	No	No	No	No	No	No	No	132	Anterior circulation	0.5	2	0	No	Clip	1	7.1	NA	NA	NA	NA	NA	NA	NA	1.82	1.82	1.55666666666667
0	0	0	0	0	0	0	0	0	0	0	0	0	0	0	0	0	0	0	0	0	Young	Female	No	No	Yes	No	No	No	No	No	116	Anterior circulation	NA	2.5	0	No	Clip	1	5.92	NA	NA	NA	NA	NA	NA	NA	1.43	1.43	1.55
0	0	0	0	0	0	0	0	0	0	0	0	0	0	0	0	0	0	0	0	0	Young	Male	No	Yes	No	No	No	No	No	No	144	Anterior circulation	1.5	4	0	No	Clip	1	8.16	NA	NA	NA	NA	NA	NA	NA	1.23	1.23	1.18333333333333
0	1	1	1	1	1	1	1	1	1	0	0	0	0	0	0	0	0	1	1	1	Young	Male	No	No	No	No	No	No	No	No	121	Anterior circulation	NA	3	0	No	No treatment	2	6.91	NA	NA	NA	NA	NA	NA	NA	1.37	1.37	1.2
0	0	1	1	1	1	1	1	1	1	0	0	1	0	0	0	1	0	0	0	1	Young	Female	No	No	No	No	No	No	Yes	No	133	Anterior circulation	0.8	3	0	No	Clip	3	7.28	NA	NA	NA	NA	NA	NA	NA	0.81	0.81	1.065
0	0	0	0	0	0	0	0	0	0	0	0	1	0	0	0	1	0	0	0	1	Young	Male	No	Yes	No	No	No	No	No	No	160	Anterior circulation	0.9	3	0	No	Clip	2	6.54	NA	NA	NA	NA	NA	NA	NA	1.65	1.65	1.3075
0	0	0	0	0	0	0	0	0	0	0	0	0	0	0	0	0	1	0	0	1	Young	Female	No	No	Yes	No	No	No	No	No	134	Anterior circulation	0.4	2.5	0	No	Clip	5	6.68	NA	NA	NA	NA	NA	NA	NA	1.5	1.5	1.324
0	0	0	0	0	0	0	0	0	0	0	0	0	0	0	0	0	0	1	0	0	Young	Female	No	No	Yes	No	No	No	No	No	159	Anterior circulation	0.7	4	0	No	Clip	2	6	NA	NA	NA	NA	NA	NA	NA	1.07	1.07	1.07
0	0	0	0	0	0	0	0	0	0	0	0	1	0	0	0	1	0	0	0	0	Old	Male	No	No	No	No	No	No	No	No	155	Anterior circulation	NA	4	0	No	No treatment	1	7.2	NA	NA	NA	NA	NA	NA	NA	1	1	0.96
0	0	0	0	0	0	1	1	1	1	0	0	0	0	0	0	0	0	1	0	0	Young	Male	No	No	Yes	No	No	No	No	No	148	Anterior circulation	0.5	2	0	No	Clip	1	6.28	NA	NA	NA	NA	NA	NA	NA	1.46	1.46	1.46
0	0	0	0	0	0	0	0	0	0	0	0	0	0	0	0	0	0	1	0	0	Young	Male	No	No	No	No	No	No	No	Yes	130	Posterior circulation	4	2.5	0	No	Clip	4	8.11	NA	NA	NA	NA	NA	NA	NA	1.64	1.64	1.55
0	0	0	0	1	1	1	1	1	1	0	0	0	0	0	0	0	0	0	0	0	Young	Female	No	No	Yes	No	No	No	No	No	116	Anterior circulation	1.5	2.5	0	No	Clip	1	7.27	NA	NA	NA	NA	NA	NA	NA	1.51	1.51	1.6025
0	0	0	0	0	0	0	0	0	0	0	0	0	0	0	0	0	0	0	0	0	Young	Female	No	No	No	No	No	No	No	No	132	Anterior circulation	0.4	4	0	No	No treatment	1	11.2	NA	NA	NA	NA	NA	NA	NA	1.32	1.32	1.32
0	0	0	0	0	0	0	0	0	0	0	0	0	0	0	0	0	0	0	0	1	Young	Male	No	No	No	No	No	No	No	No	145	Posterior circulation	1.1	4	0	No	Coil	5	6.47	NA	NA	NA	NA	NA	NA	NA	1.57	1.57	1.50333333333333
0	0	0	0	0	0	0	0	0	0	0	0	0	0	0	0	0	0	0	0	0	Young	Female	No	No	No	No	No	No	No	No	151	Anterior circulation	NA	2.5	0	No	Coil	1	4.62	NA	NA	NA	NA	NA	NA	NA	1.35	1.35	1.35
0	0	0	0	0	0	0	1	1	1	0	0	0	0	0	0	0	1	0	0	0	Young	Female	No	No	No	No	No	No	No	No	186	Posterior circulation	1	1	0	No	No treatment	1	5.52	NA	NA	NA	NA	NA	NA	NA	1.59	1.59	1.59
0	0	0	0	0	0	0	0	0	0	0	0	0	0	0	0	0	0	0	0	0	Young	Female	No	No	No	No	No	No	No	No	131	Anterior circulation	0.6	2.5	0	No	Clip	1	4.97	NA	NA	NA	NA	NA	NA	NA	1.75	1.75	1.61
0	0	0	0	0	0	0	0	0	0	0	0	0	0	0	0	0	0	0	0	0	Young	Male	No	Yes	No	No	No	No	No	No	114	Posterior circulation	NA	2.5	0	No	Coil	1	4.2	NA	NA	NA	NA	NA	NA	NA	2.2	2.2	2.2
0	0	0	0	0	0	0	0	0	0	1	0	1	0	0	0	1	0	0	0	1	Young	Female	No	No	Yes	No	No	No	No	No	180	Anterior circulation	0.3	2.5	0	No	No treatment	5	8.06	NA	NA	NA	NA	NA	NA	NA	1.13	1.13	1.23
0	0	0	0	0	0	0	0	0	0	0	0	0	0	0	0	0	0	0	0	0	Young	Female	No	No	Yes	No	No	No	No	No	136	Anterior circulation	1.3	4	0	No	Coil	2	6.59	NA	NA	NA	NA	NA	NA	NA	1.73	1.73	1.73
0	0	0	0	0	0	0	0	0	0	0	0	0	0	0	0	0	0	1	0	0	Young	Female	No	No	No	No	No	No	No	No	159	Anterior circulation	NA	2.5	0	No	Clip	2	5.51	NA	NA	NA	NA	NA	NA	NA	1.33	1.33	1.15
0	0	0	0	0	1	1	1	1	1	0	0	1	0	0	0	1	0	1	0	1	Young	Female	No	No	No	No	No	No	No	No	156	Anterior circulation	0.4	2.5	0	No	Clip	5	6.84	NA	NA	NA	NA	NA	NA	NA	0.79	0.79	0.75
0	0	0	0	0	0	0	0	0	0	0	0	0	0	0	0	0	0	0	0	0	Young	Female	No	No	No	No	No	No	No	No	110	Anterior circulation	NA	2.5	0	No	Clip	1	5.74	NA	NA	NA	NA	NA	NA	NA	1.35	1.35	1.215
0	0	0	0	0	0	0	0	0	0	0	0	0	0	0	0	0	0	0	0	1	Young	Female	No	No	Yes	No	No	No	No	No	164	Anterior circulation	0.8	4	0	No	Clip	5	7.03	NA	NA	NA	NA	NA	NA	NA	1.2	1.2	1.2
0	0	0	0	0	0	0	0	0	0	0	0	0	0	0	0	0	0	0	0	0	Young	Male	No	No	No	No	No	No	No	No	121	Anterior circulation	NA	2.5	0	No	Clip	1	7.91	NA	NA	NA	NA	NA	NA	NA	1.38	1.38	1.44666666666667
0	0	0	0	0	0	0	0	0	0	0	0	0	0	0	0	0	0	0	0	0	Young	Male	No	Yes	Yes	No	Yes	No	No	No	147	Anterior circulation	4.8	3	0	No	Clip	2	6.83	NA	NA	NA	NA	NA	NA	NA	1.87	1.87	1.75
0	0	0	0	0	0	0	0	0	0	0	0	0	0	0	0	0	0	0	0	0	Young	Male	No	No	Yes	No	No	No	No	No	143	Anterior circulation	1.9	2.5	0	No	Clip	1	6.58	NA	NA	NA	NA	NA	NA	NA	1.89	1.89	1.5425
0	0	0	0	0	0	0	0	0	0	0	1	0	0	0	0	0	0	0	0	1	Old	Female	No	No	No	No	No	No	No	No	130	Anterior circulation	0.6	4	0	No	Clip	5	5.95	NA	NA	NA	NA	NA	NA	NA	1.17	1.17	1.14
0	0	0	0	0	0	0	0	0	0	1	0	0	0	0	0	0	0	0	0	0	Young	Male	No	Yes	Yes	No	No	No	No	No	181	Anterior circulation	0.5	1	0	No	Clip	3	5.76	NA	NA	NA	NA	NA	NA	NA	1.48	1.48	1.46333333333333
0	0	0	0	0	0	0	0	0	0	0	0	0	0	0	0	0	0	0	0	0	Young	Male	No	No	No	No	No	No	No	No	116	Anterior circulation	0.4	4	0	No	Clip	2	6.12	NA	NA	NA	NA	NA	NA	NA	1.56	1.56	1.4075
0	0	0	0	0	0	0	0	1	1	0	0	0	0	0	0	0	0	1	0	0	Young	Female	No	No	Yes	No	No	No	Yes	No	150	Anterior circulation	1	2.5	0	No	Clip	1	5.98	NA	NA	NA	NA	NA	NA	NA	1.64	1.64	1.30166666666667
0	0	0	0	0	0	0	0	0	0	0	0	0	0	0	0	0	0	0	0	0	Young	Female	No	No	No	No	No	No	No	No	162	Anterior circulation	0.5	4	0	No	Clip	1	7.21	NA	NA	NA	NA	NA	NA	NA	0.93	0.93	0.88
0	0	0	0	0	0	0	0	0	0	1	0	1	0	0	0	1	0	1	0	0	Young	Male	No	No	Yes	No	No	No	No	No	171	Anterior circulation	0.4	3	0	No	Clip	3	7.57	NA	NA	NA	NA	NA	NA	NA	1.39	1.39	1.34
0	0	0	0	0	0	0	0	0	0	0	0	0	0	0	0	0	0	1	0	0	Young	Female	No	No	No	No	No	No	No	No	138	Anterior circulation	0.3	4	0	No	Clip	4	6.64	NA	NA	NA	NA	NA	NA	NA	1.15	1.15	1.185
0	0	0	0	0	0	0	0	0	0	1	0	0	0	0	0	0	0	0	0	0	Young	Male	No	Yes	No	No	No	No	No	No	134	Anterior circulation	0.4	4	0	No	Clip	3	4.34	NA	NA	NA	NA	NA	NA	NA	1.27	1.27	1.165
0	0	0	0	0	0	0	0	0	0	0	0	0	0	0	0	0	0	0	0	0	Young	Female	No	No	No	No	No	No	No	No	129	Anterior circulation	0.5	2	0	No	Clip	1	5.17	NA	NA	NA	NA	NA	NA	NA	1.31	1.31	1.265
1	1	1	1	1	1	1	1	1	1	0	0	0	0	0	0	0	0	0	0	1	Old	Female	No	No	No	No	No	No	No	No	196	Anterior circulation	0.3	4	0	No	No treatment	5	6.88	NA	NA	NA	NA	NA	NA	NA	1.22	1.22	1.22
0	0	0	1	1	1	1	1	1	1	0	0	0	0	0	0	0	0	0	0	1	Young	Female	No	Yes	No	No	No	No	No	No	115	Anterior circulation	0.4	4	1	No	Clip	5	9.46	NA	NA	NA	NA	NA	NA	NA	1.53	1.53	1.39
0	0	0	0	0	0	0	0	0	0	0	0	0	0	0	0	0	0	0	0	0	Young	Female	No	No	Yes	No	No	No	No	No	143	Anterior circulation	1	4	0	No	Clip	2	6.32	NA	NA	NA	NA	NA	NA	NA	1.19	1.19	1.3775
0	0	0	0	0	0	0	0	0	0	0	0	0	0	0	0	0	0	0	0	0	Young	Female	No	No	No	No	No	No	No	No	145	Anterior circulation	NA	2	0	No	Clip	1	5.83	NA	NA	NA	NA	NA	NA	NA	1.39	1.39	1.4
0	0	0	0	0	0	0	0	0	0	0	0	1	0	0	0	1	0	0	0	0	Old	Female	No	No	No	No	Yes	No	No	No	123	Anterior circulation	NA	2.5	0	No	Coil	1	4.87	NA	NA	NA	NA	NA	NA	NA	1.59	1.59	1.59
0	0	0	0	0	1	1	1	1	1	0	0	0	0	0	0	0	1	1	0	1	Young	Female	No	No	No	No	No	No	No	No	142	Anterior circulation	0.6	4	0	No	Clip	5	6.7	NA	NA	NA	NA	NA	NA	NA	1.43	1.43	1.528
0	0	0	0	0	0	0	0	0	0	0	0	1	0	0	0	1	0	0	0	0	Young	Female	No	No	No	No	No	No	No	No	112	Posterior circulation	0.7	2.5	0	No	Coil	1	5.69	NA	NA	NA	NA	NA	NA	NA	1.19	1.19	1.18
0	0	0	0	0	0	0	0	0	0	0	0	0	0	0	0	0	0	0	0	0	Young	Female	No	No	Yes	No	No	No	No	No	128	Anterior circulation	NA	4	0	No	Clip	1	7.34	NA	NA	NA	NA	NA	NA	NA	1.35	1.35	1.35
0	0	0	0	0	0	0	0	0	0	0	0	0	0	0	0	0	0	0	0	0	Young	Male	No	No	No	No	No	No	No	No	120	Anterior circulation	0.6	2.5	0	No	Clip	1	5.72	NA	NA	NA	NA	NA	NA	NA	1.64	1.64	1.635
0	0	1	1	1	1	1	1	1	1	0	0	0	0	0	0	0	0	0	0	0	Young	Female	No	No	Yes	No	No	No	No	No	165	Anterior circulation	0.9	4	0	No	Clip	5	7.65	NA	NA	NA	NA	NA	NA	NA	1.16	1.16	1.1
0	0	0	0	0	0	0	0	0	0	1	0	0	0	0	0	0	1	0	0	0	Old	Male	No	No	No	No	No	No	No	No	138	Anterior circulation	0.7	4	0	No	Coil	1	5.73	NA	NA	NA	NA	NA	NA	NA	1.51	1.51	1.51
0	0	0	0	0	0	0	0	0	0	1	1	0	0	0	0	0	0	0	0	0	Young	Female	No	No	No	No	No	No	No	No	167	Anterior circulation	0.6	2	0	No	Clip	1	10.6	NA	NA	NA	NA	NA	NA	NA	1.15	1.15	1.09076923076923
0	0	0	0	0	0	0	0	0	0	0	0	0	0	0	0	0	0	0	0	1	Young	Male	No	Yes	No	No	No	No	No	No	177	Anterior circulation	0.3	4	0	No	No treatment	4	8.94	NA	NA	NA	NA	NA	NA	NA	1.59	1.59	1.372
1	1	1	1	1	1	1	1	1	1	0	0	1	0	0	0	1	0	1	0	1	Young	Female	No	No	Yes	No	No	No	No	No	147	Anterior circulation	NA	2.5	0	No	Clip	1	6.21	NA	NA	NA	NA	NA	NA	NA	1.87	1.87	1.49166666666667
0	0	0	0	0	0	0	0	0	0	0	0	0	0	0	0	0	0	0	0	0	Young	Female	No	No	No	No	No	No	No	No	214	Anterior circulation	0.3	2	0	No	Coil	2	7.94	NA	NA	NA	NA	NA	NA	NA	1.32	1.32	1.16666666666667
1	1	1	1	1	1	1	1	1	1	1	0	0	0	0	0	0	1	0	0	1	Young	Female	No	Yes	No	No	No	No	No	No	152	Anterior circulation	1.2	4	0	No	No treatment	1	7.58	NA	NA	NA	NA	NA	NA	NA	1.27	1.27	1.27
0	0	0	0	0	0	0	0	0	0	0	0	1	0	0	0	1	0	1	0	0	Young	Female	No	No	No	No	No	No	No	No	181	Anterior circulation	0.6	4	0	No	Coil	1	6.36	NA	NA	NA	NA	NA	NA	NA	1.13	1.13	1.13
0	0	0	0	0	0	0	0	0	0	0	0	0	0	0	0	0	0	0	0	0	Young	Female	No	No	No	No	No	No	No	No	120	Anterior circulation	NA	2.5	0	No	Clip	1	4.46	NA	NA	NA	NA	NA	NA	NA	1.13	1.13	1.09833333333333
0	0	1	1	1	1	1	1	1	1	0	0	1	0	0	0	1	0	0	0	1	Young	Female	No	No	Yes	No	No	No	No	No	140	Anterior circulation	0.4	4	0	No	Clip	5	10.24	NA	NA	NA	NA	NA	NA	NA	1.22	1.22	1.2
0	0	0	0	0	0	1	1	1	1	0	0	0	0	0	0	0	0	0	0	1	Old	Female	No	No	No	No	No	No	Yes	No	93	Anterior circulation	0.2	4	0	No	No treatment	2	5.36	NA	NA	NA	NA	NA	NA	NA	1.55	1.55	1.55
0	0	0	0	0	0	0	0	0	0	0	0	0	0	1	0	1	1	1	0	0	Young	Female	Yes	No	No	No	No	No	No	No	140	Posterior circulation	0.2	4	0	No	No treatment	4	8.14	NA	NA	NA	NA	NA	NA	NA	1.63	1.63	1.445
0	0	0	0	0	0	0	0	0	0	0	0	0	0	0	0	0	0	0	0	0	Young	Male	No	No	No	No	No	No	No	No	120	Anterior circulation	2	2.5	0	No	Clip	2	4.48	NA	NA	NA	NA	NA	NA	NA	1.45	1.45	1.43333333333333
0	0	0	0	0	0	0	0	0	0	0	0	0	0	0	0	0	0	0	0	0	Young	Male	No	No	No	No	No	No	No	No	150	Anterior circulation	NA	2.5	0	No	Coil	1	4.92	NA	NA	NA	NA	NA	NA	NA	1.46	1.46	1.46
1	1	1	1	1	1	1	1	1	1	0	0	0	0	0	0	0	0	1	0	1	Old	Male	No	No	No	No	No	No	Yes	No	124	Anterior circulation	1.6	2	0	No	No treatment	2	6.8	NA	NA	NA	NA	NA	NA	NA	0.92	0.92	0.915
0	0	0	0	0	0	0	0	0	0	0	0	0	0	0	0	0	0	1	0	0	Young	Male	No	Yes	No	No	No	No	Yes	Yes	170	Posterior circulation	NA	2.5	0	No	No treatment	1	5.28	NA	NA	NA	NA	NA	NA	NA	1.66	1.66	1.66
0	0	0	0	0	0	0	0	0	0	0	0	0	0	0	0	0	0	1	0	0	Young	Female	No	No	No	No	Yes	No	No	No	130	Anterior circulation	0.6	2	0	No	Clip	1	5.96	NA	NA	NA	NA	NA	NA	NA	1.57	1.57	1.57
0	0	0	0	0	0	0	0	0	0	0	0	0	0	0	0	0	0	0	0	0	Young	Male	No	Yes	No	No	No	No	No	No	118	Anterior circulation	NA	3	0	No	No treatment	1	5.07	NA	NA	NA	NA	NA	NA	NA	1.46	1.46	1.46
0	0	0	0	0	0	0	0	0	1	0	0	0	0	0	0	0	0	0	0	0	Young	Female	No	No	No	No	No	No	No	No	109	Anterior circulation	NA	4	0	No	Clip	1	6.15	NA	NA	NA	NA	NA	NA	NA	1.47	1.47	1.29
0	0	0	0	0	0	0	0	0	0	0	0	0	0	0	0	0	0	0	0	0	Young	Male	No	No	No	No	No	No	No	No	118	Anterior circulation	1	1	0	No	Clip	1	7.66	NA	NA	NA	NA	NA	NA	NA	2.71	2.71	1.88
1	1	1	1	1	1	1	1	1	1	0	0	0	0	0	0	0	0	0	1	1	Young	Female	No	Yes	No	No	No	No	No	No	129	Anterior circulation	1.2	4	0	No	No treatment	1	5.11	NA	NA	NA	NA	NA	NA	NA	1.32	1.32	1.34
0	0	0	0	0	0	1	1	1	1	0	0	0	0	0	0	0	0	1	0	0	Young	Female	No	No	Yes	No	No	No	No	No	192	Anterior circulation	0.3	2	0	No	Clip	1	14.74	NA	NA	NA	NA	NA	NA	NA	1.88	1.88	1.58
0	0	0	0	0	0	0	0	0	0	0	0	0	0	0	0	0	0	0	0	1	Young	Male	No	No	No	No	No	No	No	Yes	175	Anterior circulation	0.4	4	0	No	No treatment	2	5.28	NA	NA	NA	NA	NA	NA	NA	1.59	1.59	1.54
0	0	0	0	0	0	0	0	0	0	0	0	0	0	0	0	0	0	0	0	0	Young	Male	No	No	No	No	No	No	No	No	116	Anterior circulation	0.4	3	0	No	Coil	2	6.99	NA	NA	NA	NA	NA	NA	NA	1.56	1.56	1.56
0	0	0	0	0	0	0	0	0	0	0	0	0	0	0	0	0	1	0	0	0	Old	Female	No	No	No	No	No	No	No	No	132	Anterior circulation	0.4	4	0	No	Coil	2	3.92	NA	NA	NA	NA	NA	NA	NA	1.78	1.78	1.78
0	0	0	0	0	0	0	0	0	0	0	0	0	0	1	0	1	0	0	0	1	Young	Female	No	No	No	No	No	No	No	No	104	Anterior circulation	1.6	4	1	No	Clip	5	9.44	NA	NA	NA	NA	NA	NA	NA	1.04	1.04	1.749
0	0	0	0	0	0	0	0	0	0	0	0	0	0	0	0	0	0	0	0	0	Young	Female	No	No	No	No	No	No	No	No	158	Anterior circulation	0.4	2	0	No	Clip	1	6.6	NA	NA	NA	NA	NA	NA	NA	1.43	1.43	1.43
0	0	0	0	0	0	0	0	0	0	0	0	0	0	0	0	0	0	1	0	0	Young	Female	No	No	Yes	No	No	No	No	No	204	Anterior circulation	0.5	4	0	No	Coil	1	6.54	NA	NA	NA	NA	NA	NA	NA	1.71	1.71	1.47333333333333
0	0	0	0	0	0	0	0	0	1	0	0	1	0	0	0	1	1	0	0	0	Old	Female	No	No	Yes	No	No	No	No	No	144	Anterior circulation	NA	2.5	0	No	Clip	2	6.5	NA	NA	NA	NA	NA	NA	NA	1.47	1.47	1.59166666666667
0	0	0	0	0	0	0	0	0	0	0	0	0	0	0	0	0	0	1	0	0	Young	Female	No	No	No	No	No	No	No	No	142	Anterior circulation	NA	3	0	No	Clip	2	6.73	NA	NA	NA	NA	NA	NA	NA	1.81	1.81	1.81
0	0	0	0	1	1	1	1	1	1	0	0	1	0	0	0	1	0	1	0	1	Young	Female	No	No	No	No	No	No	No	No	160	Anterior circulation	1	2.5	0	No	Clip	4	6.72	NA	NA	NA	NA	NA	NA	NA	1.49	1.49	1.3725
0	0	0	0	0	0	0	0	0	0	0	0	0	0	0	0	0	0	0	0	0	Young	Male	No	Yes	No	No	No	No	No	No	168	Anterior circulation	0.4	3	0	No	Clip	1	7.86	NA	NA	NA	NA	NA	NA	NA	1.67	1.67	1.64
0	0	0	0	0	0	0	1	1	1	0	0	0	0	0	0	0	1	1	0	0	Old	Female	No	No	No	No	No	No	No	No	134	Anterior circulation	1	4	0	No	Clip	2	4.81	NA	NA	NA	3.51	105	120	10.52	1.26	1.26	1.505
0	0	0	0	0	0	0	0	0	0	0	0	0	0	0	0	0	0	0	0	0	Young	Female	No	No	No	No	No	No	No	No	156	Anterior circulation	0.4	4	0	No	Clip	1	6.45	NA	NA	NA	NA	NA	NA	NA	1.2	1.2	1.395
0	1	1	1	1	1	1	1	1	1	0	0	1	0	0	0	1	1	0	1	1	Old	Female	No	No	Yes	No	No	No	No	Yes	135	Anterior circulation	0.6	4	0	No	No treatment	2	6.4	NA	NA	NA	NA	NA	NA	NA	1.53	1.53	1.475
0	0	0	0	0	0	0	0	0	0	0	0	0	0	0	0	0	0	0	0	0	Young	Male	No	Yes	No	No	No	No	No	No	155	Anterior circulation	NA	4	0	No	Clip	4	7.86	NA	NA	NA	NA	NA	NA	NA	1.56	1.56	1.34333333333333
0	0	0	0	0	0	0	0	0	1	0	0	0	0	0	0	0	0	1	0	0	Old	Female	No	No	Yes	No	No	No	No	No	153	Posterior circulation	0.3	4	0	No	Coil	2	5.26	NA	NA	NA	NA	NA	NA	NA	1.44	1.44	1.44
0	0	0	0	0	0	0	0	0	0	0	0	0	0	0	1	1	0	0	0	0	Young	Female	No	No	No	No	No	No	No	No	165	Anterior circulation	0.2	3	0	No	Clip	4	5.84	NA	NA	NA	NA	NA	NA	NA	1.3	1.3	1.38333333333333
0	0	0	0	0	0	0	0	0	0	0	0	0	0	0	0	0	0	0	0	0	Young	Male	No	Yes	No	No	No	No	No	No	105	Anterior circulation	0.5	2.5	0	No	Clip	1	4.71	NA	NA	NA	NA	NA	NA	NA	2	2	2
0	0	0	0	0	0	0	0	1	1	1	0	0	0	0	0	0	0	0	0	0	Young	Male	No	No	No	Yes	No	No	No	No	132	Anterior circulation	0.7	3	0	No	Clip	1	9.52	11.8	1.07	34.6	4.68	141	128	3.92	1.71	1.71	1.64166666666667
0	0	0	0	0	0	0	0	0	0	0	0	0	0	0	0	0	0	0	0	0	Young	Male	No	No	No	No	No	No	No	No	119	Anterior circulation	0.7	1	0	No	Clip	1	5.4	11.3	1.03	25.9	4.13	135	202	8.17	1.79	1.79	1.79
0	0	0	0	0	0	0	0	0	0	0	0	0	0	0	0	0	0	0	0	0	Young	Female	No	Yes	No	No	No	No	No	No	115	Anterior circulation	0.5	2.5	0	No	Coil	1	4.89	12	1.09	24.5	4.55	134	122	2.21	1.75	1.75	1.75
0	0	0	1	1	1	1	1	1	1	0	1	1	0	0	0	1	0	1	0	0	Young	Female	Yes	No	No	No	No	No	No	Yes	139	Anterior circulation	NA	4	0	No	Clip	4	5.75	11.5	1.04	23.8	4.01	117	254	11.9	0.99	0.99	0.948
0	0	0	0	0	0	0	0	0	0	0	0	0	0	0	0	0	0	0	0	0	Young	Female	No	No	No	No	No	No	No	No	171	Anterior circulation	0.6	4	0	No	Clip	1	9.78	11.5	1.04	24.8	3.95	118	108	10.04	1.59	1.59	1.71
0	0	0	0	0	0	0	0	0	0	1	0	0	0	1	0	1	0	1	0	0	Young	Male	No	No	Yes	No	No	No	No	Yes	195	Anterior circulation	0.5	3	0	No	Clip	1	6.52	11.9	1.08	24	5.19	155	173	10.66	1.49	1.49	1.49
0	0	0	0	0	0	0	0	0	0	0	0	0	0	0	0	0	0	1	0	0	Young	Male	No	No	No	No	No	No	No	No	158	Anterior circulation	1.3	4	0	No	Clip	1	7.16	12.1	1.09	26.6	3.95	131	238	9.34	1.9	1.9	1.9
0	0	0	0	0	0	0	0	0	1	0	0	0	0	0	0	0	0	0	0	0	Young	Female	No	No	No	No	No	No	No	No	155	Anterior circulation	NA	4	0	No	No treatment	1	7.14	11.6	1.05	23.8	3.75	121	144	7	2.04	2.04	1.815
0	0	0	0	0	0	0	0	0	0	0	0	0	0	0	0	0	0	1	0	0	Young	Female	No	No	No	No	No	No	No	No	135	Anterior circulation	NA	3	0	No	Clip	4	8.16	11.8	1.07	28	4.26	122	105	8.42	1.53	1.53	1.53
0	0	0	0	0	0	0	0	0	0	0	0	0	0	0	0	0	0	1	0	0	Young	Male	Yes	Yes	No	No	No	No	No	No	140	Anterior circulation	0.3	4	0	No	Clip	1	5.23	12.4	1.12	25.4	4.39	86	109	3.48	1.72	1.72	1.67333333333333
0	0	0	0	0	0	0	0	0	0	0	0	0	0	0	0	0	0	0	0	0	Young	Male	No	Yes	No	No	No	No	No	No	166	Anterior circulation	0.5	2	0	No	Clip	1	5.87	10.6	0.97	26.2	4.67	171	153	6.59	1.54	1.54	1.54
0	0	0	0	0	0	1	1	1	1	0	0	0	0	0	0	0	0	0	0	0	Old	Female	No	No	No	No	No	No	No	Yes	161	Anterior circulation	0.9	4	0	No	No treatment	1	7.02	10.6	0.97	31.1	4.05	113	74	5.49	1.5	1.5	1.335
0	0	0	0	0	0	0	0	0	0	0	1	0	0	1	0	1	0	0	0	0	Young	Female	No	No	Yes	No	No	No	No	No	121	Anterior circulation	0.4	2.5	0	No	Clip	4	6.7	14.1	1.27	34.5	4.61	116	93	12.35	1.21	1.21	1.18571428571429
0	0	0	0	0	0	0	0	0	0	1	0	1	0	0	0	1	0	1	0	1	Young	Male	No	No	Yes	No	Yes	No	No	No	140	Anterior circulation	0.4	4	0	No	Clip	5	5.71	12.1	1.09	25.9	4.14	129	180	15.32	1.37	1.37	1.092
0	0	0	0	0	0	0	0	0	0	0	0	0	0	0	0	0	0	0	0	0	Young	Male	No	No	No	No	No	No	No	No	173	Anterior circulation	0.6	3	0	No	Clip	2	6.35	11.6	1.05	26.6	4.59	147	214	12.07	1.46	1.46	1.485
0	0	0	0	0	0	0	0	0	0	0	0	0	1	0	0	1	0	0	0	0	Young	Male	No	No	No	No	No	No	No	Yes	135	Anterior circulation	0.8	4	0	No	Clip	1	5.96	11.7	1.06	23.6	4.44	132	149	9.24	1.66	1.66	1.495
0	0	0	0	0	0	0	0	0	0	0	0	0	0	0	0	0	0	0	0	0	Young	Female	No	Yes	No	No	No	No	No	No	128	Anterior circulation	NA	2.5	0	No	Coil	1	5.16	11.9	1.08	25.6	4.19	130	153	3.8	1.71	1.71	1.71
0	0	0	0	0	0	0	0	0	0	0	0	0	0	0	0	0	0	1	0	0	Old	Male	No	Yes	Yes	No	No	No	No	No	136	Anterior circulation	2.5	2.5	0	No	Clip	1	5.73	12	1.09	30.1	4.86	159	147	7.45	1.53	1.53	1.36
0	1	1	1	1	1	1	1	1	1	0	0	1	0	0	0	1	1	0	0	1	Old	Female	No	No	No	No	No	No	No	No	117	Anterior circulation	NA	4	0	Yes	Clip	1	5.23	10.8	0.98	25.7	4.1	115	142	6.14	1.29	1.29	1.04
0	0	0	0	0	0	0	0	0	0	0	0	0	0	0	0	0	0	1	0	0	Young	Female	No	No	No	No	No	No	No	No	145	Anterior circulation	NA	2.5	0	No	Clip	1	4.94	11.6	1.05	36	4.43	137	273	4.71	1.35	1.35	1.35
0	0	0	0	0	0	0	0	0	0	0	0	0	0	0	0	0	0	0	0	0	Young	Female	No	No	No	No	No	No	No	No	198	Posterior circulation	NA	2.5	0	No	Coil	3	6.3	12.5	1.13	25.7	4.34	109	187	8.52	1.36	1.36	1.36
0	0	0	0	0	0	0	0	0	0	0	0	0	0	0	0	0	0	0	0	0	Young	Male	Yes	No	No	No	No	No	No	No	115	Anterior circulation	NA	2.5	0	No	Clip	1	4.38	11.2	1.02	20.8	4	130	167	2.98	1.66	1.66	1.66
0	0	0	0	0	0	0	0	0	0	0	0	0	0	0	0	0	0	0	0	0	Young	Female	No	No	Yes	No	No	No	No	No	135	Anterior circulation	0.5	2	0	No	Clip	1	5.61	12.9	1.16	25.5	4.6	143	274	12.42	1.43	1.43	1.32
0	0	0	0	0	0	0	0	0	0	0	0	0	0	0	0	0	0	0	0	0	Young	Male	No	No	Yes	No	No	No	No	Yes	120	Anterior circulation	NA	1	0	No	Clip	1	5.36	13.8	1.24	26.3	5.2	119	126	4.09	1.82	1.82	1.72666666666667
0	0	0	0	0	0	0	0	0	0	0	0	0	0	0	0	0	0	0	0	0	Young	Male	Yes	Yes	No	No	No	No	No	No	130	Anterior circulation	1.2	4	0	No	Clip	2	7.36	11.5	1.04	22.4	3.82	126	81	4.21	1.81	1.81	1.79666666666667
0	0	0	0	0	0	0	0	0	0	0	0	0	0	0	0	0	0	0	0	0	Young	Female	No	No	No	No	No	No	No	No	165	Anterior circulation	0.7	4	0	No	Clip	1	7.38	12.1	1.09	28	4.34	130	135	9.09	1.57	1.57	1.49
0	0	0	0	0	1	1	1	1	1	1	0	1	0	0	0	1	0	0	0	0	Old	Male	No	No	No	No	No	No	Yes	No	153	Anterior circulation	0.6	4	0	No	Clip	1	5.53	11.9	1.08	29.2	3.54	111	162	4.86	1.4	1.4	1.23285714285714
0	0	0	0	0	0	0	0	0	0	0	0	0	0	0	0	0	0	0	0	0	Young	Male	No	Yes	Yes	No	No	No	No	No	148	Anterior circulation	1	2.5	0	No	Clip	1	6.24	12	1.09	23.2	5.02	145	132	6.98	1.77	1.77	1.55
0	1	1	1	1	1	1	1	1	1	0	0	1	0	0	0	1	0	1	0	1	Old	Female	No	No	No	No	No	No	No	Yes	120	Anterior circulation	NA	4	0	No	No treatment	1	5.37	12.2	1.1	25.1	3.85	111	265	2.85	1.25	1.25	1.29166666666667
0	0	0	0	0	0	0	0	0	0	0	0	1	0	0	0	1	0	0	0	1	Young	Male	No	Yes	Yes	No	No	No	No	No	127	Anterior circulation	1	4	0	No	Coil	4	8.29	12.7	1.15	26.5	4.25	131	186	15	1.86	1.86	1.515
0	0	0	0	0	0	0	0	0	0	0	0	0	0	0	1	1	0	0	0	0	Young	Female	No	No	Yes	No	No	No	No	No	146	Anterior circulation	0.5	4	0	No	Clip	1	4.81	11.7	1.06	29	4.37	117	208	7.11	1.38	1.38	1.2875
0	0	0	0	0	0	0	0	0	0	0	0	0	0	0	0	0	0	0	0	0	Young	Female	No	No	No	No	No	No	No	No	153	Anterior circulation	0.8	2	0	No	Coil	1	5.07	11.4	1.03	28.9	4.12	129	192	5.03	1.87	1.87	1.87
0	0	0	0	0	0	0	0	0	0	0	0	0	0	0	0	0	0	0	0	0	Young	Male	No	Yes	Yes	No	No	No	No	No	154	Anterior circulation	0.5	4	0	No	Clip	1	5.68	12.5	1.13	29.1	4.79	140	104	5.96	1.63	1.63	1.60666666666667
0	0	0	0	0	0	0	0	0	0	0	0	0	0	0	0	0	0	0	0	0	Young	Female	No	No	No	No	No	No	No	No	134	Anterior circulation	0.3	2.5	0	No	Clip	1	8.38	12.8	1.15	31.1	4.28	130	141	4.41	1.49	1.49	1.49666666666667
0	0	0	0	0	0	0	0	0	0	0	0	0	0	0	0	0	0	0	0	0	Young	Male	No	No	No	No	No	No	No	No	112	Posterior circulation	2	2.5	0	No	Clip	1	4.37	10.9	0.99	24.8	5.43	162	222	6.69	1.71	1.71	1.535
0	0	0	0	0	0	0	0	0	1	0	0	0	0	0	0	0	0	0	0	0	Young	Male	No	Yes	No	No	No	No	No	No	145	Anterior circulation	1	2.5	0	No	Clip	2	5.82	11.3	1.03	32.9	4.84	106	226	6.74	0.81	0.81	0.853333333333333
0	0	0	0	0	0	0	0	0	0	0	0	1	0	0	0	1	0	0	0	0	Old	Female	No	No	No	No	No	No	No	No	162	Anterior circulation	0.7	2	0	No	No treatment	1	4.68	NA	NA	25.1	3.49	100	48	1.65	1.82	1.82	1.94666666666667
0	0	0	0	0	0	0	0	1	1	1	0	1	0	0	1	1	1	1	0	0	Young	Male	No	Yes	No	No	No	No	No	Yes	202	Posterior circulation	0.3	4	0	No	Coil	4	9.61	13	1.17	27.1	5.17	161	130	16.65	1.58	1.58	1.198
0	0	0	0	0	0	0	0	0	0	0	0	1	0	0	0	1	0	1	1	0	Young	Female	No	No	No	No	No	No	No	No	267	Anterior circulation	0.3	3	0	No	Clip	2	10.62	11.2	1.02	20.1	4.92	144	156	14.08	1.71	1.71	1.432
0	0	0	0	0	0	0	0	0	0	0	0	0	0	0	0	0	0	0	0	0	Young	Female	No	No	No	No	No	No	No	No	99	Anterior circulation	NA	3	0	No	Clip	2	11.83	NA	NA	27.1	3.62	117	131	11.84	1.54	1.54	1.42
0	0	0	0	0	0	0	0	0	0	0	0	1	0	0	0	1	0	0	0	0	Young	Male	No	No	No	No	No	No	No	No	132	Anterior circulation	0.4	2	0	No	No treatment	1	5.71	12.1	1.09	31	4.65	144	156	8.31	1.65	1.65	1.65
0	0	0	0	0	0	0	0	0	0	0	0	0	0	0	0	0	1	0	0	0	Young	Female	No	No	No	No	No	No	No	Yes	123	Anterior circulation	0.5	4	0	No	Clip	1	6.76	11.7	1.06	30	4.03	119	141	4.15	1.47	1.47	1.4
0	0	0	0	0	0	0	0	0	0	0	0	0	0	0	0	0	0	0	0	0	Young	Female	No	No	No	No	No	No	No	No	163	Anterior circulation	0.4	1	0	No	Clip	1	5.82	13.2	1.19	30.6	4.35	130	151	7.52	1.23	1.23	1.155
0	0	0	0	0	0	0	0	0	0	0	0	0	0	0	0	0	0	1	0	0	Young	Male	No	No	No	No	No	No	No	No	116	Anterior circulation	NA	3	0	No	No treatment	1	5.99	NA	NA	NA	4.02	132	129	13.84	1.39	1.39	1.39
0	0	0	0	0	0	0	0	0	0	0	0	0	0	0	0	0	0	0	0	0	Young	Female	No	No	No	No	No	No	No	No	120	Anterior circulation	0.5	2	0	No	Clip	1	5.59	12.6	1.14	26.9	3.98	123	174	6.22	1.58	1.58	1.365
0	0	0	0	0	0	0	0	0	0	0	0	0	0	0	0	0	0	0	0	0	Young	Female	No	No	No	No	No	No	No	No	136	Anterior circulation	NA	2.5	0	No	Clip	1	5.24	10.7	0.97	28.6	3.74	113	193	4.05	1.53	1.53	1.46
0	0	0	0	0	0	0	0	0	0	0	0	0	0	0	0	0	0	0	0	0	Young	Male	No	Yes	No	No	No	No	No	No	119	Anterior circulation	0.3	2	0	No	Clip	1	5.61	11.6	1.05	24.5	4.45	137	130	5.4	1.37	1.37	1.325
0	0	0	0	0	0	0	0	0	0	0	0	0	0	0	0	0	0	0	0	0	Young	Female	No	No	No	No	No	No	No	No	130	Anterior circulation	0.4	4	0	No	Clip	2	7.43	11.1	1.01	25.6	4.57	125	173	12.27	1.76	1.76	1.635
0	0	0	0	0	0	0	0	0	0	0	0	0	0	0	0	0	0	0	0	0	Young	Female	No	No	No	No	No	No	No	No	194	Anterior circulation	NA	2.5	0	No	Clip	1	6.9	11	1	26.6	4.27	137	186	3.62	1.39	1.39	1.405
0	0	0	0	0	1	1	1	1	1	0	0	0	0	0	0	0	0	0	0	1	Old	Female	No	No	No	No	No	No	No	No	94	Posterior circulation	0.5	4	0	No	No treatment	5	10.38	11.6	1.05	20.1	4.72	150	142	11.16	1.4	1.4	1.4
0	0	0	0	0	0	0	0	0	0	0	0	0	0	0	0	0	1	0	0	0	Young	Female	No	No	No	No	No	No	No	No	105	Anterior circulation	0.5	4	0	No	Clip	4	5.47	11.3	1.03	19.1	3.7	110	163	4.77	1.79	1.79	1.79
0	0	0	0	0	0	0	0	0	0	0	0	1	0	1	1	1	0	0	0	0	Young	Female	No	No	No	No	No	No	No	No	156	Anterior circulation	1	4	0	No	Clip	2	7.02	10.5	0.96	22.1	4.37	129	343	10.63	1.29	1.29	1.118
0	0	0	0	0	0	0	0	0	0	0	0	0	0	0	0	0	0	0	0	0	Young	Male	No	Yes	Yes	No	No	No	No	No	130	Posterior circulation	NA	2.5	0	No	Coil	1	4.94	NA	NA	NA	4.61	149	125	3.06	1.48	1.48	1.48
0	0	0	0	0	0	0	0	0	0	0	0	0	0	0	0	0	0	0	0	0	Young	Female	No	No	No	No	No	No	No	No	150	Anterior circulation	0.3	2	0	No	Clip	1	12.39	12.3	1.11	32	4.3	115	187	14.31	1.22	1.22	1.175
0	0	0	0	0	0	0	0	1	1	0	0	0	0	0	0	0	0	1	0	0	Old	Female	No	No	No	No	No	No	Yes	No	101	Anterior circulation	0.7	2	0	No	Clip	1	6	12.8	1.15	31.2	3.61	108	142	5.29	1.43	1.43	1.315
0	0	0	0	0	0	0	0	0	0	0	0	0	0	0	0	0	0	0	0	0	Young	Male	No	No	No	No	No	No	No	No	157	Posterior circulation	0.5	2.5	0	No	Coil	1	6.11	11.2	1.02	25.3	5.28	161	130	5.38	1.7	1.7	1.7
0	0	0	0	0	0	0	0	0	0	0	0	0	0	1	0	1	0	0	0	0	Young	Male	Yes	Yes	No	No	Yes	No	No	No	121	Posterior circulation	NA	2.5	0	No	Coil	1	4.99	11.9	1.08	28.5	4.95	152	352	4.8	1.49	1.49	1.49
0	0	0	0	0	0	0	0	0	0	0	0	1	0	0	1	1	1	0	0	1	Old	Female	No	No	No	No	No	No	No	No	124	Anterior circulation	0.8	4	0	No	Clip	5	8.24	11.2	1.02	27.4	3.85	116	205	17.87	1.49	1.49	1.26125
0	0	0	0	0	0	0	0	0	0	0	0	0	0	0	0	0	0	0	0	0	Young	Male	No	Yes	No	No	No	No	No	No	143	Anterior circulation	NA	2.5	0	No	Clip	1	5.51	11.2	1.02	32.1	4.49	151	417	2.61	1.36	1.36	1.43
0	0	0	0	0	0	1	1	1	1	0	0	0	0	0	0	0	0	1	1	1	Young	Male	No	No	No	No	No	No	No	No	150	Anterior circulation	1	2	0	No	No treatment	2	8.19	11.3	1.03	29.1	4.84	146	226	6.33	1.21	1.21	1.18
0	0	0	0	0	0	0	0	0	0	0	0	0	0	0	0	0	0	1	0	0	Young	Female	No	No	No	No	No	No	No	No	180	Anterior circulation	1	2.5	0	No	Coil	1	6.64	10.5	0.96	26.9	3.29	100	120	4.63	1.44	1.44	1.305
0	0	0	0	0	0	0	0	0	0	0	0	0	0	0	0	0	0	1	0	0	Young	Female	No	No	Yes	No	No	No	No	No	120	Anterior circulation	NA	2.5	0	No	Coil	1	4.51	11.6	1.05	30	4.18	113	203	3.12	1.25	1.25	1.25
0	0	0	0	0	0	0	0	0	0	0	0	0	0	1	0	1	0	0	0	0	Young	Female	No	No	No	No	No	No	No	No	123	Anterior circulation	0.8	2	0	No	Clip	2	4.75	12	1.09	26	3.49	112	88	3.51	1.3	1.3	1.22
0	1	1	1	1	1	1	1	1	1	0	0	1	0	0	0	1	0	1	1	0	Old	Female	No	No	No	No	No	No	No	Yes	137	Anterior circulation	0.6	4	0	No	Clip	4	6.48	NA	NA	NA	3.75	111	95	13.83	1.01	1.01	1.05333333333333
0	0	0	0	0	1	1	1	1	1	0	0	1	0	0	0	1	0	0	0	0	Old	Male	No	No	Yes	No	No	No	Yes	No	177	Anterior circulation	0.3	2.5	0	No	No treatment	1	6.06	12.8	1.15	34.2	6.13	134	271	9.18	0.97	0.97	1.05333333333333
0	0	0	0	0	0	0	0	0	0	0	0	0	0	0	0	0	0	0	0	0	Young	Female	Yes	No	No	No	No	No	No	No	142	Anterior circulation	2.3	4	0	No	Coil	2	5.9	NA	NA	NA	NA	NA	NA	NA	1.38	1.38	1.38
0	0	0	0	0	0	0	0	0	0	0	0	0	0	0	0	0	0	0	0	0	Young	Female	No	No	No	No	No	No	No	No	139	Anterior circulation	0.3	4	0	No	Clip	1	6.71	12.1	1.09	32.7	5.32	118	171	7.37	1.69	1.69	1.69
0	0	0	0	0	0	0	0	0	0	0	0	0	0	0	0	0	0	0	0	0	Young	Female	No	No	No	No	No	No	No	No	175	Anterior circulation	0.7	4	0	No	No treatment	1	8.48	NA	NA	22.7	4.03	112	203	10.81	1.47	1.47	1.47
1	1	1	1	1	1	1	1	1	1	0	1	0	0	0	0	0	0	1	1	1	Young	Female	No	No	No	No	No	No	No	No	143	Anterior circulation	0.5	4	0	No	No treatment	1	6.55	12.4	1.12	25.3	3.74	120	158	7.6	1.28	1.28	1.28
0	0	0	0	0	0	0	0	0	0	0	0	0	0	0	1	1	1	1	0	0	Young	Female	No	No	No	No	No	No	No	No	140	Anterior circulation	0.8	2	0	No	No treatment	1	6.13	11.6	1.05	24.1	5.08	137	271	9.23	1.42	1.42	1.39333333333333
0	0	0	0	0	0	0	0	0	1	0	0	0	0	0	0	0	0	0	0	0	Young	Female	No	No	No	No	No	No	No	No	146	Anterior circulation	0.3	2	0	No	Clip	1	13.73	10.9	0.99	23.8	4.51	140	234	5.48	1.69	1.69	1.455
0	0	0	0	0	0	0	0	0	0	0	0	0	0	1	0	1	0	0	0	0	Young	Female	No	No	Yes	No	No	No	No	No	125	Anterior circulation	NA	2.5	0	No	Clip	1	5.21	11.4	1.03	23.8	4.33	131	143	2.46	1.51	1.51	1.32
0	0	0	0	0	0	0	0	0	0	0	0	0	0	0	0	0	0	1	0	0	Young	Female	No	No	No	No	No	No	No	No	118	Anterior circulation	1	4	0	No	Clip	2	5.42	11.2	1.02	22.1	4.3	129	89	7.81	1.36	1.36	1.38
0	0	0	0	0	0	0	0	0	0	0	0	0	0	0	0	0	0	0	0	0	Young	Male	No	Yes	No	No	No	No	No	No	129	Anterior circulation	0.4	3	0	No	Clip	4	6.54	10.8	0.98	25.1	4.71	151	171	6.29	1.7	1.7	1.57
0	0	0	0	0	0	0	0	0	0	0	0	0	0	0	0	0	0	0	0	0	Young	Female	No	No	No	No	No	No	No	No	134	Anterior circulation	0.8	4	0	No	Clip	1	7.4	13.4	1.21	36.6	2.76	82	92	13.48	0.99	0.99	1.28666666666667
0	0	0	0	0	0	0	0	0	0	0	0	0	0	0	0	0	0	1	0	1	Young	Female	No	No	No	No	No	No	No	No	141	Anterior circulation	0.6	3	0	No	No treatment	2	5.05	11.1	1.01	23.7	5.29	166	219	10.65	1.31	1.31	1.16
0	0	0	0	0	0	0	0	0	0	0	0	0	0	1	0	1	0	0	0	0	Old	Male	No	Yes	No	Yes	No	No	No	Yes	162	Anterior circulation	0.5	4	0	No	Clip	1	10.51	11	1	30.8	4.37	139	184	10.67	1.79	1.79	1.44333333333333
0	0	0	0	0	0	0	0	0	0	0	0	0	0	0	0	0	0	0	0	1	Young	Male	No	Yes	No	No	No	No	No	No	121	Anterior circulation	0.5	3	0	No	Clip	5	4.71	13.1	1.18	30.9	3.66	111	134	9	1.55	1.55	1.49
0	0	0	0	0	0	0	0	0	0	0	0	0	0	0	0	0	0	0	0	0	Young	Female	No	No	No	No	No	No	No	No	130	Anterior circulation	0.5	4	0	No	Clip	2	8.28	11.4	1.03	23.7	4.36	131	126	6.47	1.83	1.83	1.715
0	0	0	0	0	0	0	0	0	0	0	0	0	0	0	0	0	0	0	0	0	Young	Male	No	No	No	No	No	No	No	No	132	Anterior circulation	0.8	2.5	0	No	Clip	1	6.17	NA	NA	NA	4.08	126	125	8.01	1.34	1.34	1.37
0	0	0	0	0	0	0	0	0	0	0	0	0	0	0	0	0	0	0	0	0	Young	Female	No	No	No	No	No	No	No	No	114	Anterior circulation	0.15	2.5	0	No	Clip	2	5.16	10.1	0.92	22.9	4.29	123	184	8.2	1.3	1.3	1.3
0	0	0	0	0	0	0	0	0	0	0	0	0	0	0	0	0	0	0	0	0	Young	Male	No	Yes	Yes	No	No	No	No	No	156	Anterior circulation	0.9	2	0	No	Clip	1	5.33	10.7	0.97	23.9	4.22	137	129	6.89	1.85	1.85	1.85
0	0	0	0	0	0	1	1	1	1	0	0	0	0	0	0	0	0	1	0	1	Young	Female	No	No	No	No	No	No	No	No	158	Posterior circulation	NA	2.5	0	No	No treatment	1	5.83	12.1	1.09	27.5	3.64	109	247	5.37	1.25	1.25	1.25
1	1	1	1	1	1	1	1	1	1	0	0	0	0	0	1	1	0	0	0	1	Young	Male	No	Yes	No	No	No	No	No	No	140	Anterior circulation	NA	4	0	No	Clip	5	8.09	10.9	0.99	22.4	6.11	169	211	17.72	1.77	1.77	1.77
0	0	0	0	0	0	0	0	0	0	0	0	0	0	0	0	0	0	0	0	0	Old	Female	No	No	Yes	No	No	No	No	Yes	167	Anterior circulation	0.6	2	0	No	Clip	1	6.45	10.8	0.98	31.4	4.24	140	136	7.49	1.39	1.39	1.35
0	0	1	1	1	1	1	1	1	1	0	0	0	0	0	0	0	0	1	0	0	Old	Female	No	No	No	No	No	No	No	No	141	Anterior circulation	1	3	0	No	Coil	1	9.38	12	1.09	24.9	3.85	88	164	8.15	1.6	1.6	1.395
0	0	0	0	0	0	0	0	0	0	0	0	1	0	0	0	1	0	0	0	0	Old	Male	No	Yes	No	No	No	No	No	No	160	Anterior circulation	0.8	4	0	No	Clip	1	8.47	12.6	1.14	34	3.55	119	180	14.3	1.54	1.54	1.6575
0	0	0	0	0	0	0	0	0	0	0	0	0	0	1	0	1	1	0	0	0	Young	Male	No	Yes	No	No	No	No	No	No	132	Posterior circulation	NA	4	0	No	Clip	5	5.82	10.4	0.95	23.5	4.14	130	167	12.55	1.81	1.81	1.665
0	0	0	0	0	0	0	0	0	0	0	0	0	0	0	0	0	0	0	0	0	Young	Male	No	Yes	No	No	No	No	No	No	129	Anterior circulation	NA	4	0	No	Clip	1	7.97	10.8	0.98	28.7	4.65	155	171	7.14	1.5	1.5	1.42
0	0	0	0	0	0	0	0	0	0	0	0	0	0	0	0	0	0	1	0	0	Young	Female	No	No	Yes	No	No	No	No	No	151	Anterior circulation	0.9	1	0	No	Clip	2	4.68	11.1	1.01	26.7	4.14	112	184	10.68	1.91	1.91	1.91
0	0	0	0	0	0	0	0	0	0	0	0	1	0	1	0	1	0	0	0	0	Old	Female	No	No	No	No	No	No	Yes	No	140	Anterior circulation	0.8	1	0	No	No treatment	1	5.79	11.9	1.08	27.1	4.33	139	160	5.2	1.56	1.56	1.43
0	0	0	0	0	0	0	0	0	0	0	0	1	0	0	0	1	0	0	0	0	Young	Female	No	No	No	No	No	No	No	No	111	Anterior circulation	0.2	4	0	No	Clip	1	6.64	11.6	1.05	25.2	3.81	120	135	11.84	1.78	1.78	1.7225
0	0	0	0	0	0	0	0	0	0	0	0	0	0	0	0	0	0	0	0	0	Old	Male	No	Yes	No	No	No	No	Yes	No	141	Anterior circulation	NA	2	0	No	Clip	1	5.59	11	1	21.8	4.2	125	77	6.7	1.2	1.2	1.25333333333333
0	0	0	0	0	0	0	0	0	0	0	0	0	0	0	0	0	0	0	0	0	Young	Female	No	No	No	No	No	No	No	No	128	Anterior circulation	0.5	2	0	No	Clip	1	5.3	11	1	23.8	3.86	122	157	7.27	1.31	1.31	1.285
0	0	0	0	0	0	0	0	0	0	0	0	0	0	0	0	0	1	0	0	0	Young	Male	No	Yes	No	No	No	No	No	No	134	Anterior circulation	1.8	2	0	No	Clip	1	8.98	12.6	1.14	33.5	4.29	138	210	8.8	1.96	1.96	1.655
0	0	1	1	1	1	1	1	1	1	1	0	1	0	0	1	1	1	1	0	1	Old	Female	No	No	No	No	No	No	No	Yes	109	Anterior circulation	3	2.5	0	No	Clip	1	4.68	11.9	1.08	34.2	4.36	130	210	4.94	1.66	1.66	1.71571428571429
0	1	1	1	1	1	1	1	1	1	1	0	0	0	0	0	0	0	0	0	1	Young	Male	No	Yes	No	No	No	No	No	No	93	Anterior circulation	0.4	4	1	No	Clip	5	11.48	11.9	1.08	22.7	5.22	150	209	22.53	1.92	1.92	1.69
0	0	0	0	0	0	0	0	0	1	0	0	1	0	1	0	1	1	0	0	0	Old	Female	No	No	No	No	No	No	Yes	No	180	Anterior circulation	0.9	2	0	No	Coil	1	6.23	12.1	1.09	24.3	3.77	117	133	7.97	1.83	1.83	1.54
0	0	0	0	0	0	0	0	0	0	0	0	0	0	0	0	0	0	0	0	0	Young	Female	No	No	No	No	No	No	No	No	157	Anterior circulation	0.7	2	0	No	Clip	2	6.54	10.6	0.97	21.8	5.66	162	246	7.89	1.46	1.46	1.35
1	1	1	1	1	1	1	1	1	1	1	0	1	1	1	1	1	1	0	0	1	Young	Male	No	No	Yes	Yes	No	No	Yes	No	128	Anterior circulation	NA	2.5	0	Yes	Clip	5	8.82	12.2	1.1	30.6	5.13	155	100	9.13	0.99	0.99	1.02
0	0	0	0	0	0	0	0	0	0	0	0	0	0	0	0	0	0	0	0	0	Young	Male	No	Yes	Yes	No	No	No	No	No	200	Anterior circulation	NA	2.5	0	No	Clip	1	9.79	11.2	1.02	23.8	5.24	162	129	18.56	1.78	1.78	1.608
0	0	0	0	0	0	0	0	0	0	0	0	0	0	0	0	0	0	0	0	0	Old	Female	No	No	No	No	No	No	No	No	113	Anterior circulation	0.5	2.5	0	No	Clip	1	6.92	14.6	1.31	28.4	3.8	120	132	12.21	1.45	1.45	1.455
0	0	0	0	0	0	0	0	0	0	0	0	0	0	0	0	0	0	0	0	0	Young	Male	No	No	Yes	No	No	No	No	No	120	Anterior circulation	NA	2.5	0	No	Clip	1	4.46	11.1	1.01	23.7	4.23	127	117	7.46	1.64	1.64	1.685
0	0	0	0	0	0	0	0	0	0	0	0	0	0	0	0	0	0	0	0	0	Old	Female	No	No	Yes	No	Yes	No	No	No	137	Anterior circulation	NA	2.5	0	No	Clip	1	4.24	11.3	1.03	25.4	3.96	126	122	5.63	1.35	1.35	1.24
0	0	0	0	0	0	0	0	0	0	0	0	0	0	0	0	0	0	0	0	0	Young	Female	No	No	Yes	No	No	No	No	No	117	Anterior circulation	NA	2	0	No	Coil	1	6.63	11.8	1.07	24.1	3.6	114	117	14.68	1.65	1.65	1.625
0	0	0	0	0	0	1	1	1	1	1	0	1	0	0	1	1	1	0	0	1	Young	Male	No	Yes	Yes	No	No	No	No	Yes	134	Anterior circulation	NA	2.5	0	No	Clip	5	11.9	12.3	1.11	30.4	3.27	106	70	6.87	1.26	1.26	1.38
0	1	1	1	1	1	1	1	1	1	0	0	1	0	0	0	1	0	1	1	1	Young	Female	No	No	No	No	No	No	No	Yes	168	Anterior circulation	NA	4	0	No	Clip	1	5.53	11.6	1.05	24.7	4.91	152	239	9.78	1.35	1.35	1.23666666666667
0	0	0	0	0	0	0	1	1	1	0	0	1	1	1	0	1	0	1	0	0	Young	Male	No	No	No	No	No	No	No	No	141	Anterior circulation	0.4	4	0	No	Coil	1	4.97	12.6	1.14	26.7	5.96	181	158	5.72	1.53	1.53	1.37285714285714
0	1	1	1	1	1	1	1	1	1	1	0	0	0	0	0	0	0	0	0	1	Young	Male	Yes	Yes	Yes	No	No	No	No	Yes	148	Anterior circulation	0.4	4	0	No	Clip	5	7.53	12.8	1.15	28.2	5.2	159	129	18.92	1.89	1.89	1.265
0	0	0	0	0	0	0	0	0	0	0	0	0	0	0	0	0	0	0	0	0	Young	Male	No	Yes	Yes	No	No	No	No	No	137	Anterior circulation	0.7	3	0	No	Clip	1	6.05	11.9	1.08	28.2	5.36	179	199	11.12	2.16	2.16	1.78666666666667
0	0	0	0	0	0	0	0	0	0	0	0	1	0	0	0	1	0	0	0	0	Young	Male	No	Yes	Yes	No	No	No	No	No	148	Posterior circulation	0.2	4	0	No	No treatment	4	6.41	NA	NA	23.5	5.16	168	146	7.97	1.6	1.6	1.43666666666667
1	1	1	1	1	1	1	1	1	1	1	0	0	0	0	0	0	0	0	0	1	Young	Female	No	No	No	No	No	No	No	No	163	Anterior circulation	NA	2	0	No	Clip	2	9.71	12.1	1.09	29.7	5.03	144	141	7.32	1.33	1.33	1.23
0	0	0	0	1	1	1	1	1	1	0	0	1	0	0	0	1	1	0	0	1	Young	Male	No	No	No	No	No	No	No	Yes	132	Anterior circulation	1.1	4	0	No	Clip	5	9.42	12.9	1.16	31.6	4.34	133	97	13.97	1.63	1.63	1.275
0	0	0	0	0	0	0	0	0	0	0	1	1	0	1	1	1	0	1	0	1	Young	Male	No	No	Yes	No	No	No	Yes	No	173	Anterior circulation	NA	4	0	Yes	Clip	5	6.52	15.2	1.36	34.6	3.2	105	134	5.56	1.36	1.36	1.11125
0	0	0	1	1	1	1	1	1	1	0	0	0	0	0	0	0	0	0	0	1	Young	Female	No	No	No	No	No	No	No	No	108	Anterior circulation	1	2	0	No	No treatment	2	5.7	11.8	1.07	25.4	4.18	127	285	5.69	1.21	1.21	1.14666666666667
0	0	0	0	0	0	0	0	0	0	0	0	0	0	0	0	0	0	0	0	0	Young	Female	No	No	Yes	No	No	No	No	No	157	Anterior circulation	0.5	3	0	No	Clip	1	5.05	11.9	1.08	26.9	4.74	155	110	6.22	1.51	1.51	1.426
0	0	0	0	0	0	0	0	0	0	0	0	0	0	0	0	0	1	0	0	0	Young	Female	No	No	Yes	No	No	No	No	No	176	Anterior circulation	0.5	4	0	No	Clip	4	10.54	12.1	1.09	24.9	3.93	105	184	8.18	1.5	1.5	1.37
1	1	1	1	1	1	1	1	1	1	0	0	1	0	0	0	1	0	1	1	1	Young	Male	No	Yes	No	No	No	No	No	Yes	174	Anterior circulation	0.7	4	0	No	No treatment	5	12.97	10.9	0.99	24.4	4.56	147	74	16.16	1.72	1.72	1.62
0	0	0	0	0	0	0	0	0	0	0	0	0	0	0	0	0	0	0	0	0	Young	Female	No	No	Yes	No	No	No	No	No	152	Anterior circulation	0.7	4	0	No	Clip	4	8.03	11.8	1.07	22.7	3.29	102	61	5.06	1.18	1.18	1.09
0	0	0	0	0	0	0	0	0	0	0	0	0	0	1	0	1	0	0	0	0	Young	Male	No	Yes	No	No	No	No	No	No	124	Anterior circulation	0.7	4	0	No	Clip	4	6.57	11.3	1.03	30.1	4.1	128	200	19.02	1.89	1.89	2.075
0	0	0	1	1	1	1	1	1	1	0	1	1	0	0	0	1	1	1	0	1	Old	Female	No	No	No	No	No	No	No	No	150	Anterior circulation	0.5	1	0	No	Clip	4	10.65	NA	NA	NA	3.92	121	150	13.83	1.37	1.37	1.2775
0	0	0	0	0	0	0	0	0	0	0	0	0	0	0	0	0	0	0	0	0	Young	Female	No	No	No	No	No	No	No	No	184	Anterior circulation	0.5	4	0	No	Clip	4	5.13	NA	NA	NA	3.89	135	134	7.46	1.9	1.9	1.66333333333333
0	0	0	0	0	0	0	0	0	0	0	0	0	0	0	0	0	0	0	0	0	Young	Female	No	No	No	No	No	No	No	No	135	Anterior circulation	NA	1	0	No	Coil	1	5.02	NA	NA	NA	4.05	122	245	6.67	1.63	1.63	1.465
0	0	0	0	0	0	0	0	0	1	0	0	0	0	0	0	0	0	0	0	0	Young	Female	No	No	No	No	Yes	No	No	Yes	108	Anterior circulation	2.2	2.5	0	No	No treatment	1	4.97	11.8	1.07	24	5.19	117	93	2.97	1.67	1.67	1.67
0	0	0	0	0	0	0	0	0	0	0	0	0	0	0	0	0	0	1	0	0	Young	Female	No	No	No	No	No	No	No	No	131	Anterior circulation	0.4	4	0	No	Clip	1	6.34	NA	NA	NA	3.69	113	159	5.31	1.42	1.42	1.405
0	0	0	0	0	0	0	0	0	0	0	0	0	0	0	0	0	0	0	0	0	Old	Female	No	No	Yes	No	No	No	No	No	166	Anterior circulation	0.5	4	0	No	Clip	1	5.43	11.3	1.03	25.6	4.52	134	200	7.65	1.58	1.58	1.57
0	0	0	0	0	0	0	0	0	0	0	0	0	0	0	0	0	0	0	0	0	Young	Female	No	No	No	No	No	No	No	No	140	Anterior circulation	0.5	2.5	0	No	Clip	1	5.16	12.8	1.15	30.8	4.49	129	170	3.8	1.72	1.72	1.655
0	0	0	0	0	1	1	1	1	1	0	0	1	0	0	0	1	1	1	0	1	Young	Female	No	No	No	No	No	No	No	No	128	Anterior circulation	0.3	4	0	No	Clip	5	8.86	13.9	1.25	24.9	4.33	120	167	16.1	1.08	1.08	1.0775
0	0	0	0	0	0	1	1	1	1	0	0	0	0	0	0	0	0	0	0	0	Old	Female	No	No	No	No	No	No	No	No	130	Anterior circulation	NA	2.5	0	No	Coil	1	5.6	11.5	1.04	29.9	2.9	94	225	6.34	1.48	1.48	1.445
0	0	0	0	0	0	0	0	0	1	0	0	0	0	0	0	0	1	0	0	0	Young	Female	No	No	No	No	No	No	No	No	150	Anterior circulation	0.4	4	0	No	Clip	2	6.93	9	0.83	18.8	4.39	124	253	9.99	1.68	1.68	1.546
0	0	0	0	0	0	0	0	0	0	0	0	0	1	0	0	1	0	1	0	0	Young	Male	No	No	No	No	No	No	No	No	155	Anterior circulation	0.5	4	0	No	Clip	4	5.51	12	1.09	28.1	3.48	106	222	10.68	1.42	1.42	1.198
1	0	1	1	1	1	1	1	1	1	0	0	1	1	1	1	1	1	0	0	1	Young	Female	No	No	No	No	No	No	Yes	No	170	Anterior circulation	0.3	4	0	No	Clip	5	9.98	11.3	1.03	26.4	4.22	125	195	13.55	1.21	1.21	1.62714285714286
0	0	0	0	0	0	0	0	0	0	0	0	0	0	0	0	0	0	0	0	0	Old	Male	No	Yes	Yes	No	No	No	No	No	114	Anterior circulation	0.4	4	0	No	Clip	1	8.7	10.9	0.99	24.7	4.72	156	178	12.86	1.61	1.61	1.4375
0	1	1	1	1	1	1	1	1	1	0	0	0	0	0	0	0	0	0	0	1	Young	Male	No	Yes	Yes	No	No	No	No	No	235	Posterior circulation	0.9	4	0	No	No treatment	5	6.14	NA	NA	NA	4.67	137	179	12.94	1.65	1.65	1.65
0	0	0	0	0	0	0	0	0	0	0	0	1	0	0	0	1	0	0	0	1	Young	Female	No	No	No	No	No	No	No	No	160	Anterior circulation	NA	4	0	No	Clip	5	7.97	11.8	1.07	21.9	3.04	95	96	14.81	1.06	1.06	1.02
0	0	0	0	0	0	1	1	1	1	0	1	0	0	0	0	0	1	0	0	1	Young	Female	No	No	No	No	No	No	No	No	122	Anterior circulation	2.8	4	0	No	No treatment	4	6.88	11.9	1.08	24	4.54	135	121	16.36	1.98	1.98	1.98
0	0	0	0	0	0	0	0	0	0	0	0	0	0	0	0	0	0	0	0	0	Young	Male	Yes	No	No	No	No	No	No	No	103	Anterior circulation	NA	2.5	0	No	Coil	4	4.69	12.3	1.11	29.9	5.13	112	79	2.75	1.58	1.58	1.48
0	0	0	0	0	0	0	0	0	0	0	0	0	0	0	0	0	0	1	0	0	Young	Male	No	Yes	Yes	No	No	No	No	No	166	Anterior circulation	NA	2.5	0	No	Clip	1	7.16	12.2	1.1	28.2	4.15	125	133	4.74	0.98	0.98	0.93
0	0	0	0	0	0	0	0	0	0	0	0	0	0	0	0	0	0	0	0	0	Young	Male	No	No	No	No	No	No	No	No	114	Anterior circulation	NA	2.5	0	No	Coil	1	4.66	11.8	1.07	27.7	4.81	107	329	1.84	2.07	2.07	2.11
0	0	0	0	0	0	0	0	0	0	0	0	0	0	0	0	0	0	0	0	0	Young	Male	No	Yes	No	No	No	No	No	No	123	Anterior circulation	NA	3	0	No	Clip	2	4.48	10.6	0.97	21.2	4.88	152	255	12.54	1.22	1.22	1.33
0	0	0	0	0	0	0	0	0	0	0	0	0	0	0	0	0	0	0	0	0	Young	Female	No	No	Yes	No	No	No	No	No	169	Anterior circulation	0.7	4	0	No	Clip	1	9.86	10.9	0.99	22	4	129	114	8.25	1.66	1.66	1.575
0	0	0	0	0	0	0	0	0	0	1	0	0	0	0	0	0	0	0	0	0	Young	Male	No	No	No	No	No	No	Yes	No	167	Anterior circulation	0.8	4	0	No	Clip	1	5.76	11.9	1.08	26	4.83	140	86	6.82	1.28	1.28	0.956666666666667
0	0	0	0	0	1	1	1	1	1	0	0	0	0	1	0	1	0	0	1	0	Young	Female	No	No	No	No	No	No	No	No	139	Anterior circulation	0.4	4	0	No	Clip	4	10.68	11.3	1.03	24.8	4.69	133	142	12.27	1.74	1.74	1.2675
1	1	1	1	1	1	1	1	1	1	0	0	0	0	0	0	0	0	1	0	1	Young	Female	No	No	Yes	No	No	No	No	No	119	Anterior circulation	NA	2	0	No	Clip	1	8.06	10.8	0.98	24.1	4.63	138	136	7.15	1.51	1.51	1.48
0	0	0	0	0	0	0	0	0	0	0	0	0	0	0	0	0	0	0	0	0	Young	Female	No	No	No	No	No	No	No	No	135	Anterior circulation	NA	2.5	0	No	Clip	1	5.58	10.6	0.97	21.4	3.65	108	111	12.32	1.39	1.39	1.38
1	1	1	1	1	1	1	1	1	1	0	0	0	0	0	0	0	1	0	1	1	Young	Male	No	No	No	No	No	No	No	No	111	Anterior circulation	0.7	4	0	No	No treatment	2	9.66	10.9	0.99	23.3	4.25	137	147	7.22	1.77	1.77	1.77
0	0	0	0	0	0	0	0	0	0	0	0	1	0	0	1	1	1	0	0	1	Young	Male	No	Yes	No	No	No	No	No	No	126	Anterior circulation	0.6	4	0	Yes	Clip	5	6.7	13.4	1.21	28	4.7	147	144	16.74	1.6	1.6	1.36142857142857
0	0	0	0	0	0	0	0	0	0	0	0	0	0	0	0	0	1	0	0	0	Young	Male	No	No	Yes	No	No	No	No	No	135	Anterior circulation	4	2.5	0	No	Clip	1	4.92	10.3	0.94	24.2	4.13	126	233	2.78	1.5	1.5	1.545
0	0	0	0	0	0	0	0	0	0	0	0	0	0	0	0	0	0	0	0	0	Young	Male	No	No	No	No	No	No	No	No	118	Anterior circulation	0.8	2	0	No	Clip	4	5.31	13.4	1.21	29.7	4.81	94	249	12.12	1.87	1.87	1.86
0	0	0	0	0	0	0	0	0	0	0	0	0	0	0	0	0	0	0	0	0	Young	Female	No	No	No	No	No	No	No	No	148	Anterior circulation	0.8	4	0	No	Clip	1	7.48	11.9	1.08	26.7	3.78	115	161	11.12	1.32	1.32	1.24
0	0	0	0	0	0	0	0	0	0	0	0	0	0	0	0	0	0	1	0	1	Young	Female	No	No	No	No	No	No	No	Yes	132	Anterior circulation	0.8	3	0	No	Clip	1	5.81	11.8	1.07	22.9	4.58	136	115	11.78	1.47	1.47	1.5775
0	0	0	0	0	0	0	0	0	0	0	0	1	0	0	0	1	0	0	0	1	Old	Male	No	No	No	No	No	No	No	No	125	Anterior circulation	0.6	4	0	No	Clip	5	8.48	11.4	1.03	24.7	4.01	127	81	16.43	1.45	1.45	1.158
0	0	0	0	0	0	0	0	0	0	0	0	0	0	1	0	1	0	1	0	0	Young	Male	No	Yes	Yes	No	No	No	No	No	157	Anterior circulation	0.3	2.5	0	No	No treatment	1	5.93	11.4	1.03	23.7	4.28	142	156	4.26	1.97	1.97	1.97
0	0	0	0	0	0	0	0	0	0	0	0	0	0	0	1	1	0	0	0	1	Young	Female	No	No	No	No	No	No	No	No	147	Anterior circulation	0.6	4	0	No	Clip	5	7.19	11.4	1.03	25.4	4.2	113	118	13.84	1.8	1.8	1.38
0	0	0	0	0	0	0	0	0	0	0	0	1	0	1	0	1	0	0	0	1	Young	Female	No	No	No	No	No	No	No	No	164	Anterior circulation	1.4	2.5	0	No	No treatment	2	8.01	11.6	1.05	34	2.67	80	150	8.53	1.32	1.32	1.105
0	1	1	1	1	1	1	1	1	1	0	0	0	0	0	0	0	0	0	1	1	Young	Female	No	No	No	No	No	No	No	No	190	Anterior circulation	0.9	1	0	Yes	Clip	4	7.61	11.9	1.08	21.8	4.06	121	65	7.87	1.13	1.13	1.0525
0	0	0	0	0	0	0	0	0	0	0	0	0	0	0	0	0	0	0	0	0	Young	Female	No	No	No	No	No	No	No	No	121	Anterior circulation	NA	2.5	0	No	Clip	1	5.4	10.3	0.94	27.9	4.55	137	279	4.45	2.02	2.02	1.7675
1	1	1	1	1	1	1	1	1	1	0	0	1	0	0	0	1	0	0	0	1	Young	Female	No	No	No	No	No	No	No	No	100	Anterior circulation	0.3	4	0	No	No treatment	5	12.23	12.4	1.12	19.7	5.81	179	227	31.69	1.47	1.47	1.47
0	0	0	0	0	0	0	0	0	0	0	0	0	0	0	0	0	1	0	0	0	Young	Female	No	No	Yes	No	No	No	No	No	212	Anterior circulation	2.3	2.5	0	No	Clip	1	6.27	10.5	0.96	22	4.74	141	241	10.17	1.45	1.45	1.50333333333333
0	0	0	0	0	0	0	0	0	0	0	0	1	1	0	1	1	1	1	0	1	Young	Female	No	No	Yes	No	No	No	No	No	145	Anterior circulation	0.9	4	0	No	Clip	5	8.69	13.5	1.21	31.1	2.86	88	111	6.56	1.17	1.17	1.53375
0	0	0	0	0	0	0	0	0	0	0	0	0	0	0	0	0	0	0	0	0	Young	Female	No	No	No	No	No	No	No	No	169	Anterior circulation	NA	2	0	No	Clip	1	4.98	11.2	1.02	20.8	4.24	131	120	3.97	1.39	1.39	1.45
0	0	0	0	0	0	0	0	0	0	0	0	0	0	0	0	0	0	0	0	0	Young	Male	No	Yes	No	No	No	No	No	No	160	Anterior circulation	0.8	2	0	No	Clip	1	5.32	13	1.17	32.9	3.47	120	115	6.74	1.3	1.3	1.67
0	0	0	0	0	0	0	0	0	0	0	0	0	0	0	0	0	0	0	0	0	Young	Male	No	Yes	No	No	No	No	No	No	106	Anterior circulation	0.4	3	0	No	Clip	1	5.72	10.8	0.98	20.8	4.74	144	150	10.13	1.88	1.88	1.78
0	0	0	0	0	0	0	0	0	0	0	0	0	0	1	0	1	0	0	0	0	Young	Female	No	No	No	No	No	No	No	No	155	Anterior circulation	0.3	3	0	No	Clip	1	6.82	11.6	1.05	20.6	4.18	120	154	9.3	1.23	1.23	1.19666666666667
0	0	0	0	0	0	0	0	0	0	0	0	0	0	0	0	0	0	0	0	0	Young	Male	No	No	No	No	No	No	No	No	119	Anterior circulation	0.3	2.5	0	No	Clip	1	4.34	11	1	24.5	4.93	164	221	5.88	1.79	1.79	1.54
0	0	0	0	0	0	0	0	0	0	0	0	0	0	0	0	0	0	0	0	0	Young	Male	No	Yes	No	No	No	No	No	Yes	111	Anterior circulation	0.3	2	0	No	Clip	1	6.49	14.7	1.32	36.1	4.16	135	98	5.81	1.43	1.43	1.34
1	1	1	1	1	1	1	1	1	1	0	0	0	0	0	0	0	0	0	0	1	Old	Male	No	No	No	No	No	No	No	No	174	Anterior circulation	0.4	4	0	No	No treatment	5	6.87	12.1	1.09	23.8	4.76	150	154	16.35	2.04	2.04	1.31
0	0	0	0	0	0	0	0	0	0	0	0	0	0	0	0	0	0	0	0	0	Young	Female	No	No	No	No	No	No	No	No	130	Anterior circulation	0.5	2.5	0	No	Clip	1	4.45	11.8	1.07	26.5	4.06	132	306	3.86	1.48	1.48	1.40666666666667
0	0	0	0	0	0	0	0	0	0	0	0	0	0	1	1	1	1	0	0	0	Young	Female	No	No	Yes	No	No	No	No	No	132	Anterior circulation	0.8	2.5	0	No	Clip	1	7.09	12	1.09	22	3.39	101	130	9.87	1.25	1.25	1.472
1	1	1	1	1	1	1	1	1	1	0	0	0	0	0	0	0	0	0	0	1	Young	Female	No	No	No	No	No	No	No	No	179	Anterior circulation	0.5	4	0	No	Clip	4	5.73	10.9	0.99	26.4	4.27	132	105	7.72	1.82	1.82	1.54166666666667
0	0	0	0	0	0	0	0	0	0	0	0	0	0	1	1	1	0	0	0	0	Young	Female	No	No	Yes	No	No	No	No	No	140	Anterior circulation	0.6	4	0	No	Clip	4	13.82	12.3	1.11	27.1	4.07	125	174	11.41	1.14	1.14	1.105
0	0	0	0	0	0	0	0	0	0	0	0	0	0	0	0	0	0	0	0	0	Old	Female	No	No	Yes	No	No	No	No	No	145	Anterior circulation	0.7	4	0	No	Coil	4	6.7	11.4	1.03	21.5	3.94	119	141	7.31	1.55	1.55	1.5
0	0	0	0	0	0	0	0	0	0	0	0	0	0	0	0	0	0	0	0	0	Young	Female	No	No	Yes	No	No	No	No	No	172	Anterior circulation	0.4	4	0	No	Clip	1	7.57	11.7	1.06	20.9	4.75	136	171	8.55	1.29	1.29	1.37
0	0	0	0	0	0	0	0	0	0	0	0	0	0	0	0	0	0	0	0	0	Young	Female	No	No	No	No	No	No	No	No	138	Anterior circulation	0.5	4	0	No	Coil	4	7.46	11.1	1.01	22.9	2.47	109	105	8.94	1.97	1.97	1.97
0	0	0	0	0	0	0	0	0	0	0	0	0	0	0	0	0	0	0	0	0	Young	Female	No	No	Yes	No	No	No	No	No	113	Anterior circulation	0.5	2.5	0	No	Clip	1	5.41	10.2	0.93	25	3.42	107	211	6.57	1.38	1.38	1.275
1	1	1	1	1	1	1	1	1	1	0	0	1	0	0	0	1	0	0	0	1	Young	Female	No	No	Yes	No	No	No	No	No	162	Anterior circulation	0.7	4	0	No	Clip	4	6.33	12.1	1.09	31.7	3.2	102	123	6.57	1.39	1.39	1.36
0	0	0	0	0	0	0	0	0	0	0	0	1	0	0	0	1	0	0	0	0	Young	Female	No	No	No	No	No	No	No	No	137	Anterior circulation	NA	2.5	0	No	Clip	4	6.33	10.9	0.99	32.7	4.62	142	123	8.37	1.48	1.48	1.4325
0	0	0	0	0	0	0	0	1	1	0	0	0	0	0	0	0	0	0	0	0	Old	Female	No	No	Yes	No	No	No	No	No	186	Anterior circulation	0.6	2	0	No	No treatment	1	5.83	11.2	1.02	21.4	4.81	143	158	8.94	1.06	1.06	1.06
0	0	0	0	0	0	0	0	0	0	0	0	1	0	1	0	1	0	0	0	0	Young	Male	No	No	No	No	No	No	No	No	137	Anterior circulation	1.9	2.5	0	No	Clip	1	6.55	11.7	1.06	25.4	5.52	170	243	5.69	1.79	1.79	1.46125
0	0	0	0	0	0	0	0	0	0	0	0	0	0	0	0	0	0	0	0	0	Young	Male	No	No	No	No	No	No	No	No	123	Anterior circulation	NA	2.5	0	No	No treatment	1	5.77	12.8	1.15	24.5	4.31	143	154	6.29	1.66	1.66	1.66
0	0	0	0	0	0	0	0	0	0	0	0	0	0	0	0	0	0	0	0	1	Young	Female	No	No	No	No	No	No	No	No	137	Anterior circulation	0.5	4	0	No	Clip	2	5.99	NA	NA	NA	NA	NA	NA	NA	1.35	1.35	1.4225
0	0	0	0	0	0	0	0	0	0	0	0	0	0	1	0	1	0	1	0	0	Old	Female	No	No	No	No	No	No	No	No	180	Anterior circulation	0.3	4	0	No	Clip	4	6.81	NA	NA	NA	NA	NA	NA	NA	1.43	1.43	1.34666666666667
0	0	0	0	0	0	0	0	0	0	0	0	0	0	0	0	0	0	0	0	0	Old	Female	No	No	Yes	No	No	No	No	No	158	Anterior circulation	0.5	3	0	No	Clip	1	5.76	11	1	25.1	3.94	111	90	6.05	1.25	1.25	1.25
0	0	0	0	0	0	0	0	0	0	0	0	0	0	0	0	0	1	0	0	0	Young	Female	No	No	Yes	No	No	No	No	No	119	Anterior circulation	0.4	4	0	No	Clip	1	7.65	10.2	0.93	26.4	3.46	111	120	10.28	1.71	1.71	1.525
0	0	0	0	0	0	0	0	0	0	0	0	0	0	0	0	0	0	0	0	0	Young	Male	No	No	No	No	No	No	No	No	127	Anterior circulation	0.5	2.5	0	No	Clip	1	5.65	11.6	1.05	27.1	4.9	160	136	4.39	2.1	2.1	2.1
0	0	0	0	0	0	0	0	0	0	0	0	0	0	0	0	0	0	0	0	0	Young	Female	No	No	No	No	No	No	No	No	133	Anterior circulation	0.5	4	0	No	Clip	1	6.35	11.7	1.06	28.2	4.12	110	83	8.36	1.71	1.71	1.57
0	0	0	0	0	0	0	0	0	0	0	0	0	0	0	0	0	0	0	0	0	Young	Female	No	No	No	No	No	No	No	No	138	Anterior circulation	1.6	4	0	No	Clip	4	5.42	12.1	1.09	25.6	4.19	125	283	6.97	1.76	1.76	1.66
1	1	1	1	1	1	1	1	1	1	1	0	0	0	0	0	0	0	0	0	1	Young	Female	No	No	No	No	No	No	No	Yes	153	Anterior circulation	0.5	4	0	No	No treatment	1	6.14	11.8	1.07	35	3.92	111	212	11.84	1.2	1.2	1.255
0	0	0	0	0	0	0	0	0	0	0	0	1	1	0	0	1	0	1	0	1	Old	Female	No	No	Yes	No	No	No	No	No	135	Anterior circulation	0.4	2	0	No	Clip	4	8.97	14.3	1.28	180	2.69	82	103	9.13	1.36	1.36	1.222
0	0	0	0	0	0	0	0	0	0	0	0	0	0	0	0	0	0	1	0	0	Young	Male	No	No	No	No	No	No	No	No	115	Anterior circulation	0.7	3	0	No	Clip	4	7.4	12.3	1.11	32.4	4.32	136	164	7.46	1.66	1.66	1.565
0	0	0	0	0	1	1	1	1	1	0	0	1	0	0	1	1	0	1	0	1	Young	Male	No	Yes	No	No	No	No	Yes	No	175	Anterior circulation	1.1	4	0	No	Clip	1	6.11	11	1	22.4	4.33	140	156	6.64	2.36	2.36	1.56714285714286
0	0	0	0	0	0	0	0	0	0	0	0	0	0	0	0	0	0	0	0	0	Young	Female	No	No	No	No	No	No	No	No	132	Anterior circulation	NA	2	0	No	Clip	2	6.84	11.1	1.01	28.8	3.57	104	167	11.3	1.26	1.26	1.23333333333333
0	0	0	0	0	0	0	0	0	0	0	0	0	0	0	0	0	0	0	0	0	Young	Female	No	No	No	No	No	No	No	No	126	Anterior circulation	0.4	4	0	No	Clip	1	6.96	12.1	1.09	22.6	3.88	114	208	6.57	1.56	1.56	1.56
0	0	0	0	0	0	0	0	0	0	0	0	0	0	0	0	0	0	0	0	0	Young	Female	No	No	Yes	No	No	No	No	No	182	Anterior circulation	0.2	4	0	No	Coil	1	5.6	NA	NA	NA	NA	NA	NA	NA	1.26	1.26	1.26
0	0	0	0	0	0	0	0	0	0	0	0	0	0	0	0	0	1	0	0	0	Young	Male	No	No	No	No	No	No	No	No	121	Anterior circulation	0.4	4	0	No	Clip	1	4.15	10.9	0.99	28	5.27	155	196	19.95	1.38	1.38	1.28666666666667
0	0	0	0	0	0	0	0	0	0	0	0	0	0	0	1	1	0	0	0	0	Young	Female	No	No	No	No	No	No	No	No	139	Anterior circulation	NA	2.5	0	No	Clip	1	7.84	11.2	1.02	23.1	3.58	109	204	9.26	1.56	1.56	1.43166666666667
0	0	0	0	0	0	0	0	0	0	0	0	0	0	0	0	0	0	0	0	0	Old	Female	No	No	No	No	No	No	No	No	169	Anterior circulation	0.5	4	0	No	Clip	4	7.04	11	1	26	4.04	128	147	6.43	1.27	1.27	1.3525
0	0	0	0	0	0	0	0	0	0	0	0	0	0	0	0	0	0	0	0	0	Young	Female	No	No	No	No	No	No	No	No	121	Anterior circulation	0.4	1	0	No	Coil	1	5.8	12	1.09	27.9	4.25	101	172	9.22	1.39	1.39	1.39
0	0	0	0	0	0	0	0	0	0	0	0	1	0	0	0	1	0	0	0	0	Young	Male	No	No	No	No	No	No	No	No	152	Anterior circulation	NA	4	0	No	Clip	4	5.84	10.9	0.99	34.5	4.45	138	169	15.02	1.7	1.7	1.34666666666667
0	0	0	0	0	0	0	0	0	0	0	0	0	0	0	0	0	0	0	0	0	Young	Female	No	No	Yes	No	No	No	No	No	159	Anterior circulation	NA	2.5	0	No	Clip	1	5.02	11.1	1.01	26.7	3.7	113	204	5.1	1.53	1.53	1.53
0	0	0	0	0	0	0	0	0	0	0	0	0	0	0	0	0	0	0	0	0	Young	Male	Yes	No	No	No	No	No	No	No	148	Anterior circulation	0.5	2.5	0	No	Clip	1	4.6	11.3	1.03	31.5	5.31	162	79	6.59	2.19	2.19	1.81333333333333
1	1	1	1	1	1	1	1	1	1	0	0	1	0	0	1	1	1	0	0	1	Old	Female	No	No	No	No	No	No	No	No	152	Anterior circulation	0.9	4	0	No	Clip	4	14.3	11.3	1.03	20.6	4.44	127	191	11.38	1.37	1.37	1.21222222222222
0	0	0	0	0	0	0	1	1	1	0	0	0	0	0	0	0	1	0	0	1	Young	Male	Yes	No	No	No	No	No	No	No	191	Anterior circulation	1	4	1	No	No treatment	5	13.23	10.7	0.97	19	5.17	164	180	17.87	1.35	1.35	1.35
0	0	0	0	0	0	0	0	0	0	0	0	0	0	1	0	1	0	0	0	0	Old	Female	No	No	No	No	Yes	No	No	No	182	Anterior circulation	1	4	0	No	Clip	1	7.68	11.8	1.07	28.8	4.21	125	119	6.16	1.7	1.7	1.51666666666667
0	0	0	0	0	0	0	0	0	0	0	0	0	0	0	0	0	0	0	0	0	Young	Male	No	Yes	Yes	No	No	No	No	No	144	Anterior circulation	0.5	2.5	0	No	No treatment	1	5.16	10.6	0.97	23	4.24	144	240	3.74	1.91	1.91	1.91
0	0	0	0	0	0	0	0	0	0	0	0	0	0	0	0	0	0	0	0	0	Young	Female	No	No	No	No	No	No	No	No	180	Anterior circulation	0.5	3	0	No	Clip	1	3.71	11.3	1.03	24.7	3.5	104	105	5.63	1.14	1.14	1.15666666666667
0	0	0	0	0	0	0	0	0	0	0	0	0	0	0	0	0	0	0	0	0	Young	Male	No	Yes	Yes	No	No	No	No	No	168	Anterior circulation	0.5	2	0	No	Clip	1	5.49	12.3	1.11	28.4	3.54	122	100	6.6	1.31	1.31	1.2
0	0	0	0	0	0	0	1	1	1	0	0	0	0	0	0	0	0	0	0	0	Young	Female	No	No	Yes	No	No	No	No	No	186	Anterior circulation	0.3	4	0	No	Clip	2	7.43	12.3	1.11	29.9	4.81	144	184	15.02	1.47	1.47	1.29
0	0	0	0	0	0	0	0	0	0	0	0	0	0	0	0	0	0	0	0	0	Young	Female	No	No	No	No	No	No	No	No	126	Anterior circulation	0.3	2	0	No	No treatment	1	4.91	10.5	0.96	28.4	4.2	126	147	2.72	1.52	1.52	1.52
1	1	1	1	1	1	1	1	1	1	0	0	1	0	0	0	1	0	0	0	1	Young	Female	No	No	No	No	No	No	No	Yes	147	Anterior circulation	7.6	4	0	No	Clip	5	10.83	14.3	1.28	32.7	3.79	116	129	15.06	1.44	1.44	1.49333333333333
0	0	0	0	0	0	0	0	0	0	0	0	0	0	0	0	0	0	0	0	0	Young	Female	No	No	No	No	No	No	No	No	104	Anterior circulation	0.9	2.5	0	No	Coil	1	5.24	10.1	0.92	26.2	3.85	120	104	3.43	1.89	1.89	1.85
0	0	0	0	0	0	0	0	0	0	0	0	0	0	0	0	0	0	0	0	0	Young	Female	No	No	No	No	No	No	No	No	125	Anterior circulation	1.2	4	0	No	Clip	1	7.38	12	1.09	31.4	4	86	126	6.82	1.59	1.59	1.2675
0	0	0	0	0	0	0	0	0	0	0	0	0	0	0	0	0	0	0	0	0	Young	Male	No	No	No	No	No	No	No	No	130	Anterior circulation	0.7	2.5	0	No	Coil	4	6.09	10.1	0.92	25.6	2.04	64	118	4.61	1.43	1.43	1.34
0	0	0	0	0	0	0	0	0	0	0	1	1	0	1	1	1	0	1	0	1	Young	Male	No	Yes	No	No	No	No	No	Yes	119	Anterior circulation	1.7	2.5	0	No	Clip	1	3.81	11.5	1.04	31.5	4.77	137	135	2.88	1.65	1.65	1.59833333333333
0	0	0	0	0	0	0	0	0	0	0	0	0	0	1	0	1	0	0	0	0	Old	Female	No	No	No	No	Yes	No	No	No	132	Anterior circulation	0.6	2	0	No	Coil	1	5.69	NA	NA	NA	2.98	95	126	5.9	1.23	1.23	1.325
0	0	0	0	0	0	0	1	1	1	0	0	0	0	0	0	0	1	0	0	0	Old	Male	No	Yes	No	No	Yes	No	No	No	156	Posterior circulation	0.6	4	0	No	Coil	2	5.93	12	1.09	28.8	4.44	141	153	10.04	1.77	1.77	1.65666666666667
0	0	0	0	0	0	0	0	0	0	0	0	1	0	0	0	1	0	1	0	0	Young	Male	No	Yes	No	No	No	No	No	No	115	Anterior circulation	NA	2.5	0	No	Clip	1	4.77	11.6	1.05	26.3	4.23	150	172	2.47	1.5	1.5	1.38
1	1	1	1	1	1	1	1	1	1	0	0	0	0	0	0	0	0	0	0	1	Young	Female	No	No	No	No	No	No	No	No	106	Anterior circulation	1.2	4	0	No	Coil	1	6.58	12.1	1.09	25	3.43	103	147	8.98	1.48	1.48	1.39
0	0	0	0	0	0	0	0	0	0	0	0	0	0	0	0	0	1	0	0	1	Young	Female	No	No	No	Yes	No	No	No	No	137	Anterior circulation	NA	4	0	No	No treatment	5	13.63	10.9	0.99	27.7	4.15	122	72	9.8	1.65	1.65	1.24333333333333
0	0	1	1	1	1	1	1	1	1	0	0	1	0	0	0	1	0	0	0	1	Old	Female	No	No	Yes	No	No	No	No	No	170	Anterior circulation	0.8	4	0	No	No treatment	5	12.22	12.4	1.12	27.5	3.69	101	93	13.26	1.5	1.5	1.5
0	0	0	0	0	0	0	0	0	0	0	0	0	0	0	0	0	0	0	0	0	Young	Male	No	No	No	No	No	No	No	No	136	Anterior circulation	0.5	3	0	No	Clip	2	6.15	9.8	0.9	22.7	5.15	157	155	10.44	1.4	1.4	1.31
0	0	0	0	0	0	0	0	0	0	0	0	0	0	0	0	0	0	0	0	0	Young	Male	No	No	No	No	No	No	No	No	137	Anterior circulation	0.8	2	0	No	Clip	2	5.79	11	1	29.2	4.6	142	171	8.6	1.48	1.48	1.285
0	0	0	0	0	0	0	0	0	1	0	0	0	0	0	0	0	0	0	0	0	Young	Male	No	No	No	No	No	No	No	No	112	Anterior circulation	NA	2.5	0	No	Clip	1	4.91	12.1	1.09	28	3.58	112	354	2.51	1.09	1.09	1.14666666666667
0	0	0	0	0	0	0	0	0	0	0	0	1	0	0	1	1	0	0	0	0	Young	Female	No	No	No	No	No	No	No	No	116	Anterior circulation	0.6	2	0	No	Clip	1	10.01	10.7	0.97	22.5	3.71	111	132	17.22	1.22	1.22	1.18333333333333
0	0	0	0	0	0	0	0	0	0	0	0	1	0	1	1	1	1	0	0	1	Old	Female	No	No	Yes	No	No	No	No	No	149	Anterior circulation	0.4	4	0	No	Clip	2	4.48	14.5	1.3	37.5	3.35	100	99	6.54	1.18	1.18	1.23
0	0	0	0	0	0	0	0	0	0	0	0	1	1	0	0	1	0	1	0	0	Young	Male	No	Yes	No	No	No	No	No	No	141	Anterior circulation	0.7	3	0	No	Clip	5	7.44	11	1	27.2	4.5	154	164	9.07	1.59	1.59	1.234
0	0	0	0	0	0	0	0	0	0	0	0	0	0	0	0	0	0	0	0	0	Young	Male	No	No	No	No	No	No	No	No	120	Anterior circulation	NA	2.5	0	No	No treatment	1	6.95	11.7	1.06	27.7	4.4	127	222	10.43	1.82	1.82	1.82
0	0	0	0	0	0	0	0	0	0	0	0	1	0	0	0	1	0	0	0	1	Old	Female	No	No	No	No	No	No	No	No	170	Anterior circulation	1.1	2	0	No	Clip	5	9.73	12.9	1.16	32.6	4.36	98	85	13.67	1.08	1.08	1.3575
0	0	0	0	0	0	0	0	0	0	0	0	1	0	0	0	1	0	0	0	0	Old	Female	No	No	Yes	No	No	No	No	No	129	Anterior circulation	0.5	2	0	No	Clip	1	10.69	12	1.09	22.6	4.33	129	128	6.37	1.26	1.26	1.26
0	0	0	0	0	0	0	0	0	0	0	0	0	0	0	0	0	0	0	0	0	Young	Female	No	No	No	No	No	No	No	No	111	Anterior circulation	0.6	1	0	No	Clip	1	5.66	13.5	1.21	34.9	3.28	101	138	6.07	1.38	1.38	1.52
0	0	0	0	0	0	0	0	0	0	0	0	0	0	1	0	1	0	0	0	0	Old	Female	No	No	No	Yes	No	No	Yes	Yes	157	Anterior circulation	0.4	2.5	0	No	No treatment	1	5.66	11.6	1.05	29.1	4.22	120	150	4.28	1.33	1.33	1.33
0	0	0	0	0	0	0	0	0	0	0	0	0	0	0	1	1	1	0	0	0	Young	Female	No	No	No	No	No	No	No	No	170	Anterior circulation	0.8	4	0	No	Clip	1	10.34	12.5	1.13	26.9	3.35	104	109	7.31	0.94	0.94	1.19666666666667
0	0	0	0	0	0	0	0	0	0	0	0	0	0	0	0	0	0	0	0	0	Young	Female	No	No	No	No	No	No	No	No	144	Anterior circulation	0.4	2.5	0	No	Clip	1	3.56	11.2	1.02	31.7	4.75	149	311	8.14	1.24	1.24	1.37833333333333
0	0	0	0	0	0	0	0	0	0	0	0	0	0	0	1	1	0	0	0	0	Young	Female	No	No	No	No	No	No	No	No	139	Anterior circulation	0.7	4	0	No	Clip	1	7.77	NA	NA	NA	4.32	128	178	8.98	1.6	1.6	1.298
0	0	0	0	0	0	0	0	0	0	0	0	0	0	0	0	0	0	0	0	0	Young	Female	No	No	No	No	No	No	No	No	127	Anterior circulation	0.3	4	0	No	Clip	4	5.22	11.5	1.04	28.4	4	120	217	9.03	1.41	1.41	1.482
0	0	0	0	0	0	0	0	0	0	0	0	0	0	0	0	0	0	0	0	0	Young	Female	No	No	No	No	No	No	No	No	141	Anterior circulation	0.9	4	0	No	Clip	1	7.15	10.5	0.96	25	4.13	120	106	9.58	1.58	1.58	1.5775
1	1	1	1	1	1	1	1	1	1	0	0	0	0	0	0	0	0	0	0	1	Young	Male	No	No	No	No	No	No	No	No	164	Anterior circulation	0.5	4	0	No	No treatment	5	9.35	11.8	1.07	25.1	4.76	139	187	13.2	1.76	1.76	1.76
0	0	0	0	0	0	0	0	0	0	0	0	0	0	0	0	0	0	0	0	0	Young	Female	No	No	No	No	Yes	No	No	No	142	Anterior circulation	0.4	2	0	No	Clip	2	8.33	12.4	1.12	27.2	4.33	115	167	17.68	1.55	1.55	1.3225
0	0	0	0	0	0	1	1	1	1	0	0	0	0	0	0	0	0	1	0	1	Old	Female	No	No	No	No	No	No	No	No	105	Anterior circulation	0.4	4	0	No	No treatment	5	6.21	11.2	1.02	20.2	3.54	111	159	7.43	1.35	1.35	1.245
0	0	0	0	0	0	0	0	0	0	0	0	0	0	0	0	0	0	0	0	0	Young	Female	No	No	No	No	No	No	No	No	110	Anterior circulation	0.3	3	0	No	Clip	1	7.55	10.2	0.93	22	4.25	129	282	6.55	1.64	1.64	1.53
0	0	0	0	0	0	0	0	0	0	0	0	0	0	0	0	0	0	0	0	0	Young	Female	No	Yes	No	No	No	No	No	No	157	Anterior circulation	0.3	2	0	No	Clip	1	8.61	11.8	1.07	24.9	4.53	134	165	7.68	1.64	1.64	1.55333333333333
0	1	1	1	1	1	1	1	1	1	0	0	0	0	0	0	0	1	1	0	1	Young	Male	No	No	No	No	No	No	No	No	185	Anterior circulation	0.4	4	0	No	Clip	2	10.24	12.5	1.13	26.3	3.53	119	94	10.52	1.28	1.28	1.5
0	0	0	0	1	1	1	1	1	1	0	0	1	1	1	1	1	1	0	1	1	Young	Male	No	Yes	No	No	No	No	Yes	No	117	Anterior circulation	0.6	4	0	No	Clip	5	7.15	13.9	1.25	34.4	4.97	150	114	11.56	1.82	1.82	1.38571428571429
0	0	0	0	0	0	1	1	1	1	0	0	1	0	0	0	1	0	0	0	0	Young	Female	No	No	Yes	No	No	No	No	No	167	Anterior circulation	0.45	2	0	No	Clip	4	7.43	NA	NA	NA	4.36	126	127	10.48	1.49	1.49	1.41833333333333
0	0	0	0	0	0	0	0	0	0	0	0	0	0	0	0	0	0	0	0	0	Young	Female	No	No	No	No	No	No	No	No	112	Anterior circulation	NA	2	0	No	No treatment	2	4.65	NA	NA	NA	3.75	110	204	9.06	1.72	1.72	1.455
0	0	0	0	0	0	0	0	0	0	0	0	0	0	0	1	1	0	0	0	0	Young	Male	Yes	Yes	Yes	No	No	No	No	No	182	Anterior circulation	1	3	0	No	Clip	1	7.2	11.1	1.01	24.9	4.97	151	165	8.99	1.89	1.89	1.394
0	0	0	0	0	0	0	0	0	0	1	1	0	0	0	0	0	0	1	0	0	Young	Female	Yes	No	Yes	No	No	No	No	Yes	151	Anterior circulation	0.3	2	0	No	Clip	4	7.42	11.9	1.08	27.4	3.17	100	88	4.85	1.85	1.85	1.41
1	1	1	1	1	1	1	1	1	1	0	0	1	0	1	1	1	1	0	1	1	Young	Male	No	Yes	No	No	No	No	No	No	169	Anterior circulation	0.4	4	0	No	Clip	5	6.07	12	1.09	33.7	5.18	150	272	14.24	1.56	1.56	1.30363636363636
0	0	0	0	0	0	0	0	0	0	0	0	0	0	1	0	1	0	0	0	0	Young	Female	No	No	Yes	No	No	No	No	No	126	Anterior circulation	0.2	1	0	No	Clip	1	6.22	12.8	1.15	27.2	3.84	91	379	8.03	1.75	1.75	1.54166666666667
0	0	0	0	0	1	1	1	1	1	0	0	0	0	0	0	0	0	0	0	0	Old	Female	No	No	Yes	Yes	No	No	No	No	162	Anterior circulation	0.33	4	0	No	No treatment	1	12.51	11.3	1.03	23.9	3.88	115	172	13.57	2.01	2.01	2.01
1	1	1	1	1	1	1	1	1	1	0	0	1	0	0	0	1	0	0	0	1	Young	Female	No	No	No	No	No	No	No	Yes	100	Posterior circulation	2	2.5	0	No	No treatment	1	5.6	11.4	1.03	23.8	4.35	129	186	5.04	1.17	1.17	1.17
0	0	0	0	0	0	0	0	0	0	0	0	0	0	0	1	1	1	0	0	0	Old	Female	No	No	Yes	No	No	No	No	No	187	Anterior circulation	0.6	4	0	No	Clip	1	7.23	11.1	1.01	31.1	3.85	122	69	10.64	1.67	1.67	1.354
0	0	0	0	0	0	0	0	0	0	0	0	0	0	0	0	0	0	0	0	0	Young	Male	No	No	Yes	No	No	No	No	No	146	Anterior circulation	0.6	2	0	No	Clip	1	6.05	11.1	1.01	22.4	5.03	144	174	8.98	1.56	1.56	1.3275
0	0	0	0	0	0	0	0	0	0	0	0	0	0	1	0	1	0	0	0	0	Young	Female	No	No	Yes	No	No	No	No	No	167	Anterior circulation	0.4	2	0	No	Clip	1	5.77	10.2	0.93	25.7	4.31	130	192	5.94	1.2	1.2	1.2475
0	0	0	0	0	0	0	0	0	0	0	0	0	0	0	0	0	0	0	0	0	Young	Female	No	No	Yes	Yes	No	No	No	No	158	Anterior circulation	0.7	2	0	No	Clip	4	6.25	11	1	28.9	3.98	122	233	8.53	1.4	1.4	1.1975
0	0	0	0	0	0	0	0	0	0	0	0	0	0	0	0	0	0	0	0	0	Young	Female	No	No	No	No	No	No	No	No	160	Anterior circulation	0.9	4	0	No	Clip	1	6.42	11.5	1.04	29.8	3.75	111	221	14.75	1.13	1.13	1.185
0	0	0	0	0	0	0	0	0	0	0	1	0	0	0	0	0	0	0	0	0	Young	Male	No	No	No	No	No	No	No	No	151	Anterior circulation	0.7	2	0	No	Clip	1	5.7	11.6	1.05	28.5	4.29	131	172	7.49	1.65	1.65	1.51333333333333
0	0	0	0	0	0	0	0	0	0	0	0	0	0	0	0	0	0	0	0	0	Young	Female	No	No	No	No	No	No	No	No	131	Anterior circulation	1.7	2.5	0	No	No treatment	1	4.83	10.9	0.99	23.9	4.43	138	246	3.77	1.29	1.29	1.24666666666667
0	0	0	0	0	0	1	1	1	1	0	0	1	0	1	1	1	1	0	0	1	Young	Female	No	No	No	No	No	No	No	No	153	Anterior circulation	0.6	2.5	0	No	Clip	5	8.85	12.8	1.15	28.1	3.43	108	152	7.15	1.43	1.43	1.51583333333333
0	0	0	0	0	0	0	0	0	0	0	0	0	1	1	1	1	0	0	0	0	Young	Male	No	No	Yes	No	No	No	No	Yes	168	Anterior circulation	0.8	2	0	No	Clip	1	6.12	NA	NA	NA	3.74	113	163	9.66	1.23	1.23	1.37666666666667
0	0	0	0	0	1	1	1	1	1	0	0	1	1	0	0	1	0	0	1	1	Old	Female	No	No	Yes	No	Yes	No	Yes	No	138	Anterior circulation	0.6	4	0	No	No treatment	5	8.4	11.4	1.03	28.6	4.57	136	276	23.66	1.29	1.29	1.14785714285714
0	0	0	0	0	0	0	0	0	0	0	0	0	0	0	0	0	0	0	0	0	Young	Female	No	No	No	No	No	No	No	No	125	Anterior circulation	0.5	2.5	0	No	Clip	1	4.67	10.5	0.96	24.9	4.3	131	265	6.4	1.56	1.56	1.445
0	0	0	0	0	0	0	0	0	1	0	0	0	0	0	0	0	0	0	0	0	Old	Female	No	No	No	No	No	No	No	No	160	Anterior circulation	0.6	2	0	No	Clip	2	6.64	11	1	24.9	3.74	107	104	7.3	1.09	1.09	1.035
1	1	1	1	1	1	1	1	1	1	1	0	0	0	0	0	0	0	0	0	1	Old	Female	No	No	Yes	No	No	No	No	No	175	Anterior circulation	0.6	4	0	No	No treatment	1	8.92	10.4	0.95	16.2	3.8	115	101	10.19	1.38	1.38	1.38
0	0	0	0	0	0	0	0	0	0	0	0	1	0	0	0	1	0	0	0	0	Young	Female	No	No	Yes	No	No	No	No	No	145	Anterior circulation	1.2	1	0	No	Clip	1	8.18	12.3	1.11	32.2	3.8	107	177	5.31	1.57	1.57	1.47
0	0	0	0	0	0	0	0	0	0	1	0	1	0	0	1	1	0	0	0	0	Young	Male	No	Yes	No	No	No	No	No	Yes	190	Anterior circulation	0.6	4	0	No	Clip	1	9.54	11.5	1.04	23	4.26	139	201	12.25	1.55	1.55	1.384
0	0	0	0	0	0	0	0	0	0	0	0	0	0	0	0	0	0	0	0	0	Young	Male	No	No	No	No	No	No	No	No	122	Anterior circulation	2	3	0	No	Clip	3	4.99	11.4	1.03	27.8	3.07	106	59	7.08	1.45	1.45	1.33
0	0	0	0	0	0	0	0	0	0	0	0	0	0	0	0	0	0	1	0	0	Young	Male	No	No	No	No	No	No	No	No	102	Anterior circulation	NA	2.5	0	No	Clip	3	6.77	10.1	0.92	17.5	4.61	148	226	10.77	1.94	1.94	1.62333333333333
0	0	0	0	0	0	0	0	0	0	0	0	0	0	0	0	0	0	0	0	0	Young	Female	No	No	No	No	No	No	No	No	129	Anterior circulation	0.6	1	0	No	Coil	1	6.81	11	1	22.7	3.82	115	101	7.29	1.61	1.61	1.41
0	1	1	1	1	1	1	1	1	1	0	0	0	0	1	0	1	0	0	0	1	Young	Female	No	No	No	No	No	No	No	No	181	Anterior circulation	1	2	0	No	No treatment	2	6.96	12.8	1.15	27.3	4.11	120	264	11.2	1.1	1.1	1.1
0	0	0	0	0	0	0	0	0	0	0	0	0	0	0	0	0	0	0	0	0	Young	Female	No	No	No	No	No	No	No	No	117	Anterior circulation	0.3	2	0	No	Clip	1	5.55	11.4	1.03	24.4	4.17	125	150	5.59	1.6	1.6	1.4275
0	0	0	0	0	0	0	0	0	0	0	0	0	0	0	0	0	0	0	0	0	Young	Male	No	Yes	No	No	No	No	No	No	112	Anterior circulation	NA	2.5	0	No	No treatment	1	4.54	11.6	1.05	24.2	4.26	128	212	6.03	1.8	1.8	1.8
0	0	0	0	0	0	0	0	0	0	0	0	0	0	1	0	1	0	0	0	0	Young	Male	No	No	No	No	No	No	No	No	178	Anterior circulation	0.3	3	0	No	Clip	1	9.52	11.6	1.05	26.8	3.83	122	131	9.38	1.88	1.88	1.865
0	0	0	0	1	1	1	1	1	1	0	0	0	0	0	0	0	0	0	0	0	Young	Male	No	No	No	No	No	No	No	No	152	Anterior circulation	0.2	3	0	No	Clip	1	5.81	12.1	1.09	34.7	4.2	125	188	7.63	1.33	1.33	1.27666666666667
0	0	0	0	0	0	0	0	0	0	0	0	1	0	0	1	1	1	0	0	1	Young	Male	No	Yes	No	No	No	No	No	No	156	Anterior circulation	0.4	4	0	No	Clip	5	4.49	11.5	1.04	39	3.45	111	171	11.23	1.3	1.3	1.22
0	0	0	0	0	0	0	0	0	0	0	0	1	0	0	0	1	1	0	0	1	Old	Female	No	Yes	Yes	No	No	No	No	No	160	Anterior circulation	0.9	2	0	No	No treatment	4	6.49	11.7	1.06	32.5	4.47	132	253	9.31	1.4	1.4	1.395
0	0	0	0	0	0	0	0	0	0	0	0	0	0	0	0	0	0	0	0	0	Young	Female	No	No	No	No	Yes	No	No	No	119	Anterior circulation	0.4	2	0	No	Clip	1	6.73	12.1	1.09	25.2	4.12	121	139	5.44	1.53	1.53	1.25
0	0	0	1	1	1	1	1	1	1	0	1	1	1	1	0	1	0	0	1	1	Young	Male	No	Yes	No	No	No	No	Yes	No	123	Anterior circulation	0.2	1	0	No	Clip	1	6.12	12.1	1.09	29.6	3.89	126	99	7.3	1.61	1.61	1.425
0	0	0	0	0	0	0	0	0	0	0	0	0	0	0	0	0	0	0	0	0	Young	Male	No	Yes	No	No	No	No	No	No	128	Anterior circulation	4	2.5	0	No	No treatment	1	5.37	NA	NA	NA	4.33	129	220	3.48	1.97	1.97	1.97
0	0	0	0	0	0	0	0	0	0	0	0	0	0	0	0	0	0	0	0	0	Young	Female	No	Yes	No	No	No	No	No	No	137	Posterior circulation	NA	2	0	No	Coil	1	6.18	NA	NA	NA	4.06	115	214	10.19	1.24	1.24	1.28
0	0	1	1	1	1	1	1	1	1	0	0	1	0	1	1	1	1	0	0	1	Young	Male	No	Yes	No	No	No	No	No	No	185	Anterior circulation	NA	2	0	Yes	Clip	5	9.95	NA	NA	NA	3.88	127	177	13.29	1.5	1.5	1.57875
0	0	0	1	1	1	1	1	1	1	0	1	1	0	0	1	1	1	0	0	1	Young	Male	No	Yes	No	No	No	No	No	No	141	Anterior circulation	0.9	4	0	No	Clip	5	4.55	12.9	1.16	33.8	3.2	102	203	6.88	1.19	1.19	1.45285714285714
0	0	0	0	0	0	0	0	0	0	0	0	0	0	0	0	0	0	0	0	0	Young	Female	No	No	No	No	No	No	No	No	112	Anterior circulation	NA	2	0	Yes	No treatment	1	6.5	12.8	1.15	29.6	3.27	94	104	13.36	1.41	1.41	1.41
1	1	1	1	1	1	1	1	1	1	0	0	0	0	0	0	0	0	0	0	1	Old	Female	No	No	No	No	No	No	No	Yes	177	Anterior circulation	NA	2.5	0	No	No treatment	4	8.64	13.3	1.2	27.5	4.33	134	117	15.08	1.33	1.33	1.28
1	1	1	1	1	1	1	1	1	1	1	0	1	0	0	0	1	0	0	0	1	Young	Male	No	Yes	No	No	No	No	No	Yes	105	Anterior circulation	NA	4	1	No	No treatment	5	8.04	NA	NA	NA	NA	NA	NA	NA	1.38	1.38	1.38
0	0	0	0	0	0	0	0	0	0	1	0	1	0	0	0	1	0	0	0	0	Old	Female	No	No	Yes	Yes	No	No	No	No	141	Anterior circulation	0.5	4	0	No	Clip	1	10.4	11.2	1.02	27.9	3.84	117	144	9.16	0.98	0.98	1.41428571428571
0	0	0	0	0	0	0	0	0	0	0	0	1	0	0	0	1	0	1	0	1	Young	Female	Yes	No	Yes	No	No	No	No	No	180	Anterior circulation	0.3	4	0	No	Clip	1	6.79	NA	NA	NA	4.17	135	142	11.28	1.78	1.78	1.518
0	0	0	0	0	0	0	0	0	0	0	0	1	0	0	0	1	0	0	0	0	Young	Female	No	Yes	No	No	No	No	No	No	200	Anterior circulation	0.7	2	0	No	Clip	1	6.96	11	1	20.9	4.2	124	184	6.27	1.72	1.72	1.492
0	0	0	0	0	0	0	0	0	0	0	0	0	0	0	0	0	0	0	0	0	Young	Female	No	No	No	No	No	No	No	No	142	Anterior circulation	0.4	3	0	No	Clip	1	5.95	11.4	1.03	24.7	3.64	119	167	4.64	1.77	1.77	1.53666666666667
0	0	0	0	0	0	0	0	0	0	0	0	0	0	0	0	0	0	0	0	0	Young	Female	No	No	Yes	No	Yes	No	No	No	149	Anterior circulation	0.4	2	0	No	Clip	1	5	NA	NA	NA	NA	NA	NA	NA	1.21	1.21	1.295
0	0	0	0	0	0	0	0	0	0	0	0	0	0	0	0	0	0	0	0	1	Old	Female	No	No	Yes	No	No	No	No	No	157	Anterior circulation	NA	2	0	No	Coil	5	8.03	11.6	1.05	26.2	3.72	111	137	8.86	1.13	1.13	1.155
0	0	0	0	0	0	0	0	0	0	0	0	0	0	0	0	0	0	0	0	0	Young	Female	No	No	No	No	No	No	No	No	104	Anterior circulation	0.4	1	0	No	Clip	1	9.46	12.2	1.1	27.1	4.14	103	348	7.67	1.23	1.23	1.25
0	0	0	0	0	0	0	0	0	0	0	0	0	0	0	1	1	0	0	0	0	Young	Female	Yes	No	Yes	No	No	No	No	No	141	Anterior circulation	0.9	4	0	No	Clip	1	4.4	11.4	1.03	24	3.51	107	144	6.91	1.74	1.74	1.56
0	0	0	0	1	1	1	1	1	1	0	0	1	0	1	1	1	1	0	0	1	Young	Female	No	No	Yes	No	No	No	No	No	161	Anterior circulation	NA	4	0	No	Clip	2	9.79	NA	NA	NA	3.77	118	196	11.12	1.49	1.49	1.665
0	0	0	0	0	0	0	0	0	0	0	0	0	0	0	0	0	0	0	0	1	Young	Female	No	No	Yes	No	No	No	No	No	221	Anterior circulation	0.4	2	0	Yes	Clip	5	8.14	11.6	1.05	26.8	3.78	126	73	16.42	1.64	1.64	1.58
0	0	0	0	0	0	0	0	0	0	0	0	0	0	0	0	0	0	0	0	0	Young	Female	No	No	No	No	No	No	No	No	121	Anterior circulation	NA	2.5	0	No	Clip	1	4.98	10.5	0.96	25.9	4.13	124	168	3.11	1.47	1.47	1.34666666666667
0	0	0	0	0	0	0	0	0	0	0	0	0	0	1	0	1	0	0	0	0	Old	Female	No	No	Yes	No	No	No	Yes	Yes	134	Posterior circulation	0.3	2.5	0	No	Coil	1	5.31	11.8	1.07	29.6	3.83	129	114	1.44	1.25	1.25	1.25
0	0	0	0	0	0	0	0	0	0	0	0	0	0	1	0	1	0	1	0	0	Young	Female	No	No	No	No	No	No	No	No	101	Anterior circulation	0.4	4	0	No	Clip	2	6.7	10.8	0.98	25.3	3.9	115	148	5.66	1.35	1.35	1.27333333333333
0	0	0	0	0	0	0	0	0	0	0	0	0	0	1	0	1	0	0	0	0	Young	Male	No	Yes	No	No	No	No	No	No	172	Anterior circulation	0.8	2	0	No	Clip	1	5.47	NA	NA	NA	3.84	134	151	6.13	1.22	1.22	1.00666666666667
0	0	0	0	0	0	0	1	1	1	0	0	0	0	0	0	0	0	0	0	0	Young	Male	No	No	No	Yes	No	No	No	No	134	Anterior circulation	0.3	2.5	0	No	Clip	2	7.05	NA	NA	NA	3.94	120	152	6.45	1.7	1.7	1.41
0	0	0	1	1	1	1	1	1	1	0	0	1	0	0	0	1	0	1	0	1	Young	Female	No	No	No	No	No	No	No	No	132	Anterior circulation	0.7	3	0	No	Clip	5	9.29	12.4	1.12	30.9	3.83	115	290	13.77	1.09	1.09	1.218
0	0	0	0	0	0	0	0	0	0	0	0	0	0	0	0	0	0	0	0	0	Young	Female	No	No	No	No	No	No	No	No	95	Anterior circulation	0.4	4	0	No	Clip	1	10.82	12.1	1.09	32.5	3.95	121	167	8.2	1.64	1.64	1.48
0	0	0	0	0	0	0	0	0	0	0	0	0	0	0	0	0	1	0	0	1	Young	Male	No	Yes	Yes	No	No	No	No	No	143	Anterior circulation	NA	4	1	No	Clip	5	6.03	11.5	1.04	19.2	4.51	138	213	8.44	1.25	1.25	1.3175
1	1	1	1	1	1	1	1	1	1	1	0	0	0	0	0	0	1	1	0	1	Young	Female	No	No	Yes	No	No	No	No	No	170	Anterior circulation	0.4	2.5	0	No	Clip	1	8.24	12.5	1.06	24.1	3.77	131	142	4.68	1.23	1.23	1.31875
0	0	0	0	0	0	0	0	0	0	0	0	0	0	0	0	0	0	0	0	0	Young	Female	Yes	No	No	No	No	No	No	No	118	Anterior circulation	0.5	2.5	0	No	Clip	1	6.2	11.1	0.95	25.6	4.53	99	793	2.58	1.42	1.42	1.335
1	1	1	1	1	1	1	1	1	1	0	0	0	0	0	0	0	0	0	0	1	Young	Male	No	No	No	No	No	No	No	No	139	Anterior circulation	NA	4	0	No	No treatment	1	5.64	NA	NA	NA	4.06	133	114	4.66	1.37	1.37	1.59
0	0	0	0	0	0	1	1	1	1	0	0	0	0	0	0	0	0	1	0	0	Old	Female	No	No	No	No	No	No	No	No	148	Anterior circulation	0.3	4	0	No	No treatment	1	6.46	11.6	1.05	30.4	4.31	127	95	6.85	1.34	1.34	1.34
0	0	0	0	0	0	0	0	0	0	0	0	0	0	0	0	0	0	0	0	0	Young	Male	Yes	No	Yes	No	No	No	No	No	165	Anterior circulation	0.7	4	0	No	Clip	1	6.62	11.8	1.07	29.9	3.93	124	126	8.68	1.67	1.67	1.6575
0	0	0	0	0	0	0	0	0	0	0	0	0	0	0	0	0	0	0	0	1	Young	Female	No	No	No	No	No	No	No	No	143	Anterior circulation	0.7	4	0	No	Clip	5	7.14	11.2	1.02	27.7	4.25	138	207	16.02	1.72	1.72	1.38333333333333
0	0	0	0	0	0	0	0	0	0	0	0	1	0	1	0	1	0	0	0	0	Young	Female	No	No	Yes	No	No	No	No	No	130	Anterior circulation	NA	2	0	No	Clip	4	6.14	11.3	1.03	25.8	3.75	106	132	10.81	1.27	1.27	1.272
0	0	0	0	0	0	0	0	0	0	0	0	0	0	0	0	0	0	0	0	0	Young	Male	No	Yes	No	No	No	No	No	No	120	Anterior circulation	0.8	2.5	0	No	Clip	1	4.87	11.9	1.08	32.2	4.15	128	195	4	1.3	1.3	1.25
0	0	0	0	0	0	0	0	0	0	0	1	0	0	0	0	0	1	0	0	0	Young	Female	No	No	No	No	No	No	No	No	146	Anterior circulation	0.3	4	0	No	Clip	1	7.31	10.3	0.94	28.3	4.97	147	269	13.29	1.44	1.44	1.48666666666667
0	0	0	0	0	0	0	0	0	0	0	0	0	0	0	0	0	0	0	0	0	Young	Female	No	No	No	No	No	No	No	No	148	Anterior circulation	NA	2.5	0	No	No treatment	3	6.33	10.5	0.96	22.1	4.39	124	242	4.24	1.48	1.48	1.51
0	0	0	0	0	0	0	0	0	0	1	0	1	0	0	1	1	0	0	0	1	Young	Male	No	No	No	No	No	No	No	Yes	141	Anterior circulation	0.5	4	0	No	Clip	5	5.93	10.8	0.98	28.7	3.46	106	131	9.14	1.43	1.43	1.954
0	0	0	0	0	0	0	0	0	0	0	0	0	1	0	0	1	0	0	0	0	Old	Female	No	No	No	No	No	No	Yes	No	118	Anterior circulation	4.2	2	0	No	Clip	1	5.88	11.2	1.02	23.3	3.67	111	150	4.52	1.5	1.5	1.205
0	0	0	1	1	1	1	1	1	1	0	1	1	0	1	0	1	1	1	0	1	Young	Male	No	Yes	No	No	No	No	No	No	135	Anterior circulation	0.8	3	0	No	Coil	1	5.82	NA	NA	NA	4.73	133	181	7.29	1.53	1.53	1.34125
0	0	0	0	0	0	0	0	0	0	0	0	0	0	0	0	0	0	0	0	0	Young	Female	No	No	No	No	No	No	No	No	130	Anterior circulation	0.4	2	0	No	Clip	1	6.4	11.1	1.01	33.6	3.75	119	158	10.14	1.36	1.36	1.2975
0	0	0	0	0	0	0	0	0	0	0	0	0	0	0	0	0	0	0	0	0	Young	Female	No	No	No	No	No	No	No	No	111	Anterior circulation	NA	2	0	No	Clip	1	6.52	11.7	1	24.4	3.33	104	205	10.62	1.59	1.59	1.41
0	0	0	1	1	1	1	1	1	1	0	0	0	0	0	0	0	1	1	0	0	Young	Male	No	No	No	No	No	No	No	No	97	Posterior circulation	NA	2.5	0	No	Coil	2	4.81	12	1.09	32.8	4.15	119	235	15.65	0.89	0.89	0.94
0	0	0	0	0	0	0	0	0	0	0	0	0	0	0	1	1	1	1	0	0	Young	Female	Yes	No	No	No	No	No	No	No	149	Anterior circulation	0.5	4	0	No	Clip	1	9.59	10.9	0.99	26.3	3.55	107	188	13.33	1.33	1.33	1.484
0	0	0	0	0	0	0	0	0	0	0	0	0	0	0	0	0	0	0	0	0	Young	Female	Yes	No	No	No	No	No	No	No	105	Posterior circulation	0.5	2.5	0	No	Clip	4	4.68	11	1	31.4	3.27	103	70	1.78	1.38	1.38	1.51333333333333
0	0	0	0	0	0	0	0	0	0	0	0	0	0	0	0	0	0	0	0	0	Young	Male	No	No	No	No	No	No	No	No	114	Anterior circulation	0.7	4	0	No	No treatment	1	7.7	9.5	0.87	22.1	3.73	123	172	12.19	1.76	1.76	1.51666666666667
0	0	0	0	0	0	0	0	0	0	0	0	0	0	0	0	0	0	0	0	0	Young	Male	No	No	No	No	No	No	No	No	165	Anterior circulation	0.4	2	0	No	Clip	1	6	12.6	1.14	37.4	3.28	102	165	5.54	2.11	2.11	1.69
0	0	0	0	0	0	0	0	0	0	0	0	0	0	0	0	0	0	0	0	0	Young	Female	No	No	No	No	No	No	No	No	172	Anterior circulation	0.4	4	0	No	Coil	1	6.11	11.3	1.03	25.7	4.5	132	255	14.09	1.35	1.35	1.385
0	0	0	0	1	1	1	1	1	1	1	0	1	0	0	0	1	0	0	0	1	Old	Male	No	No	Yes	No	No	No	No	No	178	Anterior circulation	1.2	4	0	No	Clip	1	7.03	10.3	0.94	25.2	4.57	138	87	13.75	1.57	1.57	1.37666666666667
0	0	0	0	0	0	0	0	0	0	0	0	0	0	0	0	0	0	0	0	0	Young	Female	No	No	No	Yes	No	No	No	No	145	Anterior circulation	0.4	4	0	No	Coil	1	6.8	10.7	0.97	22.4	4.15	135	191	5.49	1.83	1.83	1.4575
0	0	0	0	0	0	0	0	0	0	0	0	0	0	1	1	1	1	0	0	1	Young	Male	Yes	Yes	Yes	No	No	No	No	No	171	Anterior circulation	0.4	4	0	Yes	Coil	4	7.32	NA	NA	NA	4.14	125	284	16.02	1.29	1.29	1.2
0	0	0	0	0	0	0	0	0	0	0	0	0	0	0	0	0	0	0	0	0	Young	Female	No	No	No	No	No	No	No	No	142	Anterior circulation	0.3	2	0	No	Clip	1	6.28	11.2	1.02	29.6	4.24	122	168	9.88	1.25	1.25	1.33
0	0	0	0	0	0	0	0	0	0	0	0	0	0	0	1	1	1	0	0	0	Young	Female	No	No	No	No	No	No	No	No	167	Anterior circulation	0.4	1	0	No	Clip	1	4.96	11.5	1.04	26.3	4.39	133	345	4.62	0.97	0.97	1.09166666666667
0	0	0	0	0	0	0	0	0	0	0	0	0	0	0	0	0	0	0	0	0	Young	Female	No	No	No	No	No	No	No	No	143	Anterior circulation	NA	2.5	0	No	No treatment	1	4.6	11.8	1	35.4	4.97	147	102	4.2	1.55	1.55	1.54
0	0	0	0	0	0	0	0	0	0	0	0	0	0	0	0	0	0	0	0	0	Young	Female	No	No	No	No	No	No	No	No	186	Anterior circulation	0.3	2	0	No	Clip	3	6.48	NA	NA	NA	3.81	112	207	6.05	1.18	1.18	1.23
0	0	0	0	0	0	0	0	0	0	0	0	0	0	0	0	0	0	0	0	0	Young	Male	No	No	No	No	No	No	No	No	119	Anterior circulation	NA	4	0	No	Clip	2	5.92	10.7	0.97	25.8	4.89	138	145	6.79	1.69	1.69	1.615
0	0	0	0	0	0	0	0	0	0	0	0	0	0	0	0	0	0	1	0	0	Young	Female	No	Yes	No	No	No	No	No	No	134	Anterior circulation	0.3	2.5	0	No	Clip	1	8.89	12.2	1.1	23.9	3.82	113	229	8.15	1.26	1.26	1.3
0	0	0	0	0	0	0	0	0	1	0	0	1	1	0	0	1	0	0	0	1	Old	Female	No	No	Yes	No	No	No	No	No	116	Anterior circulation	0.4	4	0	No	Clip	5	15.98	NA	NA	NA	3.88	120	145	12.19	1.19	1.19	1.18375
0	0	0	0	0	0	0	0	0	0	0	0	1	0	0	1	1	0	0	0	0	Old	Female	No	No	No	No	No	No	No	No	203	Anterior circulation	0.2	4	0	No	Clip	2	6.14	12.6	1.07	25.9	3.69	113	127	7.73	1.55	1.55	1.3
0	0	0	0	0	0	0	0	0	0	0	0	0	1	0	0	1	0	0	0	0	Young	Female	No	No	Yes	No	Yes	No	No	No	187	Anterior circulation	0.5	3	0	No	Clip	1	5.36	14.2	1.27	36.4	2.86	83	239	6.38	0.84	0.84	0.994
0	0	0	0	0	0	0	1	1	1	0	0	0	0	0	0	0	0	0	0	0	Young	Female	No	No	No	No	No	No	No	No	137	Anterior circulation	NA	4	0	No	Coil	1	4.63	11.9	1.01	24.9	4.06	122	190	11.68	1.73	1.73	1.55666666666667
0	0	0	0	0	0	0	0	0	0	0	0	0	0	0	0	0	0	0	0	0	Young	Male	No	No	No	No	No	No	No	No	97	Anterior circulation	NA	2.5	0	No	Coil	1	4.29	11.8	1.07	35.7	4.82	131	359	1.95	1.17	1.17	1.17
0	0	0	0	0	0	0	0	0	0	0	0	0	0	0	0	0	0	0	0	0	Young	Male	No	Yes	Yes	No	No	No	Yes	No	187	Anterior circulation	0.9	2	0	No	Clip	1	7.15	12.9	1.09	42.2	3.81	124	215	12.98	1.15	1.15	1.104
0	0	0	0	0	0	0	0	0	0	0	0	0	0	0	1	1	0	0	0	0	Young	Female	Yes	No	No	No	No	No	No	No	124	Anterior circulation	0.7	4	0	No	Clip	4	8.44	11.7	0.99	23.3	3.75	106	140	16.58	1.65	1.65	1.23
0	0	0	0	0	0	0	0	0	0	0	0	0	0	0	0	0	0	0	0	0	Young	Male	No	No	No	No	No	No	No	No	143	Anterior circulation	1	3	0	No	Clip	2	6.18	11.7	0.99	26.9	3.78	116	121	7.62	1.83	1.83	1.655
0	0	0	0	0	0	0	0	0	0	0	0	0	0	0	0	0	0	1	0	0	Young	Male	No	Yes	No	No	No	No	No	No	139	Anterior circulation	0.2	4	0	No	Clip	3	7.92	12.7	1.07	24.1	4.16	125	125	5.65	1.7	1.7	1.4375
0	0	0	0	0	0	0	0	0	0	0	0	0	0	0	0	0	0	0	0	0	Young	Female	No	No	No	No	No	No	No	No	126	Anterior circulation	0.6	1	0	No	Clip	2	5.74	12.5	1.06	28.5	3.95	136	203	3.58	1.34	1.34	1.245
0	0	0	0	0	0	0	0	0	0	0	0	0	0	0	0	0	0	0	0	0	Young	Female	No	Yes	No	No	No	No	No	No	122	Anterior circulation	0.9	4	0	No	Clip	2	7.05	10.4	0.95	23.1	3.39	108	99	9.27	1.56	1.56	1.465
0	0	0	0	0	0	0	0	0	0	0	0	0	0	0	0	0	0	0	0	0	Young	Female	Yes	No	No	No	No	No	No	No	158	Anterior circulation	0.7	1	0	No	Clip	4	5.35	11.6	1.05	30.4	4.16	121	283	5.52	1.05	1.05	1.125
0	0	0	0	0	0	0	0	0	0	0	0	0	0	1	1	1	1	0	0	1	Young	Female	No	No	No	No	No	No	No	No	149	Anterior circulation	0.9	4	0	No	Clip	5	7.49	10.6	0.97	30.3	3.82	113	134	10.4	1.44	1.44	1.51125
0	0	0	0	0	0	0	0	0	0	0	0	0	0	0	0	0	0	0	0	1	Young	Male	No	Yes	Yes	No	No	No	No	No	160	Anterior circulation	0.6	4	0	No	Clip	1	6.49	11.2	1.02	27.6	4.72	144	114	9.8	1.78	1.78	1.78
0	0	0	0	0	0	0	0	0	0	0	0	0	0	0	0	0	0	0	0	0	Old	Female	No	No	No	No	No	No	Yes	No	171	Anterior circulation	0.7	4	0	No	No treatment	1	8.9	10.9	0.99	28.8	4.92	130	205	6.81	1.69	1.69	1.60333333333333
0	0	0	0	0	0	0	0	0	0	0	0	0	0	0	0	0	0	0	0	0	Young	Female	No	No	No	No	No	No	No	No	133	Anterior circulation	NA	2.5	0	No	Clip	1	4.26	10.9	0.99	29.1	3.9	127	127	2.83	1.34	1.34	1.3725
0	0	0	0	0	0	0	0	0	0	0	0	0	0	0	0	0	0	1	0	0	Young	Female	No	No	No	No	No	No	No	No	155	Anterior circulation	0.5	2.5	0	No	Clip	1	5.85	9.6	0.88	19.3	3.97	120	167	4.25	1.54	1.54	1.47666666666667
0	0	0	0	0	0	0	0	0	0	0	0	0	0	0	0	0	0	0	0	0	Young	Female	No	No	No	No	No	No	No	No	154	Anterior circulation	1.1	2	0	No	Coil	1	6.57	11.8	1	23.5	4.39	135	328	5.73	1.27	1.27	1.215
0	1	1	1	1	1	1	1	1	1	0	0	0	0	0	0	0	0	0	0	0	Young	Male	No	Yes	No	No	No	No	No	No	156	Anterior circulation	5.4	4	0	No	No treatment	4	9.36	11.2	1.02	23.5	5.24	162	185	15.3	1.41	1.41	1.41
0	0	0	0	0	0	0	0	0	0	0	0	0	0	0	0	0	0	1	1	0	Young	Female	No	No	No	No	No	No	No	No	169	Anterior circulation	0.7	2	0	No	Clip	2	4.64	10	0.91	24.4	3.56	106	189	6.2	1.32	1.32	1.19
1	1	1	1	1	1	1	1	1	1	0	0	1	1	0	1	1	1	0	0	1	Young	Female	No	No	Yes	No	No	No	No	No	113	Anterior circulation	NA	2.5	1	No	Clip	5	10.18	11.7	1.06	36.1	4.29	117	171	14.28	1.81	1.81	1.5625
0	0	0	0	0	0	0	0	0	0	0	0	0	0	0	0	0	1	0	0	1	Old	Female	No	No	No	No	No	No	No	No	154	Anterior circulation	0.8	4	0	No	Coil	2	6.85	11	1	25.5	3.34	99	64	4.82	1.41	1.41	1.37333333333333
0	0	0	0	0	0	0	0	0	0	0	0	0	0	0	0	0	0	0	0	0	Young	Female	No	No	No	No	No	No	No	No	159	Anterior circulation	1	1	0	No	Clip	1	7.35	12.2	1.1	25.1	4.28	128	206	8.51	1.46	1.46	1.245
0	0	0	0	0	0	0	0	0	0	0	0	0	0	0	0	0	0	1	0	0	Young	Male	No	Yes	Yes	No	No	No	No	No	163	Anterior circulation	0.2	3	0	No	Clip	2	4.83	9.9	0.9	26.7	4.74	157	188	8.3	1.79	1.79	1.5
0	1	1	1	1	1	1	1	1	1	0	0	0	0	0	0	0	0	0	0	1	Young	Female	No	No	No	No	No	No	No	No	129	Anterior circulation	NA	4	0	No	Clip	1	4.51	10.9	0.99	24.5	4.62	140	148	4.22	1.5	1.5	1.482
0	0	0	0	0	0	0	0	0	0	0	0	0	0	0	0	0	0	0	0	0	Young	Male	No	Yes	No	No	No	No	No	No	193	Anterior circulation	0.6	4	0	No	Clip	5	7.63	12.2	1.1	28.7	4.52	152	166	17.29	1.58	1.58	1.31333333333333
0	1	1	1	1	1	1	1	1	1	0	0	0	0	0	0	0	1	0	0	0	Young	Male	No	Yes	No	No	No	No	No	No	156	Posterior circulation	NA	4	0	No	Coil	1	7.02	11	1	26.6	4.48	129	205	5.26	1.53	1.53	1.34
0	0	0	0	0	0	0	0	0	0	0	0	0	0	0	0	0	0	1	0	0	Young	Female	No	No	No	No	No	No	No	No	190	Anterior circulation	0.5	2.5	0	No	Clip	2	9.09	12.4	1.12	22.7	3.87	121	118	12.38	1.98	1.98	1.6075
0	0	0	0	0	0	0	0	0	0	0	0	0	0	0	0	0	0	0	0	0	Young	Female	No	No	Yes	No	No	No	No	No	140	Anterior circulation	0.8	4	0	No	Clip	1	7.09	11	1	20.7	4.34	123	244	10.47	1.44	1.44	1.41
0	0	0	0	0	0	0	0	0	0	0	0	0	1	0	0	1	1	1	0	0	Young	Female	No	No	No	No	No	No	No	No	140	Anterior circulation	0.7	4	0	No	Clip	1	10.02	10.9	0.99	24.4	NA	NA	NA	NA	1.34	1.34	1.81166666666667
0	0	0	0	0	0	0	0	0	0	0	0	0	0	0	0	0	1	0	0	0	Old	Female	No	No	No	No	No	No	No	No	109	Anterior circulation	0.3	2	0	No	Clip	2	8.62	13.5	1.21	46	3.35	102	61	7.21	1.19	1.19	1.39666666666667
0	0	0	0	0	0	0	0	0	0	0	0	1	0	0	1	1	0	1	0	0	Young	Female	No	No	No	No	No	No	No	No	118	Anterior circulation	0.3	2.5	0	No	Clip	3	5.03	NA	NA	NA	3.66	111	213	5.37	1.39	1.39	1.335
0	0	0	0	0	0	0	0	0	0	0	0	0	0	0	0	0	0	0	0	0	Young	Female	Yes	No	Yes	No	No	No	No	No	165	Anterior circulation	0.8	4	0	No	Clip	4	2.96	10.9	0.99	29.3	2.57	78	114	5.97	1.22	1.22	1.6775
0	0	0	0	0	0	0	0	1	1	0	0	0	0	0	0	0	1	1	0	1	Old	Male	No	Yes	No	No	No	No	Yes	No	206	Posterior circulation	0.4	4	0	No	No treatment	4	6.83	10.4	0.95	28.1	3.79	123	282	2.97	0.86	0.86	0.86
0	0	0	0	0	0	0	0	0	0	0	0	0	0	0	0	0	0	0	0	0	Young	Female	No	No	No	No	No	No	No	No	135	Anterior circulation	NA	1	0	No	Clip	1	5.54	11.5	1.04	30.6	4.34	96	128	2.92	1.81	1.81	1.9475
0	0	0	0	0	0	0	0	0	0	0	0	0	1	1	0	1	1	1	1	1	Young	Male	No	No	No	No	No	No	No	Yes	133	Anterior circulation	NA	4	0	No	No treatment	4	9.95	13.7	1.23	35.2	3.11	102	251	14.93	1.63	1.63	1.51428571428571
0	0	0	0	0	0	0	0	0	0	0	0	0	0	0	0	0	0	0	0	0	Young	Female	No	No	No	Yes	No	No	No	No	131	Anterior circulation	3.9	2.5	0	No	Clip	1	8.14	11.7	1.06	24	4.29	129	160	3.66	1.33	1.33	1.338
0	0	0	0	0	0	0	0	0	0	0	0	1	0	0	0	1	0	0	0	1	Young	Female	No	No	No	No	No	No	No	No	101	Anterior circulation	0.5	2	0	No	Clip	4	7.05	13.4	1.21	33.8	3.44	103	142	8.43	0.97	0.97	0.856666666666667
1	1	1	1	1	1	1	1	1	1	0	0	0	1	0	0	1	0	0	1	1	Young	Female	No	No	Yes	No	No	No	No	No	214	Anterior circulation	0.5	4	0	No	Coil	4	8.88	NA	NA	NA	4.18	118	95	19.03	1.59	1.59	1.76
0	0	0	0	0	0	0	0	0	0	0	0	0	0	0	0	0	0	0	0	0	Young	Female	No	No	Yes	No	No	No	No	No	180	Anterior circulation	0.3	4	0	No	Clip	1	5.69	NA	NA	NA	4.14	122	92	10.06	1.35	1.35	1.3175
0	0	0	0	0	0	0	0	0	0	0	0	0	0	0	0	0	0	1	0	0	Young	Female	No	No	No	No	No	No	No	No	182	Anterior circulation	NA	2.5	0	No	Clip	1	5.27	11.9	1.01	25.4	4.64	143	162	10.93	1.46	1.46	1.404
0	0	0	0	0	0	0	0	0	0	0	0	1	0	0	1	1	0	1	0	0	Young	Female	No	No	No	No	No	No	No	No	117	Anterior circulation	0.5	4	0	No	Clip	1	6.31	11.7	0.99	23.9	3.92	117	208	6.59	2.07	2.07	1.845
0	0	1	1	1	1	1	1	1	1	0	0	1	0	0	0	1	1	0	0	1	Young	Female	No	No	Yes	No	No	No	No	No	157	Anterior circulation	2.7	2.5	0	No	Clip	1	4.99	12.9	1.16	33.4	4.74	137	131	5.24	1.54	1.54	1.535
0	0	0	0	0	0	0	0	0	0	0	0	1	0	0	0	1	0	0	0	1	Young	Female	No	No	Yes	No	No	No	No	No	205	Anterior circulation	0.6	4	0	No	Clip	2	8.62	12.7	1.15	25.5	3.42	99	99	15.53	1.39	1.39	1.685
0	0	0	0	0	0	0	0	0	0	0	1	0	0	0	0	0	0	0	0	0	Old	Female	No	No	Yes	No	No	No	No	No	161	Anterior circulation	1.5	2.5	0	No	Clip	1	5.48	12.6	1.07	24	3.64	106	172	7.78	1.76	1.76	1.71666666666667
1	1	1	1	1	1	1	1	1	1	0	0	0	0	0	0	0	1	0	0	1	Young	Female	No	No	No	No	No	No	No	No	112	Anterior circulation	0.6	4	1	Yes	Clip	5	6.56	11.3	1.03	37.5	4.72	123	135	14.76	1.26	1.26	1.145
0	0	0	0	0	0	0	0	0	0	0	0	0	0	0	0	0	0	0	0	0	Young	Female	No	No	No	No	No	No	No	No	142	Posterior circulation	0.7	2.5	0	No	Coil	1	5.26	12.4	1.06	28.9	4.19	126	164	6.59	1.88	1.88	1.74
0	0	0	0	0	0	0	0	0	0	0	0	0	0	0	0	0	0	0	0	1	Young	Female	No	No	No	No	No	No	No	No	97	Anterior circulation	0.7	2.5	0	No	Clip	1	6.53	11.8	1.07	20.2	3.15	107	92	7.27	1.55	1.55	1.375
0	0	0	0	0	0	0	0	0	0	0	0	0	0	0	0	0	0	0	0	0	Old	Female	No	No	No	No	No	No	No	No	168	Anterior circulation	0.4	4	0	No	No treatment	1	4.4	12.6	1.14	30.6	4.32	120	191	7.65	1.18	1.18	1.18
0	0	0	0	0	0	0	0	0	0	0	0	0	0	0	0	0	0	0	0	0	Young	Female	No	No	No	No	No	No	No	No	135	Anterior circulation	NA	3	0	No	Clip	1	6.28	12.9	1.1	27.5	4.3	131	212	8.89	1.72	1.72	1.65
0	0	0	0	0	0	0	0	0	0	0	0	0	0	0	0	0	0	0	0	0	Young	Female	No	No	Yes	No	No	No	No	No	206	Anterior circulation	0.8	4	0	No	Clip	1	6.14	13.3	1.13	25	3.61	110	203	8.13	1.41	1.41	1.34666666666667
0	0	0	0	0	0	0	0	0	0	0	0	0	0	0	0	0	0	0	0	0	Young	Male	No	Yes	No	No	No	No	No	No	140	Anterior circulation	0.3	2	0	No	Clip	1	5.26	12	1.09	21.4	4.44	132	196	4.89	1.47	1.47	1.535
0	0	1	1	1	1	1	1	1	1	0	0	1	0	0	1	1	0	1	0	1	Young	Female	No	No	Yes	No	No	No	No	No	124	Anterior circulation	0.5	4	0	No	Clip	1	6.46	12.2	1.1	29.2	3.21	99	148	7.8	1.28	1.28	1.306
0	0	0	0	0	0	0	0	0	0	0	0	1	0	0	0	1	1	1	0	0	Young	Female	No	No	No	No	No	No	No	No	117	Anterior circulation	0.4	4	0	Yes	Clip	2	7.62	11.7	1.06	22.7	4.42	132	157	9.89	1.58	1.58	1.23
0	0	0	0	0	0	0	0	0	0	0	0	0	0	0	0	0	0	0	0	0	Young	Female	No	No	No	No	No	No	No	No	168	Anterior circulation	0.3	2	0	No	Clip	1	6.14	12.6	1.07	26	3.49	108	178	10.7	1.37	1.37	1.37
0	0	0	0	0	0	0	0	0	0	0	0	0	0	0	0	0	0	0	0	0	Young	Female	No	No	No	No	No	No	No	No	138	Anterior circulation	0.2	2	0	No	Clip	1	4.16	11.1	0.94	22.3	4.37	105	259	4.12	1.12	1.12	1.09666666666667
0	1	1	1	1	1	1	1	1	1	0	0	0	0	0	0	0	1	0	0	0	Young	Male	No	Yes	No	No	No	No	No	No	153	Anterior circulation	0.6	4	0	No	Coil	2	7.89	12.1	1.02	25.1	5.02	158	235	17.12	1.75	1.75	1.625
0	0	0	0	0	0	0	0	0	0	0	0	0	0	0	0	0	0	0	0	0	Young	Male	No	Yes	No	No	No	No	No	No	131	Anterior circulation	0.8	4	0	No	Clip	1	5.52	11.7	1.06	29.8	5.32	150	149	9.27	1.88	1.88	1.65
0	0	0	0	0	0	0	0	0	0	0	0	0	0	0	0	0	0	0	1	0	Young	Female	No	No	No	No	No	No	No	No	139	Anterior circulation	0.5	4	0	No	Clip	1	6.39	12.5	1.13	30.1	3.91	121	224	10.03	1.6	1.6	1.40333333333333
0	0	0	0	0	0	0	0	0	0	0	0	0	0	0	0	0	0	0	0	0	Young	Female	No	No	No	No	No	No	No	No	124	Anterior circulation	0.5	2.5	0	No	Clip	1	6.62	12.7	1.15	25.5	3.81	121	205	5.57	1.39	1.39	1.4925
0	0	0	0	0	0	0	0	0	0	0	0	0	0	0	0	0	0	0	0	0	Young	Female	No	No	No	No	No	No	No	No	117	Posterior circulation	NA	2.5	0	No	Coil	1	4.62	12.2	1.04	27.1	3.6	110	145	3.05	1.54	1.54	1.54
0	1	1	1	1	1	1	1	1	1	0	0	0	0	0	0	0	0	0	0	1	Young	Female	No	No	No	No	No	No	No	No	135	Anterior circulation	0.6	4	1	No	No treatment	5	10.08	NA	NA	NA	4.04	124	116	13.24	1.42	1.42	1.42
0	1	1	1	1	1	1	1	1	1	0	0	1	0	0	1	1	0	0	0	1	Young	Male	No	Yes	No	No	No	No	No	No	157	Anterior circulation	0.7	4	0	No	Clip	5	12.23	12.4	1.06	24	4.94	150	88	14.82	1.68	1.68	1.52166666666667
1	1	1	1	1	1	1	1	1	1	0	0	0	0	0	0	0	0	1	0	1	Young	Female	No	No	No	No	No	No	No	No	130	Anterior circulation	0.6	2	0	No	No treatment	4	7.18	NA	NA	NA	5.42	155	226	10.08	1.5	1.5	1.5
0	0	0	0	0	0	0	0	0	0	0	1	0	0	0	0	0	0	0	0	0	Young	Male	No	Yes	No	No	No	No	No	No	156	Anterior circulation	0.4	2.5	0	No	Clip	1	4.95	11.3	1.03	31.6	3.85	132	167	1.84	1.57	1.57	1.35
0	0	0	0	0	0	0	0	0	0	0	0	0	0	0	0	0	0	0	0	0	Young	Male	No	Yes	No	No	No	No	No	No	129	Anterior circulation	0.8	2	0	No	Clip	1	5.87	10.5	0.96	29.7	4.55	148	190	7.95	1.51	1.51	1.51
0	0	0	0	0	0	0	0	0	0	0	0	0	0	0	1	1	0	1	0	0	Young	Male	Yes	No	No	No	No	No	No	No	122	Posterior circulation	0.4	4	0	No	No treatment	1	6.68	14.6	1.24	39.5	3.28	101	124	4.53	1.64	1.64	1.64
0	0	0	0	0	0	0	0	0	0	0	0	1	0	0	0	1	0	0	0	0	Old	Female	Yes	Yes	No	No	No	No	Yes	No	144	Anterior circulation	0.8	1	0	No	Clip	1	7.41	11.5	1.04	25.4	3.07	88	185	5.31	1.26	1.26	1.2625
0	0	0	0	1	1	1	1	1	1	0	0	0	0	0	0	0	0	0	0	0	Young	Male	No	Yes	No	No	No	No	No	No	166	Posterior circulation	NA	2	0	No	No treatment	1	5.47	11.2	1.02	34.7	4.65	156	121	4.77	1.1	1.1	1.1
0	0	0	0	0	0	0	0	0	0	0	0	0	0	0	0	0	0	0	0	0	Old	Female	No	No	No	Yes	No	No	No	No	169	Anterior circulation	0.3	2.5	0	No	No treatment	1	17.98	12	1.02	26.3	3.96	115	106	6.86	1.31	1.31	1.31
0	0	0	0	0	0	1	1	1	1	0	0	0	0	0	0	0	0	0	0	0	Young	Female	Yes	No	Yes	No	No	No	No	No	140	Anterior circulation	NA	2.5	0	No	Clip	2	4.26	11.1	1.01	24	3.23	101	162	3.67	1.34	1.34	1.44833333333333
0	0	0	0	0	0	0	0	0	0	0	0	0	0	0	0	0	0	0	0	0	Old	Female	No	No	No	No	No	No	No	No	167	Anterior circulation	0.6	4	0	No	Clip	2	6.38	11.7	1	27.5	3.67	112	101	13.57	2.04	2.04	2.04
0	0	0	0	0	0	0	0	0	0	0	0	0	0	0	0	0	0	0	0	0	Young	Female	No	No	No	No	No	No	No	No	145	Anterior circulation	0.6	4	0	No	Coil	1	5.87	11.4	1.03	30.4	3.79	120	71	6.04	1.59	1.59	1.615
0	0	0	0	0	0	0	0	0	0	0	0	0	0	0	0	0	0	0	0	0	Young	Female	No	No	No	No	No	No	No	Yes	137	Posterior circulation	0.6	4	0	No	Coil	1	7.46	11.7	1.06	22	4.14	120	190	21.49	1.57	1.57	1.57
0	0	0	0	0	0	0	0	0	0	0	0	0	0	0	0	0	0	0	0	0	Young	Male	No	Yes	No	No	No	No	No	No	148	Anterior circulation	0.5	2	0	No	Clip	1	5.29	10.1	0.92	24.5	5.02	168	291	6.39	1.71	1.71	1.29333333333333
0	0	0	0	0	0	0	0	0	0	0	0	0	0	0	0	0	0	0	0	0	Young	Female	No	No	No	Yes	No	No	No	No	153	Anterior circulation	NA	4	0	No	Clip	4	17.85	12	1.09	21.2	3.82	113	43	9.92	1.8	1.8	1.402
0	0	0	0	0	0	0	0	0	0	0	0	1	0	0	1	1	0	0	0	0	Young	Male	No	No	No	Yes	No	No	No	No	167	Anterior circulation	0.7	4	0	No	Clip	5	11.74	15.7	1.4	52.9	2.97	90	55	11.1	1.56	1.56	1.1425
0	0	0	0	0	0	0	0	0	0	0	0	0	0	0	0	0	0	0	0	0	Young	Male	No	No	Yes	No	No	No	No	No	118	Anterior circulation	1.1	2	0	No	Clip	4	7.24	NA	NA	NA	3.04	90	275	8.07	1.24	1.24	1.025
0	0	0	0	0	0	0	0	0	0	0	0	0	0	0	0	0	0	0	0	0	Old	Female	Yes	No	Yes	No	No	No	No	No	124	Anterior circulation	NA	2.5	0	No	Clip	1	5.16	12.6	1.14	32.8	3.56	110	223	2.71	1.74	1.74	1.5
0	0	0	0	0	0	1	1	1	1	0	0	0	0	0	0	0	0	0	0	0	Old	Female	No	No	Yes	No	No	No	No	No	171	Anterior circulation	0.8	4	0	No	Coil	4	8.3	NA	NA	NA	NA	NA	NA	NA	1.45	1.45	1.2525
0	0	0	0	0	0	0	0	0	0	0	0	0	0	0	0	0	0	0	0	0	Young	Female	No	No	Yes	No	No	No	No	No	189	Anterior circulation	0.7	2	0	No	Clip	1	5.53	11.3	1.03	26.9	5.02	147	235	7.86	1.37	1.37	1.16
0	0	0	0	0	0	0	0	0	0	0	0	0	0	0	0	0	0	0	0	0	Old	Male	Yes	No	No	No	No	No	No	Yes	119	Anterior circulation	0.5	4	0	No	Clip	1	5.08	NA	NA	NA	3.97	126	38	5.24	1.57	1.57	1.53142857142857
0	0	0	0	0	0	0	0	0	0	0	0	0	0	0	0	0	0	0	0	0	Young	Female	No	No	Yes	No	No	No	No	No	152	Anterior circulation	0.9	4	0	No	Coil	1	4.9	13	1.11	22	4.32	124	145	3.15	1.37	1.37	1.37
1	1	1	1	1	1	1	1	1	1	0	0	0	0	1	0	1	0	1	0	1	Young	Female	No	No	No	No	No	No	No	No	128	Anterior circulation	0.2	4	0	No	Clip	1	5.44	11.6	1.05	27.5	4.2	125	136	9.79	1.31	1.31	1.175
0	0	0	0	0	0	0	0	0	0	0	0	0	0	0	0	0	0	0	0	0	Young	Female	No	No	No	No	No	No	No	No	144	Anterior circulation	0.3	3	0	No	Clip	4	6.29	14.2	1.27	61.7	3.41	100	153	9.75	1.41	1.41	1.255
0	0	0	0	0	0	0	0	0	0	0	0	0	0	0	0	0	0	0	0	0	Young	Female	No	No	No	No	No	No	No	No	136	Anterior circulation	0.3	4	0	No	Clip	1	7.52	10.9	0.99	25.4	3.24	93	141	4.3	1.68	1.68	1.40333333333333
0	1	1	1	1	1	1	1	1	1	0	0	1	0	0	0	1	0	1	0	1	Young	Male	No	No	No	No	No	No	No	No	154	Anterior circulation	0.4	4	0	No	Clip	5	8.57	12.7	1.15	56.4	2.92	89	139	7.23	1.05	1.05	1.05
0	0	0	0	0	0	0	0	0	0	0	0	0	0	0	0	0	1	1	0	0	Old	Female	No	No	No	No	No	No	No	No	171	Anterior circulation	0.7	4	0	No	Clip	2	8.84	11.2	1.02	22.5	4.08	119	191	8.1	1.85	1.85	1.58833333333333
0	0	0	0	0	0	0	0	0	0	0	0	0	0	0	0	0	0	0	0	0	Young	Male	No	Yes	Yes	No	No	No	No	No	181	Anterior circulation	NA	2.5	0	No	Coil	1	7.77	11.4	1.03	25.2	4.75	144	172	15.36	1.51	1.51	1.51
0	0	0	0	0	0	0	0	0	0	0	0	0	0	0	0	0	0	0	0	0	Young	Female	No	No	No	No	No	No	No	No	136	Anterior circulation	0.7	3	0	No	Clip	2	7.16	12.1	1.09	26.5	5.31	142	235	8.61	1.41	1.41	1.35
0	0	0	0	0	0	0	0	0	0	0	0	0	0	0	0	0	0	0	0	1	Young	Female	No	No	No	No	No	No	No	No	148	Anterior circulation	0.5	4	0	No	Clip	2	6.62	11.5	1.04	26	3.91	121	118	9.29	1.32	1.32	1.32
0	0	0	0	0	0	0	0	0	0	0	0	1	0	1	0	1	0	0	0	0	Young	Male	No	Yes	No	No	No	No	No	No	102	Anterior circulation	0.9	2	0	No	Clip	2	6.59	NA	NA	NA	3.67	121	77	14.04	1.54	1.54	1.27166666666667
0	0	0	0	0	0	0	0	0	0	0	0	0	0	0	0	0	0	0	0	0	Young	Female	No	No	No	No	No	No	No	No	142	Anterior circulation	0.5	4	0	No	Clip	5	6.24	11.4	1.03	18.8	3.73	113	82	8.56	2.24	2.24	1.74666666666667
0	0	0	0	0	0	0	0	0	0	0	0	0	0	1	0	1	0	0	0	0	Young	Male	No	Yes	No	No	No	No	No	No	161	Anterior circulation	0.9	4	0	No	Clip	2	5.39	10.8	0.98	27.1	5.08	145	177	9.24	1.67	1.67	1.4
0	0	0	0	0	0	0	0	0	0	0	0	1	0	0	0	1	0	0	0	1	Old	Female	No	No	No	No	No	No	Yes	No	149	Anterior circulation	NA	2	0	No	Clip	1	7.77	NA	NA	NA	3.18	90	115	7.47	0.93	0.93	0.8375
0	0	0	0	0	0	0	0	0	0	0	0	0	0	0	0	0	0	0	0	0	Young	Male	No	Yes	No	No	No	No	No	No	165	Anterior circulation	0.4	1	0	No	Clip	1	6.22	11.3	1.03	19.1	3.98	125	87	8.75	2.1	2.1	2.025
0	0	0	0	0	0	0	0	0	0	0	0	0	0	0	0	0	0	0	0	0	Young	Male	No	Yes	No	No	No	No	No	No	140	Anterior circulation	0.7	4	0	No	Clip	1	6.21	13	1.1	33.3	3.49	110	283	4.43	1.3	1.3	1.155
0	0	0	0	0	0	0	0	0	0	0	0	0	0	0	0	0	0	0	0	0	Young	Female	No	No	No	No	No	No	No	No	110	Anterior circulation	0.9	2	0	No	Clip	1	5.16	12.4	1.12	21.8	3.63	117	290	8.83	1.31	1.31	1.35666666666667
0	0	0	0	0	0	0	1	1	1	0	1	0	0	0	0	0	0	0	0	0	Old	Female	No	No	No	No	No	No	No	No	150	Anterior circulation	0.2	3	0	No	No treatment	3	4.95	NA	NA	NA	3.52	113	130	3.33	1.5	1.5	1.5
0	0	0	0	0	0	0	0	0	0	1	0	1	0	1	0	1	0	0	0	0	Young	Female	No	No	Yes	No	No	No	No	No	174	Anterior circulation	0.4	4	0	No	Clip	5	6.86	12.3	1.11	24.8	3.39	96	126	8.87	1.21	1.21	1.3725
0	0	0	0	0	0	0	0	0	0	0	0	0	0	0	0	0	0	0	0	0	Young	Female	No	Yes	No	No	No	No	No	No	129	Anterior circulation	0.6	3	0	No	Clip	4	8.77	12.3	1.05	25.5	3.94	111	151	10.73	1.48	1.48	1.48
0	0	0	0	0	0	0	0	0	0	0	0	0	0	1	0	1	0	0	0	0	Young	Male	No	Yes	No	No	No	No	No	No	121	Anterior circulation	1	2.5	0	No	Clip	1	3.9	11.8	1.07	28.6	5.46	167	247	14.36	1.29	1.29	1.36
0	0	0	0	0	0	0	0	0	0	0	0	1	0	0	0	1	0	0	0	0	Young	Female	No	No	No	No	No	No	Yes	No	91	Anterior circulation	0.4	4	0	No	Clip	1	6.63	12.3	1.11	28.4	3.61	105	69	8.96	1.74	1.74	1.47
0	0	0	0	0	0	0	0	0	0	0	0	0	0	0	0	0	0	0	0	0	Young	Male	No	Yes	Yes	No	No	No	No	No	133	Anterior circulation	0.1	2.5	0	No	No treatment	1	4.41	12	1.09	27.6	4.63	151	108	3.5	1.66	1.66	1.66
0	0	0	0	0	0	0	0	0	0	0	0	0	0	0	0	0	0	0	0	0	Old	Male	No	No	Yes	No	No	No	No	No	148	Anterior circulation	0.3	4	0	No	Clip	1	5.87	12.1	1.09	28.2	3.61	112	179	6.71	1.2	1.2	1.09333333333333
0	0	0	0	0	0	0	0	0	0	0	0	0	0	0	0	0	0	0	0	0	Young	Female	No	No	Yes	No	No	No	No	No	153	Anterior circulation	0.3	4	0	No	Coil	1	7.03	11.1	1.01	24.8	4.98	136	182	12.74	1.57	1.57	1.57
0	0	0	0	0	0	0	0	0	0	0	0	0	0	0	0	0	0	0	0	0	Young	Male	No	No	No	No	No	No	No	No	198	Anterior circulation	2	3	0	No	Clip	1	6.44	11.7	1.06	23.9	5.1	142	156	7.01	1.47	1.47	1.53
0	0	0	0	0	0	0	0	0	0	0	0	0	0	0	0	0	0	0	0	0	Young	Female	No	No	No	No	No	No	No	No	107	Anterior circulation	0.7	2	0	No	Clip	4	5.4	12.5	1.06	23.9	3.92	115	306	6.26	1.64	1.64	1.64
0	0	0	0	0	0	0	0	0	0	1	0	0	0	0	0	0	0	0	0	0	Young	Male	Yes	No	No	No	No	No	No	Yes	110	Anterior circulation	NA	2.5	0	No	Coil	1	4.66	12.1	1.03	26.3	4.69	137	190	5.83	1.2	1.2	1.2
0	0	0	0	0	0	0	0	0	0	0	0	0	0	0	0	0	0	0	0	0	Young	Female	No	No	No	No	No	No	No	No	119	Anterior circulation	NA	2.5	0	No	Clip	2	5.11	11.2	1.02	34.6	3.59	94	90	4.03	1.65	1.65	1.5375
0	0	0	0	0	0	0	0	0	0	1	0	0	0	0	0	0	0	1	0	0	Young	Female	No	No	No	No	No	No	No	Yes	101	Anterior circulation	0.5	2.5	0	No	Clip	1	5.47	10.7	0.97	29.4	4.36	133	108	3.36	1.43	1.43	1.4
0	0	0	0	0	0	0	0	0	0	0	0	0	0	0	0	0	0	0	0	0	Young	Male	No	Yes	No	No	No	No	No	No	117	Anterior circulation	0.7	2.5	0	No	Clip	1	6.33	12.1	1.09	24.8	4.12	129	196	6.82	1.78	1.78	1.3575
0	0	0	0	0	0	0	0	0	0	0	0	0	1	1	0	1	0	0	0	1	Young	Male	No	Yes	No	No	No	No	No	No	118	Anterior circulation	NA	4	0	No	No treatment	4	6.44	11.9	1.01	27.2	3.58	106	148	20.48	0.94	0.94	1.2225
0	0	0	0	0	0	0	0	0	0	0	0	0	0	0	0	0	0	1	0	0	Young	Female	No	No	No	No	No	No	No	No	126	Anterior circulation	0.9	2.5	0	No	Clip	1	7.13	11.9	1.08	25.1	3.41	101	93	7.1	1.33	1.33	1.522
0	0	0	0	0	0	0	0	0	0	0	0	0	0	0	0	0	0	0	0	0	Young	Female	No	No	No	No	No	No	No	No	136	Anterior circulation	0.5	1	0	No	Clip	2	5.54	11	1	26.9	3.91	124	115	6.35	1.42	1.42	1.34666666666667
0	0	0	0	0	0	0	1	1	1	0	0	1	0	0	1	1	1	0	0	1	Young	Female	No	No	No	No	No	No	No	No	168	Anterior circulation	0.4	4	0	No	Clip	5	9.7	11	1	29.7	4.04	135	241	10.25	1.52	1.52	1.56454545454545
0	0	0	0	0	0	0	0	0	0	0	0	0	0	0	0	0	0	0	0	0	Young	Female	No	Yes	Yes	No	No	No	No	No	192	Anterior circulation	0.2	4	0	No	Coil	2	6.89	11.9	1.01	28.7	3.8	111	120	8.94	1.28	1.28	1.25
0	0	0	0	0	1	1	1	1	1	0	0	0	0	0	0	0	0	0	0	0	Young	Male	No	No	No	No	No	No	No	No	147	Anterior circulation	0.6	2	0	No	No treatment	1	6.69	13.2	1.12	30.7	4.98	131	173	10.11	1.18	1.18	1.16
0	0	0	0	0	0	0	0	0	0	0	0	0	0	0	0	0	0	0	0	1	Young	Female	No	No	No	Yes	No	No	No	No	167	Anterior circulation	NA	4	0	No	No treatment	4	16.2	10.7	0.97	41	4.12	119	91	3.97	1.36	1.36	1.07
1	1	1	1	1	1	1	1	1	1	0	0	0	0	0	0	0	0	0	0	1	Young	Female	No	No	Yes	No	No	No	No	Yes	274	Anterior circulation	0.5	4	1	No	No treatment	5	12.07	NA	NA	NA	4.85	138	65	21.6	1.67	1.67	1.775
0	0	0	1	1	1	1	1	1	1	0	0	0	0	0	0	0	0	1	0	0	Young	Male	No	No	Yes	No	No	No	No	No	182	Anterior circulation	1.1	4	0	No	No treatment	2	5.17	11.7	1.06	34	6.17	182	173	9.29	1.21	1.21	1.21
0	0	0	0	0	0	0	0	0	0	0	0	0	0	0	0	0	0	0	0	0	Young	Female	No	No	Yes	No	No	No	No	No	149	Anterior circulation	1.2	2	0	No	Clip	1	5.03	NA	NA	NA	NA	NA	NA	NA	1.11	1.11	1.11
0	0	0	1	1	1	1	1	1	1	1	0	1	0	1	1	1	0	1	0	0	Young	Male	No	No	Yes	No	No	No	No	No	194	Anterior circulation	0.8	4	0	No	Clip	2	7.82	11.8	1.07	33	5.04	152	152	11.02	1.61	1.61	1.33
0	0	0	0	0	0	1	1	1	1	0	0	1	0	0	0	1	0	0	0	1	Old	Female	No	No	Yes	No	No	No	No	No	160	Anterior circulation	0.4	4	0	No	Coil	4	7.42	12.2	1.1	39.1	4.12	116	65	13.4	1.65	1.65	1.41428571428571
0	0	0	0	0	0	0	0	0	0	0	0	0	0	0	0	0	0	1	0	0	Young	Female	No	No	Yes	No	No	No	No	No	143	Anterior circulation	0.3	4	0	No	Clip	1	5.97	11	0.94	24.5	4.6	131	269	7.42	1.32	1.32	1.3075
0	0	0	0	0	0	0	0	0	0	0	0	0	0	0	0	0	0	0	0	0	Old	Female	No	No	No	No	No	No	No	No	154	Posterior circulation	NA	2.5	0	No	Coil	1	6.83	NA	NA	NA	4.32	129	196	7.28	1.91	1.91	1.91
0	0	0	0	0	0	0	0	0	0	0	1	1	1	1	0	1	0	0	0	1	Old	Female	No	No	No	No	No	No	Yes	No	133	Anterior circulation	0.6	4	0	No	Clip	1	6.04	12.8	1.09	28.4	3.89	119	171	2.97	1.32	1.32	1.707
0	0	0	0	0	0	0	0	0	0	0	0	0	0	0	0	0	0	0	0	0	Young	Male	No	No	No	No	No	No	No	No	135	Anterior circulation	0.2	2	0	No	Clip	1	6.31	10.5	0.96	24	4.72	135	89	3.6	1.43	1.43	1.2
0	0	0	0	0	0	0	0	0	0	0	0	1	0	0	0	1	0	0	0	0	Young	Male	No	No	Yes	No	No	No	No	Yes	184	Anterior circulation	NA	2	0	No	Clip	4	7.96	NA	NA	NA	4.23	138	252	13	1.41	1.41	0.873333333333333
1	0	1	1	1	1	1	1	1	1	0	0	1	0	1	1	1	1	0	0	1	Young	Male	No	Yes	No	No	No	No	No	No	131	Anterior circulation	NA	2.5	0	No	No treatment	5	10.47	10.7	0.97	36.4	2.54	98	127	8.19	1.88	1.88	1.4
0	0	0	0	0	0	1	1	1	1	0	0	0	1	0	0	1	0	0	0	1	Young	Female	No	No	No	No	No	No	No	No	147	Anterior circulation	0.5	2	0	No	Clip	2	6.09	11.7	1.06	25.1	5.16	150	258	13.86	1.54	1.54	1.335
0	0	0	0	0	0	0	0	0	0	0	0	0	0	1	0	1	0	0	0	0	Young	Female	No	No	Yes	No	No	No	No	No	159	Anterior circulation	0.2	4	0	No	Clip	1	9.05	11.2	1.02	28.5	5.08	159	308	12.81	1.69	1.69	1.402
0	0	0	0	0	0	0	0	0	0	0	0	0	0	0	0	0	0	0	0	0	Young	Female	No	No	Yes	No	No	No	No	No	109	Anterior circulation	0.4	4	0	No	Clip	4	19.6	NA	NA	NA	3.68	118	145	19.74	1.21	1.21	1.318
0	0	0	0	0	0	0	0	0	0	0	0	0	0	0	0	0	0	0	0	0	Young	Female	No	No	No	No	Yes	No	No	No	123	Anterior circulation	0.1	4	0	No	Clip	1	7.38	11.2	1.02	29.5	4.15	121	95	7.16	1.45	1.45	1.4125
0	0	0	0	0	0	0	0	0	0	0	0	0	0	0	0	0	0	0	0	0	Young	Female	No	No	Yes	No	No	No	No	No	129	Anterior circulation	NA	2.5	0	No	Clip	1	6.15	12.2	1.03	24.3	3.72	115	136	6.72	1.31	1.31	1.3325
0	0	0	0	0	0	0	0	0	0	0	0	0	0	1	0	1	0	1	0	0	Old	Female	No	No	Yes	No	No	No	No	No	158	Anterior circulation	0.8	2.5	0	No	Clip	1	6.22	10.2	0.93	25.6	3.77	107	268	4.79	1.48	1.48	1.44
0	0	0	0	1	1	1	1	1	1	0	0	0	0	0	0	0	0	0	0	0	Young	Female	No	No	No	No	No	No	No	No	127	Anterior circulation	0.7	2	0	No	No treatment	1	5.91	10.6	0.97	21.3	4.3	133	252	9.89	1.37	1.37	1.37
0	0	0	0	0	0	0	0	0	0	0	0	1	0	0	0	1	0	0	0	0	Young	Female	No	No	No	No	No	No	No	No	129	Anterior circulation	1	2	0	No	Clip	4	9.27	12.3	1.11	27.2	4.56	142	144	8.26	1.39	1.39	1.37666666666667
0	0	0	0	0	0	0	0	0	0	0	0	0	0	0	0	0	0	0	0	1	Young	Female	No	No	Yes	Yes	No	No	No	No	159	Anterior circulation	1.2	4	0	No	Clip	4	11.3	11.2	1.02	20.5	3.99	117	120	14.93	1.8	1.8	1.735
0	0	0	0	0	0	0	0	0	0	0	0	0	0	1	0	1	0	0	0	0	Young	Male	No	No	No	No	No	No	No	No	159	Anterior circulation	0.3	2	0	No	Clip	1	5.28	10.6	0.97	23.3	4.49	136	119	10.48	1.73	1.73	1.5475
0	0	0	0	0	0	0	0	0	0	0	0	0	0	0	1	1	0	0	0	0	Young	Female	No	No	No	No	No	No	No	No	120	Anterior circulation	0.4	4	0	No	Clip	2	8.37	11.4	1.03	45.7	4.12	137	148	9.66	1.34	1.34	1.2
0	0	0	0	0	0	0	0	0	0	0	0	0	0	0	0	0	0	0	0	0	Young	Female	No	No	No	No	No	No	No	No	130	Anterior circulation	0.5	3	0	No	Clip	1	5.6	11.2	1.02	23.5	3.18	91	210	6.96	1.37	1.37	1.19
0	0	0	0	0	0	0	0	0	0	0	0	0	0	1	0	1	0	0	0	0	Young	Female	No	No	Yes	No	No	No	No	No	180	Anterior circulation	0.5	2	0	No	Clip	2	7.46	11.9	1.08	23.6	4.62	144	111	4.79	1.81	1.81	1.59666666666667
0	0	0	0	0	0	0	1	1	1	0	0	1	0	0	0	1	0	1	0	0	Old	Female	No	No	Yes	No	No	No	No	No	186	Anterior circulation	0.5	2	0	No	Clip	1	6.11	11	1	30.5	4.33	135	105	9.53	1.05	1.05	0.936666666666667
0	0	0	0	0	0	0	0	0	0	1	0	0	0	0	0	0	0	0	0	0	Old	Male	Yes	Yes	Yes	No	No	No	No	No	157	Anterior circulation	1.2	4	0	No	Coil	1	9.61	11.1	1.01	25.7	4.48	125	100	9.05	1.66	1.66	1.68
0	0	0	0	0	0	0	0	0	0	0	0	0	0	0	0	0	0	0	0	0	Young	Female	No	No	No	No	No	No	No	No	142	Anterior circulation	0.4	4	0	No	Clip	4	5.94	11.5	0.97	19.4	3.78	116	74	11.84	1.4	1.4	1.2475
0	0	0	0	0	0	0	0	0	0	0	0	1	0	0	1	1	0	0	0	0	Young	Male	No	No	No	No	No	No	No	No	136	Anterior circulation	0.4	4	0	No	Clip	5	8.72	12	1.09	43.3	4.12	133	184	11.95	1.5	1.5	1.45857142857143
0	0	0	0	0	0	0	0	0	0	0	0	0	0	0	0	0	0	1	0	0	Young	Female	No	No	No	No	No	No	No	No	154	Anterior circulation	NA	4	0	No	Clip	1	7.97	12.6	1.14	25.5	4.92	151	264	15.29	1.45	1.45	1.34333333333333
1	1	1	1	1	1	1	1	1	1	0	0	0	0	0	0	0	0	1	0	1	Old	Male	No	No	Yes	No	No	No	No	No	110	Anterior circulation	0.9	4	1	No	No treatment	5	14.19	10.7	0.97	25.7	4.79	151	78	14.25	1.71	1.71	1.71
0	0	0	0	0	0	0	0	0	0	0	0	0	0	0	0	0	0	1	0	1	Young	Female	No	No	Yes	No	No	No	No	No	178	Anterior circulation	0.6	2.5	0	No	Clip	2	7.17	11.9	1.08	28.2	5.74	170	214	3.87	1.35	1.35	1.14857142857143
0	0	0	0	0	0	0	0	0	0	0	0	1	0	1	0	1	0	0	0	0	Young	Male	No	Yes	No	No	No	No	No	No	153	Anterior circulation	0.6	2.5	0	No	Clip	1	6.63	NA	NA	NA	4.01	108	87	9.03	0.92	0.92	0.815
0	0	0	0	0	0	0	0	0	0	0	0	0	0	0	0	0	1	0	0	0	Young	Female	No	No	No	No	No	No	No	No	124	Anterior circulation	0.7	1	0	No	Clip	2	4.82	12.1	1.03	23.9	3.81	124	80	3.01	1.44	1.44	1.32333333333333
0	0	0	0	0	0	0	0	0	0	0	0	0	0	0	0	0	0	0	0	0	Young	Female	No	No	No	No	No	No	No	No	159	Anterior circulation	0.6	4	0	No	Clip	1	5.59	11.1	1.01	25.7	4.06	125	95	6.35	1.47	1.47	1.225
0	0	0	0	0	0	0	0	0	0	0	0	0	0	0	0	0	0	0	0	0	Young	Female	No	No	No	No	No	No	No	No	180	Posterior circulation	0.6	4	0	No	Coil	1	8.04	NA	NA	NA	4.38	129	134	8.37	1.62	1.62	1.5
0	0	0	0	0	0	0	0	0	0	0	0	0	0	0	1	1	0	0	0	0	Young	Male	No	Yes	No	No	No	No	No	No	154	Anterior circulation	0.7	4	0	No	Clip	5	7.48	10.8	0.98	29.1	4.03	132	115	14.5	1.55	1.55	1.29666666666667
0	0	0	0	0	0	0	0	0	0	0	0	0	0	0	0	0	0	0	0	0	Young	Female	No	No	Yes	No	No	No	No	No	131	Anterior circulation	0.5	2	0	No	Clip	2	6.92	12.1	1.09	25.1	3.91	122	154	8.16	1.47	1.47	1.48666666666667
0	0	0	0	0	0	0	0	0	0	0	0	0	0	0	0	0	0	1	0	0	Young	Male	No	No	No	No	No	No	No	Yes	121	Anterior circulation	0.3	1	0	No	Clip	1	5.39	11.4	1.03	29.2	4.11	124	222	6.46	1.48	1.48	1.425
0	0	0	0	0	0	0	0	0	0	0	0	0	0	0	0	0	1	0	0	0	Young	Male	No	Yes	No	No	No	No	No	Yes	176	Anterior circulation	0.7	4	0	No	Clip	2	7.48	12.6	1.07	36.7	5.35	160	230	15.25	1.85	1.85	1.6
0	0	0	0	0	0	0	0	0	0	0	0	1	0	0	0	1	0	1	0	0	Young	Male	No	Yes	No	No	No	No	Yes	No	146	Anterior circulation	0.39	1	0	No	No treatment	1	4.51	11.1	0.95	28.1	3.97	128	302	8.73	1.48	1.48	1.48
0	0	0	0	0	0	0	0	0	0	0	0	0	0	0	0	0	0	0	0	0	Young	Female	No	No	No	No	No	No	No	No	150	Anterior circulation	0.9	2	0	No	Clip	4	7.77	10.7	0.97	24.5	3.81	111	85	5.17	1.32	1.32	1.2
1	1	1	1	1	1	1	1	1	1	0	0	0	1	0	0	1	0	0	0	1	Old	Female	No	No	Yes	No	No	No	No	No	136	Anterior circulation	0.8	4	0	No	No treatment	5	9.84	11.9	1.08	30.2	4.02	117	124	13.16	1.71	1.71	1.275
0	0	0	0	0	0	0	0	0	0	0	0	0	0	0	0	0	0	1	0	0	Old	Female	No	No	Yes	No	No	No	No	Yes	189	Anterior circulation	0.7	2.5	0	No	Clip	1	5.2	35.9	3.08	70.2	3.56	107	302	4.28	1.2	1.2	1.07666666666667
0	0	0	0	0	0	0	0	0	0	0	0	0	0	1	0	1	0	0	0	0	Old	Male	No	Yes	No	No	No	No	No	No	137	Anterior circulation	1.5	4	0	No	Clip	2	5.58	11.6	0.98	44.2	4.76	154	191	9.97	1.89	1.89	1.56428571428571
0	0	0	0	0	0	0	0	0	0	0	1	1	0	0	1	1	0	0	0	0	Young	Male	No	Yes	Yes	No	No	No	No	No	169	Anterior circulation	0.2	3	0	No	Clip	1	11.18	10.9	0.99	21.8	5.06	172	145	10.92	2.21	2.21	1.77666666666667
0	0	0	0	0	0	0	1	1	1	0	0	0	0	0	0	0	0	1	0	0	Young	Female	No	No	No	No	No	No	No	No	171	Anterior circulation	0.5	4	0	No	Coil	2	5.63	11.4	1.03	27.8	4.57	82	328	6.25	1.33	1.33	1.3
0	0	0	0	0	0	0	0	0	0	0	0	0	0	1	0	1	0	1	0	0	Young	Female	No	No	Yes	No	No	No	No	No	187	Anterior circulation	0.2	4	0	No	Clip	4	9.62	10.8	0.98	26.4	3.8	114	107	7.81	1.71	1.71	1.82833333333333
0	1	1	1	1	1	1	1	1	1	0	0	0	0	0	0	0	0	0	0	1	Young	Female	No	No	Yes	Yes	No	No	No	Yes	173	Anterior circulation	0.8	4	0	No	Coil	5	15.19	10.6	0.97	27.5	5.32	152	262	15.81	1.82	1.82	1.82
0	0	0	0	0	0	0	0	0	0	0	0	0	0	0	0	0	0	0	0	0	Young	Male	No	Yes	No	No	No	No	No	No	134	Anterior circulation	NA	2	0	No	No treatment	1	5.23	11.1	1.01	29.6	4.47	143	182	5.83	1.45	1.45	1.45
1	1	1	1	1	1	1	1	1	1	0	0	0	0	0	0	0	0	0	0	1	Young	Female	No	No	No	No	No	No	No	No	105	Anterior circulation	NA	4	0	No	Clip	5	6.05	11.2	1.02	32.4	3.41	102	129	18.82	1.34	1.34	1.16666666666667
0	0	0	0	0	0	0	0	0	0	0	0	0	0	0	0	0	0	1	0	0	Old	Female	No	No	Yes	No	No	No	No	No	183	Anterior circulation	0.3	4	0	No	Coil	1	7.61	NA	NA	NA	NA	NA	NA	NA	1.54	1.54	1.37
0	0	0	0	0	0	0	0	0	0	0	0	0	0	0	0	0	0	1	0	1	Young	Male	Yes	No	No	No	No	No	No	No	112	Anterior circulation	5	2.5	0	No	Clip	1	5.21	11.1	1.01	29.7	5.46	162	264	3.78	1.58	1.58	1.33666666666667
0	0	0	0	0	0	0	0	0	0	0	0	0	0	1	0	1	0	0	0	0	Young	Female	No	No	No	Yes	No	No	No	No	146	Anterior circulation	0.5	4	0	No	No treatment	1	10.49	11.2	1.02	28.2	3.84	111	130	6.78	1.52	1.52	1.34
0	0	0	0	0	0	0	0	0	0	0	0	0	0	0	0	0	0	1	0	0	Young	Female	No	No	Yes	No	No	No	No	Yes	166	Anterior circulation	NA	4	0	No	Clip	1	8.09	46.9	3.97	151.1	4.01	120	206	14.8	1.3	1.3	1.15
0	0	0	0	0	0	0	0	0	0	0	0	0	0	0	0	0	0	0	0	0	Young	Female	No	No	No	No	No	No	No	No	138	Anterior circulation	0.5	2.5	0	No	Clip	1	4.65	12.3	1.05	23.3	3.95	100	209	4.94	1.55	1.55	1.43
0	0	0	0	0	0	0	0	0	0	0	0	0	0	0	0	0	0	0	0	0	Young	Female	No	No	Yes	No	Yes	No	No	No	176	Anterior circulation	1.7	2.5	0	No	Clip	1	5.74	11.5	0.97	23.7	4.3	134	160	4.5	1.71	1.71	1.68
0	0	0	0	0	0	0	0	0	0	0	0	0	0	0	0	0	0	0	0	0	Young	Male	No	Yes	No	No	No	No	No	No	187	Anterior circulation	1.2	4	0	No	Clip	1	7.08	9.9	0.9	27.9	4.25	139	156	8.36	1.61	1.61	1.39
0	0	0	0	0	0	0	0	0	0	0	0	0	0	0	0	0	0	0	0	0	Young	Female	No	No	No	No	No	No	No	No	140	Posterior circulation	NA	2.5	0	No	Coil	1	5.64	11	0.94	27.7	4.33	141	256	9.7	1.29	1.29	1.29
0	0	0	0	0	0	0	0	0	0	0	0	0	0	0	0	0	1	1	0	1	Young	Male	No	Yes	No	No	No	No	No	No	107	Anterior circulation	0.4	2.5	0	No	Clip	1	7.11	10.8	0.98	30.4	4.67	143	283	9.2	2.12	2.12	1.6925
0	0	0	0	0	0	0	0	0	0	0	0	0	0	0	0	0	0	1	0	0	Young	Male	No	Yes	No	No	No	No	No	No	168	Anterior circulation	0.3	4	0	No	Clip	4	7.42	10.4	0.95	27.5	3.78	126	171	9.08	1.25	1.25	1.24333333333333
0	0	0	0	0	0	0	0	0	0	0	0	0	0	1	0	1	0	0	0	0	Old	Female	No	No	Yes	No	No	No	Yes	No	170	Anterior circulation	0.5	4	0	No	Clip	2	5.99	11.4	1.03	24.2	3.75	116	341	13.04	1.53	1.53	1.34333333333333
0	0	0	0	0	0	0	0	0	0	0	0	0	0	0	0	0	0	0	0	0	Young	Female	No	Yes	Yes	No	No	No	No	No	126	Anterior circulation	NA	2.5	0	No	Clip	1	5.67	9.8	0.9	21.9	3.9	125	340	2.54	1.5	1.5	1.32
0	0	0	0	0	0	0	0	0	0	0	0	0	0	0	0	0	0	0	0	0	Young	Female	No	No	No	No	No	No	No	No	131	Anterior circulation	0.9	2.5	0	No	Clip	1	6.19	11.1	1.01	18.3	3.94	121	160	4.73	1.52	1.52	1.296
0	0	0	0	0	0	0	0	0	0	0	0	0	0	0	0	0	0	0	0	0	Young	Female	No	No	No	No	No	No	No	No	140	Anterior circulation	0.5	3	0	No	Clip	1	5.44	12	1.02	28.7	3.65	114	132	7.08	2.04	2.04	2.015
0	0	0	0	0	0	1	1	1	1	0	0	0	1	0	1	1	1	0	0	0	Young	Female	No	No	Yes	No	No	No	No	No	159	Anterior circulation	0.5	4	0	No	Clip	2	6.77	NA	NA	NA	3.73	110	145	12.48	1.55	1.55	1.18
0	0	0	0	0	0	0	0	0	0	0	0	0	0	0	0	0	0	1	0	0	Young	Female	No	No	No	No	Yes	No	Yes	No	178	Anterior circulation	1	4	0	No	Clip	1	6.36	NA	NA	NA	3.83	118	264	8.52	1.38	1.38	1.235
0	0	0	0	0	0	0	0	0	0	0	0	0	0	1	0	1	0	0	0	0	Young	Male	No	Yes	No	No	No	No	No	No	125	Anterior circulation	NA	2.5	0	No	Clip	1	6.22	11.6	0.98	31.2	4.35	135	143	8.96	1.69	1.69	1.42
0	0	0	1	1	1	1	1	1	1	0	0	0	0	1	1	1	1	0	0	1	Old	Female	No	No	Yes	No	No	No	No	No	140	Anterior circulation	0.3	2.5	0	No	Clip	1	5.45	11	1	25.2	3.23	97	80	5.23	2.08	2.08	1.86285714285714
0	0	0	0	0	0	0	0	0	0	0	0	0	0	0	0	0	0	0	0	0	Young	Female	No	No	Yes	No	No	No	No	No	155	Anterior circulation	0.7	4	0	No	Clip	1	7.59	11.3	1.03	26.5	3.87	114	138	6.27	1.39	1.39	1.39333333333333
0	0	0	0	0	0	0	0	0	0	0	0	0	0	0	0	0	0	0	0	0	Young	Male	No	No	No	No	No	No	No	No	135	Anterior circulation	0.8	4	0	No	Clip	1	6.28	11	1	23.9	4.1	129	158	10.08	1.6	1.6	1.46333333333333
0	0	0	0	0	0	0	0	0	1	0	0	1	1	1	0	1	0	0	0	1	Young	Female	No	No	Yes	No	No	No	No	No	159	Anterior circulation	0.5	4	1	No	Clip	5	17.22	12	1.09	25.2	3.79	115	397	4.97	1.39	1.39	1.13125
0	0	0	0	0	0	0	0	0	0	0	0	0	0	0	0	0	0	0	0	0	Young	Male	No	Yes	No	No	No	No	No	No	126	Anterior circulation	0.5	4	0	No	Clip	4	5.52	10.9	0.99	21.5	4.83	146	256	14.77	1.9	1.9	1.80666666666667
0	0	0	0	0	0	0	0	0	0	0	0	0	0	0	0	0	0	0	0	0	Young	Female	No	No	No	No	No	No	No	No	125	Anterior circulation	0.5	4	0	No	No treatment	4	7.36	11.3	1.03	27.2	4.72	139	240	10.3	1.49	1.49	1.49
0	0	0	0	0	0	0	0	0	0	0	0	0	0	0	0	0	0	0	0	0	Young	Male	No	Yes	No	No	No	No	No	No	164	Anterior circulation	0.6	4	0	No	Clip	2	8.04	11.7	1.06	28.6	5.35	173	178	12.96	1.64	1.64	1.475
0	0	0	0	0	0	0	0	0	0	0	0	0	0	0	0	0	0	0	0	0	Young	Male	No	Yes	No	No	No	No	No	No	114	Anterior circulation	NA	4	0	No	Coil	1	5.2	10.7	0.9	28	4.32	136	105	3.88	1.5	1.5	1.32666666666667
0	0	0	0	0	0	0	0	0	0	0	0	1	0	1	1	1	0	0	1	0	Old	Male	No	No	Yes	No	No	No	Yes	No	140	Anterior circulation	1.3	2.5	0	No	Coil	2	8.88	12.5	1.06	90	4.5	146	187	25.35	2.12	2.12	1.68428571428571
0	0	0	0	0	0	0	0	0	0	0	0	0	0	0	0	0	1	1	0	1	Young	Female	No	No	No	No	No	No	No	No	178	Anterior circulation	1.3	2.5	0	No	Clip	1	5.24	11.8	1	31.3	4.98	149	109	2.99	1.61	1.61	1.704
0	0	0	0	0	0	0	0	1	1	0	0	1	0	1	1	1	1	0	0	0	Old	Female	No	No	No	No	No	No	Yes	No	153	Anterior circulation	0.9	2.5	0	No	Clip	1	9.8	10.6	0.9	30.1	3.9	123	159	7.34	1.48	1.48	1.35
0	0	0	0	0	0	1	1	1	1	0	0	0	0	0	0	0	0	0	0	0	Old	Male	No	No	No	No	No	No	No	No	185	Anterior circulation	0.5	2.5	0	No	Coil	1	5.72	11.4	0.97	29.2	4.14	131	341	9.63	1.45	1.45	1.45
0	0	0	0	0	0	0	0	0	0	0	0	0	0	0	0	0	0	0	0	0	Old	Male	No	No	Yes	No	No	No	No	No	199	Anterior circulation	0.5	4	0	No	No treatment	1	6.34	10.7	0.9	25.4	4.62	150	169	8.69	1.22	1.22	1.22
0	0	0	0	0	0	1	1	1	1	0	0	0	0	0	1	1	0	0	0	0	Old	Female	No	No	Yes	No	No	No	No	No	188	Anterior circulation	0.4	1	0	No	Clip	1	5.18	10.5	0.89	24.5	3.62	112	87	5.75	1.38	1.38	1.5
0	0	0	0	0	1	1	1	1	1	0	0	1	0	0	0	1	0	0	0	0	Young	Male	No	No	No	No	No	No	No	No	141	Anterior circulation	0.9	2.5	0	No	Clip	1	5.94	12.8	1.09	31.1	4.09	123	75	4.23	1	1	1.1475
0	0	0	0	0	0	0	0	0	0	0	0	0	0	0	0	0	0	0	0	0	Young	Male	No	No	No	No	No	No	No	No	115	Anterior circulation	0.8	2.5	0	No	Clip	1	6.26	NA	NA	NA	3.68	117	189	14.22	1.18	1.18	1.08
1	1	1	1	1	1	1	1	1	1	0	0	0	0	0	0	0	0	0	1	1	Young	Male	No	No	No	No	No	No	No	No	147	Anterior circulation	NA	2.5	0	No	No treatment	5	9.55	12.3	1.04	28.6	3.85	128	98	15.59	1.72	1.72	1.72
0	0	0	0	0	0	0	0	0	0	0	0	0	0	0	0	0	0	0	0	0	Old	Female	No	No	No	No	No	No	No	No	163	Anterior circulation	NA	4	0	No	Clip	1	9.39	NA	NA	NA	2.83	89	158	7.32	1.12	1.12	1.215
0	0	0	0	0	0	0	0	0	0	0	0	0	0	0	0	0	0	0	0	0	Young	Female	No	No	No	No	No	No	No	No	112	Anterior circulation	0.8	2	0	No	Coil	1	6.59	11.7	0.99	27.1	4.46	124	115	5.74	1.37	1.37	1.37
0	0	0	0	0	0	0	0	0	1	0	0	0	0	0	0	0	0	0	0	1	Old	Female	No	No	No	No	No	No	No	No	128	Anterior circulation	2.2	2.5	0	No	Clip	1	5.86	10.8	0.91	31.3	4.96	138	131	4.92	1.49	1.49	1.495
0	0	0	0	0	0	0	0	0	0	1	0	1	0	1	0	1	1	1	0	1	Young	Female	No	No	Yes	No	No	No	No	Yes	215	Anterior circulation	0.4	2.5	0	No	No treatment	4	4.55	11.8	1	33	3.84	114	276	10.75	1.13	1.13	1.215
0	0	0	0	0	0	0	0	1	1	0	0	0	0	0	0	0	0	0	0	0	Young	Female	No	No	Yes	No	No	No	No	No	179	Anterior circulation	0.3	4	0	No	Clip	1	5.97	11.1	0.94	20.5	4.42	136	175	9.48	1.39	1.39	1.455
0	0	0	0	0	0	0	0	0	0	0	0	0	0	0	0	0	0	1	0	0	Young	Female	No	No	No	No	No	No	No	No	132	Anterior circulation	0.7	3	0	No	Clip	1	5.38	11.4	0.97	26.6	3.37	108	217	6.43	1.17	1.17	1.07375
0	0	0	0	0	0	0	0	0	0	0	1	0	0	0	0	0	0	0	0	0	Young	Female	No	No	No	No	No	No	No	No	140	Anterior circulation	0.3	3	0	No	Clip	4	7.95	10.8	0.91	16.9	5.03	131	341	18.26	2.04	2.04	1.87
0	0	0	0	0	0	0	0	0	0	0	0	0	0	0	0	0	0	1	0	0	Old	Female	No	No	Yes	No	No	No	No	No	169	Anterior circulation	1.9	2	0	No	No treatment	2	5.85	11.6	0.98	24.1	3.72	120	66	7.04	1.43	1.43	1.43
0	0	0	0	0	0	0	0	0	0	0	0	0	0	0	0	0	0	0	0	0	Young	Female	No	No	No	Yes	No	No	No	No	118	Anterior circulation	0.3	4	0	No	Clip	1	5.93	11.7	0.99	27.8	5.15	153	100	21.04	1.55	1.55	1.25666666666667
0	0	0	1	1	1	1	1	1	1	0	0	0	0	0	0	0	0	0	0	0	Young	Female	No	No	Yes	No	No	No	No	No	167	Anterior circulation	0.7	4	0	No	No treatment	1	8.03	13.3	1.13	32.5	4.54	135	198	8.48	1.54	1.54	1.545
0	0	0	0	0	0	0	0	0	0	0	0	0	0	0	0	0	0	0	0	0	Young	Female	No	No	No	No	No	No	No	No	132	Anterior circulation	0.4	3	0	No	No treatment	1	4.98	11.4	0.97	25.4	4.04	128	177	5.37	1.14	1.14	1.14
0	0	0	0	0	0	0	0	0	0	0	0	0	0	0	0	0	0	0	0	0	Young	Female	No	Yes	No	No	No	No	No	No	164	Anterior circulation	0.8	2.5	0	No	Clip	3	8.39	10.9	0.92	24.4	4.36	129	153	8.7	1.45	1.45	1.39
1	1	1	1	1	1	1	1	1	1	1	0	1	0	0	0	1	0	1	1	1	Young	Male	Yes	Yes	No	No	No	No	No	No	135	Anterior circulation	NA	4	0	No	Coil	5	8.14	NA	NA	NA	5.82	160	207	9.77	1.61	1.61	1.18
0	0	0	0	1	1	1	1	1	1	1	0	0	0	0	0	0	0	0	0	1	Young	Male	No	No	Yes	No	No	No	No	Yes	49	Anterior circulation	0.4	4	0	No	No treatment	5	7.54	16.9	1.45	35.2	3.32	105	176	26.56	1.74	1.74	1.74
0	0	0	0	0	0	0	0	0	0	0	0	0	0	0	0	0	0	0	0	0	Young	Female	No	No	Yes	No	No	No	No	No	121	Anterior circulation	NA	2.5	0	No	Clip	1	4.68	10.4	0.88	24	4.38	139	289	3.4	2.32	2.32	1.78333333333333
0	0	0	0	0	0	0	0	0	0	0	0	0	0	0	0	0	0	0	0	0	Young	Male	No	No	Yes	Yes	No	No	No	No	185	Anterior circulation	0.8	2	0	No	Clip	3	7.71	12.6	1.07	30.4	3.88	125	170	7.57	1.63	1.63	1.5575
0	0	0	0	0	0	0	0	0	0	0	0	0	0	0	0	0	0	0	0	0	Young	Female	No	Yes	No	No	No	No	No	No	190	Anterior circulation	0.5	4	0	No	Clip	1	8.82	11.8	1	28.7	4.45	140	104	5.43	1.91	1.91	1.61333333333333
0	0	0	0	0	0	0	0	0	0	0	0	1	0	0	0	1	0	0	0	1	Young	Female	No	No	No	No	No	No	No	Yes	134	Anterior circulation	0.5	4	0	No	Coil	5	7.85	11.7	0.99	30.9	4.12	125	123	19.35	1.68	1.68	1.445
0	0	0	0	0	0	1	1	1	1	0	0	0	0	0	0	0	0	0	0	0	Young	Female	No	No	Yes	No	No	No	No	No	180	Posterior circulation	0.8	2.5	0	No	Coil	4	6.09	9.9	0.83	22.9	4.54	143	116	7.11	1.39	1.39	1.455
0	0	0	0	0	0	0	0	0	0	0	0	0	0	0	0	0	0	0	0	0	Old	Female	No	No	Yes	No	No	No	No	No	157	Anterior circulation	0.9	2.5	0	No	Coil	4	5.7	10.8	0.91	23.9	4.08	116	171	3.89	1.34	1.34	1.34
0	0	0	0	0	0	0	0	0	0	0	0	0	0	0	0	0	0	1	0	1	Young	Female	No	No	Yes	No	No	No	No	No	169	Posterior circulation	0.6	2	0	No	Coil	1	5.39	11.2	0.95	27.9	3.74	112	209	5.62	1.25	1.25	1.18571428571429
0	0	0	0	0	0	0	0	0	0	0	0	0	0	0	0	0	0	0	0	0	Old	Male	No	No	No	No	No	No	No	No	158	Anterior circulation	0.4	4	0	No	Clip	1	6.23	9.7	0.82	27.5	4.7	150	94	9.09	1.63	1.63	1.37
0	0	0	0	0	0	0	0	0	0	0	0	0	0	0	0	0	0	0	0	0	Young	Male	No	No	No	No	No	No	No	No	145	Anterior circulation	1	2	0	No	Clip	1	5.27	10.9	0.92	27.6	5.38	146	200	7.82	1.53	1.53	1.25666666666667
1	1	1	1	1	1	1	1	1	1	0	0	0	0	0	0	0	1	0	0	1	Young	Male	No	Yes	Yes	No	No	No	No	No	216	Posterior circulation	0.8	4	0	No	No treatment	5	8.44	NA	NA	NA	NA	NA	NA	NA	1.1	1.1	1.1
0	0	0	0	0	0	0	0	0	0	0	0	0	0	0	0	0	0	1	0	0	Young	Female	No	No	No	No	No	No	No	No	132	Anterior circulation	0.5	2.5	0	No	Clip	2	6.5	10.9	0.92	21.4	4.17	138	184	3.84	1.44	1.44	1.20666666666667
0	0	0	0	0	0	1	1	1	1	1	0	0	0	1	0	1	0	0	0	0	Old	Female	No	No	Yes	Yes	No	No	Yes	No	136	Anterior circulation	1.2	4	0	No	No treatment	1	13.71	13	1.1	28.6	3.89	118	479	5.62	1.21	1.21	1.21
0	0	0	0	0	0	0	0	1	1	0	0	1	0	0	0	1	1	0	0	1	Young	Female	No	No	No	No	No	No	No	No	156	Anterior circulation	0.4	4	0	No	Clip	5	11.37	NA	NA	NA	3.18	96	106	5.73	0.59	0.59	1.05444444444444
0	0	0	0	0	0	0	0	0	0	0	0	1	0	0	0	1	0	0	0	0	Old	Female	No	No	No	No	No	No	Yes	No	200	Anterior circulation	0.3	2	0	No	Clip	2	10.94	10.5	0.89	20.5	3.76	109	142	12.97	1.64	1.64	1.33666666666667
0	1	1	1	1	1	1	1	1	1	0	0	0	0	0	0	0	0	0	0	0	Old	Female	No	No	Yes	No	Yes	No	No	No	170	Anterior circulation	1.8	4	0	No	No treatment	1	6.75	10.8	0.91	28.5	4.31	123	106	6.19	1.51	1.51	1.51
0	0	0	0	0	0	1	1	1	1	0	0	0	0	0	0	0	0	0	0	1	Old	Female	No	No	Yes	No	No	No	No	No	151	Anterior circulation	NA	2.5	0	No	No treatment	2	6.06	11.8	1	29.4	2.88	95	152	6.21	1.37	1.37	1.37
1	1	1	1	1	1	1	1	1	1	0	0	0	0	0	0	0	0	1	0	1	Young	Male	No	No	No	No	No	No	No	No	120	Anterior circulation	1.3	4	1	No	Coil	5	7.2	10.8	0.91	23.8	4.29	138	207	13.65	1.99	1.99	1.795
0	0	0	0	0	0	0	0	0	0	0	0	0	0	0	0	0	0	0	0	0	Young	Female	No	No	No	No	No	No	No	No	131	Anterior circulation	1.2	2.5	0	No	Clip	1	5.03	9.6	0.81	27.8	4.12	124	188	6.14	1.63	1.63	1.49333333333333
0	0	0	0	0	0	0	0	0	0	0	0	1	0	1	0	1	0	1	0	0	Young	Female	No	No	No	No	No	No	No	No	123	Anterior circulation	0.4	4	0	No	Clip	1	6.8	9.8	0.83	26.6	4.82	145	144	14.19	1.17	1.17	1.19
1	0	0	0	0	0	0	0	0	0	0	0	1	0	0	0	1	0	1	0	1	Young	Female	No	No	No	No	No	No	No	No	119	Anterior circulation	0.2	2	0	No	No treatment	5	6.85	15.2	1.29	29.4	3.02	60	195	8.55	1.09	1.09	1.05
0	1	1	1	1	1	1	1	1	1	1	0	1	0	1	0	1	0	0	0	1	Young	Female	No	No	No	No	No	No	No	No	194	Anterior circulation	0.6	2.5	0	No	Clip	5	9.02	10	0.84	23.7	4.36	137	181	12.52	1.03	1.03	1.464
0	0	0	0	0	0	0	0	0	0	0	0	1	0	0	1	1	1	0	0	1	Old	Female	No	Yes	No	No	No	No	No	No	156	Anterior circulation	0.4	4	0	No	Clip	5	8.11	11	0.93	26.4	3.78	114	175	19.91	0.84	0.84	1.09285714285714
0	0	0	0	0	0	0	0	0	0	0	0	0	0	0	0	0	0	0	0	0	Young	Male	No	Yes	No	No	No	No	No	No	135	Anterior circulation	0.7	2	0	No	Clip	1	5.37	11	0.93	22.8	4.66	136	209	6.72	1.67	1.67	1.63
0	0	0	0	0	0	0	0	0	0	0	0	1	0	0	0	1	0	0	0	0	Old	Male	Yes	Yes	No	Yes	No	No	No	Yes	117	Anterior circulation	0.8	2.5	0	No	Coil	4	5.03	12.4	1.05	32.5	5.33	153	145	2.63	1	1	1.275
0	0	0	0	0	0	0	0	0	0	0	0	0	0	0	0	0	0	0	0	0	Young	Female	No	No	No	No	No	No	No	No	131	Anterior circulation	NA	2.5	0	No	No treatment	1	4	10.8	0.91	26.5	4.83	92	270	3.98	1.19	1.19	1.19
0	0	0	0	0	0	0	0	0	0	0	0	0	0	0	0	0	0	0	0	0	Young	Female	No	No	No	No	No	No	No	No	135	Anterior circulation	0.4	3	0	No	Clip	1	6.78	11.2	0.95	23.5	3.63	119	288	7.1	1.51	1.51	1.375
0	0	0	0	0	0	0	0	0	0	0	0	0	0	0	0	0	0	1	0	0	Young	Female	No	No	No	No	No	No	No	No	138	Anterior circulation	0.5	4	0	No	Coil	1	9.01	10.1	0.85	24.5	3.51	109	77	7.09	1.88	1.88	1.88
0	0	0	0	0	0	0	0	0	0	0	0	1	0	0	0	1	0	1	0	0	Young	Female	No	No	Yes	No	No	No	No	No	146	Anterior circulation	0.7	4	0	No	Clip	2	7.28	11.2	0.95	26.7	5.35	103	364	15.23	1.35	1.35	1.102
0	0	0	0	0	0	0	0	0	0	0	0	0	0	0	0	0	0	0	0	0	Young	Male	No	Yes	No	No	No	No	No	No	125	Anterior circulation	NA	2.5	0	No	Clip	1	5.14	12.8	1.09	29	4.09	128	93	5.42	1.91	1.91	1.72
0	0	0	0	0	0	0	0	0	0	0	0	1	0	0	0	1	0	0	0	0	Young	Female	No	No	No	No	No	No	No	Yes	145	Anterior circulation	0.5	2.5	0	No	Clip	1	5.41	10.2	0.86	26.3	3.67	107	156	5.44	1.52	1.52	1.166
0	0	0	0	0	0	0	0	0	0	0	0	1	0	1	0	1	0	1	0	1	Young	Female	No	No	Yes	No	No	No	No	No	150	Anterior circulation	1.3	3	0	No	Clip	4	11.22	10.8	0.91	20.7	3.63	106	156	16.1	1.46	1.46	1.464
0	0	0	0	0	0	0	0	0	0	0	0	0	0	0	0	0	0	0	0	0	Young	Male	No	No	No	No	No	No	No	No	134	Anterior circulation	0.5	4	0	No	Clip	1	6.45	11.1	0.94	27.8	4.55	144	87	12.94	1.44	1.44	1.4
0	0	0	0	0	0	0	0	0	0	0	0	1	0	1	1	1	1	1	0	1	Young	Female	No	No	Yes	No	No	No	No	No	129	Anterior circulation	0.4	4	0	No	Clip	4	6.53	13.7	1.17	26.7	3.79	113	99	6.65	1.54	1.54	1.52142857142857
0	0	0	0	0	0	0	0	0	0	0	0	1	0	1	0	1	0	0	0	0	Young	Female	No	No	No	Yes	No	No	No	No	180	Anterior circulation	0.4	3	0	No	Clip	2	6.56	11.6	0.98	28.7	4.94	147	208	11.7	1.58	1.58	1.45333333333333
0	0	0	0	0	0	0	0	0	0	0	0	0	0	0	0	0	0	0	0	0	Young	Male	No	Yes	No	No	No	No	No	No	128	Posterior circulation	NA	2.5	0	No	Coil	4	4.96	12.7	1.08	28.7	4.49	131	175	3.06	1.49	1.49	1.49
0	0	0	0	0	1	1	1	1	1	0	0	0	0	0	0	0	0	0	0	0	Young	Male	No	Yes	No	No	No	No	No	No	129	Anterior circulation	1.1	2	0	No	Clip	1	4.82	10.7	0.9	25.1	4.47	142	100	4.57	1.6	1.6	1.26
0	0	0	0	0	1	1	1	1	1	0	0	0	0	0	0	0	0	0	0	1	Young	Male	No	No	No	No	No	No	No	No	130	Anterior circulation	0.6	4	0	No	No treatment	5	5.4	12	1.02	22.3	5.89	175	144	12.14	1.75	1.75	1.75
0	0	0	0	0	0	0	0	0	0	0	0	1	0	0	0	1	1	0	0	0	Young	Male	No	Yes	Yes	No	No	No	No	No	185	Anterior circulation	NA	2.5	0	No	Clip	2	8.28	10.5	0.89	27.7	4.54	148	116	27.2	1.98	1.98	1.10833333333333
0	0	0	0	0	0	0	0	0	0	0	0	0	0	0	0	0	0	0	0	0	Old	Male	No	No	No	No	No	No	No	No	178	Anterior circulation	0.4	4	0	No	Clip	1	7.95	11.9	1.01	23.5	3.98	131	124	10.56	1.78	1.78	1.45
0	0	0	0	0	0	0	0	0	0	0	0	0	0	0	0	0	0	0	0	0	Young	Female	No	No	Yes	No	No	No	No	No	142	Anterior circulation	NA	2.5	0	No	No treatment	1	4.52	11.9	1.01	24.5	3.98	115	143	4.25	1.59	1.59	1.59
0	0	0	0	0	0	0	0	0	0	0	0	1	1	1	0	1	0	0	0	0	Young	Female	No	No	No	No	Yes	No	No	No	132	Anterior circulation	1	2.5	0	No	Clip	1	5.55	11.4	0.97	25.6	4.54	131	251	4.2	1.06	1.06	1.0175
0	0	0	0	0	0	0	0	0	0	0	0	0	0	0	0	0	0	0	0	0	Old	Female	No	No	No	No	No	No	No	No	135	Posterior circulation	NA	2.5	0	No	Coil	1	5.64	10.9	0.92	26.3	4.06	126	245	4.54	1.14	1.14	1.14
0	0	0	0	0	0	0	0	0	0	0	0	1	0	0	0	1	0	0	0	0	Old	Female	No	No	No	No	No	No	No	No	172	Anterior circulation	0.3	4	0	No	Clip	2	6.26	NA	NA	NA	3.16	104	105	8.49	1.1	1.1	0.976
0	0	0	0	0	0	0	0	1	1	0	0	1	0	1	0	1	0	0	0	1	Young	Female	No	No	No	No	No	No	No	No	147	Anterior circulation	3.3	4	0	No	Coil	1	6.02	9.8	0.83	21.8	4.23	133	262	5.19	1.39	1.39	1.305
0	0	0	0	0	0	0	0	0	0	0	0	0	0	0	0	0	0	0	0	0	Young	Female	No	No	No	No	No	No	No	No	130	Anterior circulation	0.5	4	0	No	Clip	2	10.66	10.6	0.9	24.7	3.51	106	72	7.01	1.59	1.59	1.442
0	0	0	0	0	0	0	0	0	0	0	0	0	0	0	0	0	0	0	0	0	Young	Male	No	Yes	No	No	No	No	No	No	121	Posterior circulation	NA	1	0	No	Coil	1	6.04	10.7	0.9	30.4	4.34	133	260	14.32	1.38	1.38	1.38
0	0	0	0	0	0	0	0	0	0	0	1	1	0	0	0	1	0	1	0	0	Young	Female	No	No	No	No	No	No	No	No	120	Anterior circulation	0.3	4	0	No	Coil	2	4.77	11.7	0.99	28.6	5.53	127	254	7.78	1.51	1.51	1.12
0	0	0	0	0	0	0	0	0	0	0	0	1	0	1	0	1	0	0	0	0	Old	Male	No	No	No	No	No	No	No	No	179	Anterior circulation	0.2	4	0	No	No treatment	2	6.73	11.1	0.94	23.5	4.21	124	150	6.48	1.76	1.76	1.32
0	0	0	0	0	0	0	0	0	0	0	0	0	0	0	0	0	0	1	0	0	Young	Female	No	No	Yes	No	No	No	No	No	150	Anterior circulation	0.8	4	0	No	Clip	1	5.95	10.6	0.9	22.3	4.22	123	156	8.91	1.53	1.53	1.248
0	0	0	0	0	0	0	0	0	0	0	0	0	0	0	0	0	0	1	0	0	Young	Male	Yes	No	No	No	No	No	No	No	190	Anterior circulation	0.5	3	0	No	Clip	1	6.48	9.8	0.83	28.6	5.15	152	147	6.67	1.47	1.47	1.11666666666667
0	0	0	0	0	0	0	0	0	0	0	0	0	0	0	0	0	0	1	0	0	Young	Male	No	No	No	No	No	No	No	No	203	Anterior circulation	0.6	2.5	0	No	Clip	1	5.18	10.6	0.9	24	5.04	157	176	7.27	1.45	1.45	1.3275
0	0	0	0	0	0	0	0	0	0	0	0	0	0	0	0	0	0	0	0	0	Young	Female	No	No	No	No	No	No	No	No	120	Anterior circulation	0.5	1	0	No	Clip	1	7.72	13.9	1.18	68.3	4.82	147	208	8.44	1.89	1.89	1.94
0	0	0	0	0	0	0	0	0	0	0	1	0	0	0	0	0	0	1	0	0	Young	Male	No	Yes	No	No	No	No	No	No	154	Anterior circulation	0.9	4	0	No	Coil	4	6.72	11.4	0.97	23.5	4.92	160	104	10.15	1.86	1.86	1.55
0	0	0	0	0	0	0	0	0	0	0	0	0	0	0	0	0	0	0	0	0	Young	Male	No	No	No	No	No	No	No	No	144	Anterior circulation	0.6	2	0	No	Clip	1	5.51	11.8	1	27.5	4.89	148	146	8.03	1.4	1.4	1.3
0	1	1	1	1	1	1	1	1	1	1	0	1	0	0	0	1	0	0	0	1	Old	Male	No	Yes	No	No	No	No	No	No	132	Anterior circulation	0.5	4	0	No	Clip	2	7.2	11.4	0.97	24	4.72	142	120	6.26	1.97	1.97	1.49333333333333
0	0	0	0	0	0	0	0	0	0	0	0	0	0	0	0	0	0	0	0	0	Young	Female	No	No	No	No	No	No	No	No	135	Anterior circulation	0.6	4	0	No	Clip	1	5.47	10.7	0.9	21.4	3.91	118	161	4.96	1.51	1.51	1.37
0	0	0	0	0	1	1	1	1	1	0	0	1	0	0	0	1	0	0	0	0	Young	Female	No	No	No	No	No	No	No	No	198	Anterior circulation	0.5	3	0	No	Clip	1	8.95	11.7	0.99	19.4	4.94	104	184	10.93	1.38	1.38	1.206
0	0	0	0	0	0	0	0	0	0	0	0	0	0	0	0	0	0	0	0	0	Young	Female	No	No	No	No	No	No	No	No	122	Anterior circulation	0.8	4	0	No	Clip	2	8.47	10.6	0.9	21.9	3.97	114	132	11.42	2.06	2.06	1.585
0	0	0	0	0	0	0	0	0	0	0	0	0	0	0	0	0	0	0	0	0	Young	Male	No	Yes	No	No	No	No	Yes	No	108	Anterior circulation	0.7	2.5	0	No	Clip	1	3.87	10	0.84	29.8	4.44	137	158	3.38	1.51	1.51	1.50666666666667
0	0	0	0	0	0	0	0	0	0	0	0	0	0	0	0	0	0	0	0	0	Young	Female	No	No	No	No	No	No	No	No	127	Anterior circulation	2.9	4	0	No	Coil	1	10.06	10.3	0.87	26.5	4.15	124	75	7.06	1.24	1.24	1.115
0	0	0	0	0	0	0	0	0	0	0	0	0	0	0	0	0	0	0	0	0	Young	Male	No	No	No	No	No	No	No	No	148	Anterior circulation	0.8	2.5	0	No	Coil	1	5.21	11.8	1	27.3	4.34	138	170	6.7	1.12	1.12	1.31
1	1	1	1	1	1	1	1	1	1	0	0	0	0	0	0	0	0	0	1	1	Young	Female	No	No	Yes	No	No	No	No	Yes	191	Anterior circulation	0.9	4	0	No	Clip	1	7.25	13.6	1.16	38.1	4.05	121	54	8.57	1.4	1.4	1.4
0	0	1	1	1	1	1	1	1	1	0	0	0	0	0	0	0	0	0	0	0	Old	Female	No	Yes	Yes	No	No	No	No	Yes	166	Anterior circulation	0.6	4	0	No	No treatment	2	5.68	NA	NA	NA	4.07	117	174	9.22	1.34	1.34	1.34
0	0	0	0	0	0	0	0	0	0	0	0	0	0	0	0	0	0	1	0	1	Young	Female	No	No	No	No	No	No	No	No	135	Anterior circulation	0.7	2	0	No	Clip	4	6.37	10.6	0.9	23.3	3.9	118	127	6.39	1.43	1.43	1.43
0	0	0	0	0	0	0	0	0	0	0	0	1	1	0	0	1	0	1	0	1	Old	Female	No	No	No	No	No	No	No	No	117	Anterior circulation	NA	2	0	No	Coil	1	6.36	10.1	0.85	24.5	4.02	120	230	9.91	1.51	1.51	1.2625
0	0	0	0	0	0	0	0	0	0	0	0	0	0	0	0	0	0	0	0	0	Young	Male	No	Yes	No	No	No	No	No	No	150	Anterior circulation	NA	1	0	No	No treatment	1	4.24	NA	NA	NA	NA	NA	NA	NA	1.63	1.63	1.67
0	0	0	0	0	0	0	0	0	0	0	0	0	0	0	0	0	0	0	0	0	Young	Female	No	No	No	No	No	No	No	No	130	Anterior circulation	0.8	4	0	No	Clip	2	6.99	12	1.02	26.4	3.48	106	102	6.72	1.4	1.4	1.25666666666667
0	0	0	0	1	1	1	1	1	1	0	0	1	1	1	1	1	1	1	0	1	Young	Female	No	No	No	No	No	No	No	No	131	Anterior circulation	0.5	2	0	Yes	Clip	1	6.16	NA	NA	NA	4.48	135	226	10.76	1.14	1.14	1.145
0	0	0	0	0	0	0	0	0	0	0	0	0	0	0	0	0	0	1	0	0	Young	Male	No	No	No	No	No	No	No	No	120	Anterior circulation	NA	2.5	0	No	Coil	1	4.65	11.5	0.97	29.7	4.12	136	254	2.66	1.43	1.43	1.43
0	0	0	0	0	0	0	0	0	0	0	0	0	0	0	0	0	0	1	0	0	Young	Female	No	No	Yes	No	No	No	No	No	139	Anterior circulation	1.2	2	0	No	Clip	4	6.99	NA	NA	NA	NA	NA	NA	NA	1.26	1.26	1.09
0	0	0	0	0	0	0	0	0	0	0	0	0	0	0	0	0	0	0	0	1	Young	Female	No	No	No	No	No	No	No	No	144	Anterior circulation	NA	2.5	0	No	Clip	1	4.98	12	1.02	26	4.58	156	179	7.56	1.1	1.1	1.468
0	0	0	0	0	0	0	0	0	0	0	0	1	0	0	1	1	0	0	0	0	Young	Female	No	No	Yes	No	No	No	No	No	171	Anterior circulation	0.6	4	0	No	Clip	2	7.77	11.9	1.01	28.4	4.28	136	165	16.05	1.62	1.62	1.9
0	0	0	0	0	0	0	0	0	0	0	0	0	0	0	0	0	0	0	0	0	Young	Male	No	Yes	No	No	No	No	No	No	177	Anterior circulation	0.3	4	0	No	Clip	4	5.62	12.9	1.1	29.3	3.63	128	120	6.28	1.28	1.28	1.11
0	0	0	0	0	0	0	0	0	0	0	0	0	0	1	0	1	0	0	0	1	Young	Female	No	No	Yes	No	No	No	No	No	133	Anterior circulation	0.3	4	0	No	Clip	2	7.13	12	1.02	23	3.48	114	102	13.39	1.29	1.29	1.338
0	0	0	1	1	1	1	1	1	1	0	0	1	0	0	0	1	0	0	0	0	Young	Male	No	No	No	No	No	No	No	No	136	Anterior circulation	0.8	4	0	No	Clip	4	7.25	NA	NA	NA	4.85	154	163	8.03	1.99	1.99	1.3625
0	0	0	0	0	0	0	0	0	0	0	0	0	0	0	0	0	0	0	0	0	Young	Female	No	No	No	No	No	No	No	Yes	134	Anterior circulation	NA	2.5	0	No	Clip	1	5.33	16.3	1.39	50.3	3.79	121	32	1.3	1.25	1.25	1.202
0	0	0	0	0	0	0	0	0	0	0	0	0	0	0	0	0	0	0	0	0	Young	Male	No	Yes	Yes	No	No	No	No	No	142	Anterior circulation	0.7	2	0	No	Clip	1	7.01	12.8	1.09	23.7	4.71	144	151	8.14	1.79	1.79	1.68333333333333
0	0	0	0	0	0	0	0	0	0	0	0	0	0	0	0	0	0	0	0	1	Young	Male	No	Yes	No	No	No	No	No	No	139	Anterior circulation	0.4	4	0	No	Clip	2	5.73	NA	NA	NA	NA	NA	NA	NA	1.58	1.58	1.385
0	0	0	0	0	0	0	0	0	0	0	0	0	0	0	0	0	0	0	0	0	Young	Female	No	No	No	No	No	No	No	No	131	Anterior circulation	0.3	4	0	No	Clip	1	6	10.6	0.9	20.6	3.66	109	74	11.75	1.45	1.45	1.3025
0	0	0	0	0	0	1	1	1	1	0	0	0	0	0	0	0	0	0	0	1	Young	Female	No	No	No	No	No	No	No	No	144	Anterior circulation	0.6	2	0	No	Clip	2	5.93	13.1	1.11	29.6	3.52	104	176	8.14	1.31	1.31	1.17
0	0	0	0	0	0	0	0	0	0	0	0	0	0	0	0	0	0	0	0	0	Young	Male	No	No	No	No	No	No	No	No	144	Anterior circulation	NA	2.5	0	No	No treatment	1	6.38	13.1	1.11	26.2	4.92	147	198	7.14	1.31	1.31	1.29
0	0	0	0	0	0	0	0	0	0	0	0	1	0	0	0	1	0	1	0	1	Young	Female	No	No	Yes	No	No	No	No	Yes	158	Anterior circulation	0.4	4	0	No	Clip	2	5.31	11.4	0.97	24.4	3.96	119	189	9.92	1.81	1.81	1.36666666666667
0	0	0	0	0	0	0	0	0	0	0	0	0	0	1	0	1	0	0	0	0	Young	Male	Yes	Yes	No	No	No	No	No	No	NA	Anterior circulation	0.8	4	0	No	Clip	1	5.38	12.1	1.03	23.9	4.26	135	124	9	1.52	1.52	1.36333333333333
0	0	0	0	0	0	0	0	0	0	0	0	0	0	1	0	1	0	0	0	1	Young	Male	No	Yes	Yes	No	No	No	No	No	131	Anterior circulation	0.8	4	0	No	Coil	5	10.89	13.1	1.11	27.1	4.49	153	127	7.77	1.4	1.4	1.20333333333333
0	0	0	0	0	0	0	0	0	0	0	0	0	0	0	0	0	0	0	0	0	Young	Male	No	No	No	No	No	No	No	No	122	Anterior circulation	1.1	2	0	No	Coil	1	5.88	NA	NA	NA	NA	NA	NA	NA	1.5	1.5	1.485
0	0	0	0	0	0	0	0	0	0	0	0	0	0	1	1	1	0	1	0	1	Young	Female	No	Yes	No	No	No	No	No	No	125	Anterior circulation	0.3	4	0	No	Clip	4	6.6	NA	NA	NA	2.55	81	60	10.32	1.21	1.21	1.23333333333333
0	0	0	0	0	0	0	0	0	0	0	0	0	0	1	0	1	0	0	0	0	Young	Female	No	No	No	No	No	No	No	No	149	Anterior circulation	1	2.5	0	No	Clip	1	4.89	14	1.19	24.2	3.87	113	123	3.95	1.31	1.31	1.24
0	0	0	0	0	0	0	0	0	0	0	1	0	0	0	0	0	0	0	0	0	Young	Female	No	No	No	No	No	No	No	No	105	Anterior circulation	NA	4	0	No	No treatment	1	6.54	NA	NA	NA	5.29	153	292	4.71	1.54	1.54	1.455
1	1	1	1	1	1	1	1	1	1	0	0	1	0	0	0	1	0	0	0	1	Old	Female	No	No	No	No	No	No	Yes	No	107	Anterior circulation	0.5	4	0	No	Coil	1	7.12	12.3	1.04	29.9	4.34	132	147	5.02	1.71	1.71	1.65
1	1	1	1	1	1	1	1	1	1	0	0	1	0	0	0	1	0	0	0	1	Young	Female	No	No	Yes	No	No	No	No	No	158	Anterior circulation	0.8	4	0	No	Clip	4	7.48	NA	NA	NA	5.12	139	227	23.49	1.16	1.16	1.14333333333333
0	0	0	0	0	0	0	0	0	0	0	0	1	1	1	0	1	1	0	0	0	Young	Male	Yes	No	No	No	No	No	Yes	No	114	Anterior circulation	1	2.5	0	No	Clip	1	6.27	12.6	1.07	26.7	4.36	127	169	2.7	1.41	1.41	1.22
0	0	0	0	0	0	0	0	0	1	0	0	0	0	0	0	0	0	0	0	1	Young	Female	No	No	No	No	No	No	No	No	105	Posterior circulation	0.3	2.5	0	No	No treatment	1	5.24	16.3	1.39	35.7	3.29	100	182	9.23	1.51	1.51	1.51
0	0	0	0	0	0	0	0	0	0	0	0	0	0	0	0	0	0	0	0	0	Young	Female	No	No	No	No	No	No	No	No	142	Anterior circulation	0.3	2	0	No	Clip	1	7.81	11.1	0.94	23.5	4.51	87	213	11.53	1.55	1.55	1.65
0	0	0	0	0	0	0	0	0	0	0	0	0	0	0	0	0	0	0	0	0	Young	Male	No	Yes	No	No	No	No	No	No	169	Anterior circulation	NA	2.5	0	No	Coil	1	7.53	11.4	0.97	30.9	4.71	156	229	7.94	1.42	1.42	1.34
0	0	0	0	0	0	0	0	0	0	0	0	1	0	1	0	1	0	0	0	0	Young	Male	No	No	Yes	No	No	No	Yes	No	156	Anterior circulation	0.3	2	0	No	Clip	2	7.4	10.3	0.87	27.6	4.3	131	157	9.96	1.23	1.23	0.965
1	1	1	1	1	1	1	1	1	1	0	0	0	0	0	0	0	0	0	0	1	Old	Female	No	No	Yes	No	No	No	No	No	70	Anterior circulation	NA	4	1	No	No treatment	5	9.93	14.9	1.27	30.6	3.95	112	186	4.99	1.37	1.37	1.37
0	0	0	1	1	1	1	1	1	1	0	0	0	0	0	0	0	0	1	0	0	Young	Female	No	No	No	No	No	No	No	No	129	Anterior circulation	0.6	2.5	0	No	No treatment	1	8.56	11.6	0.98	24.4	3.93	115	157	3.36	1.14	1.14	1.124
0	0	0	0	0	0	0	0	0	0	0	0	0	0	0	0	0	0	0	0	0	Old	Male	No	No	No	No	No	No	No	No	119	Posterior circulation	0.5	4	0	No	Coil	1	5.72	11.2	0.95	24.4	3.77	118	65	3.39	1.7	1.7	1.7
0	0	0	0	0	0	0	0	0	0	0	0	0	0	1	0	1	0	1	0	0	Old	Female	No	No	No	No	No	No	No	No	168	Anterior circulation	0.7	1	0	No	No treatment	1	5.29	11	0.93	28.2	3.61	106	174	2.42	1.32	1.32	1.32
0	0	0	0	0	0	0	0	0	0	0	0	0	0	0	0	0	0	1	0	0	Young	Female	No	No	Yes	No	No	No	No	No	158	Anterior circulation	0.5	1	0	No	Clip	1	6.17	NA	NA	NA	3.61	114	234	13.18	1.23	1.23	1.23
0	0	0	0	0	0	1	1	1	1	0	0	1	0	0	0	1	0	1	0	1	Old	Female	No	No	Yes	No	No	No	Yes	No	202	Anterior circulation	0.2	4	0	No	Clip	1	6.83	10.3	0.87	15.2	3.97	122	87	7.64	1.41	1.41	1.39
0	0	0	0	0	0	0	0	0	0	0	0	0	0	0	0	0	0	0	0	0	Young	Male	No	No	No	No	No	No	No	No	124	Anterior circulation	NA	2.5	0	No	Coil	1	5.07	12.3	1.04	28.5	4.01	135	164	2.68	1.54	1.54	1.645
0	0	0	0	0	0	0	0	0	0	0	0	0	0	0	0	0	0	1	0	1	Young	Female	No	No	No	No	No	No	No	No	128	Anterior circulation	NA	1	0	No	Clip	4	6.69	12.4	1.05	22.3	3.55	102	110	5.63	1.38	1.38	1.2925
0	0	0	0	0	0	0	0	0	0	0	0	0	0	0	0	0	0	0	0	0	Young	Female	No	No	No	No	No	No	No	No	114	Anterior circulation	0.5	2.5	0	No	Coil	1	5.22	11.2	0.95	25.3	4.07	125	165	3.84	1.34	1.34	1.3
0	0	0	0	0	0	0	0	0	0	0	0	0	0	0	0	0	0	1	0	0	Young	Female	No	No	Yes	No	No	No	No	No	168	Anterior circulation	0.5	3	0	No	Clip	2	11.85	10.8	0.91	21.3	4.2	114	226	14.17	1.16	1.16	1.1275
0	0	0	0	0	0	0	0	0	0	0	0	0	0	0	0	0	0	0	0	0	Young	Female	No	No	No	No	No	No	No	No	110	Anterior circulation	NA	2.5	0	No	Coil	1	5.05	12.4	1.05	28.9	4.49	140	227	3.08	2.2	2.2	2.2
1	1	1	1	1	1	1	1	1	1	0	0	0	0	0	0	0	0	0	0	1	Young	Male	No	No	No	No	No	No	No	No	135	Posterior circulation	0.5	4	0	No	Coil	2	6.49	NA	NA	NA	4.15	134	118	5.24	1.87	1.87	1.87
0	1	1	1	1	1	1	1	1	1	0	0	1	0	0	0	1	0	0	0	0	Old	Male	No	No	No	No	No	No	No	No	199	Anterior circulation	0.3	4	0	No	No treatment	2	15.22	NA	NA	NA	4.34	132	226	9.37	1.52	1.52	1.51
0	0	0	0	0	0	0	0	0	0	0	0	0	0	0	0	0	0	0	0	0	Young	Female	No	No	No	No	No	No	No	No	160	Anterior circulation	0.4	4	0	No	Coil	1	5.57	NA	NA	NA	4.99	154	186	10.99	1.59	1.59	1.59
0	0	0	0	0	0	0	0	0	0	0	0	0	0	0	0	0	0	0	0	0	Young	Female	No	No	Yes	No	No	No	No	No	128	Anterior circulation	0.8	4	0	No	Clip	1	5.45	NA	NA	NA	4.04	119	88	7.21	1.55	1.55	1.42
0	0	0	0	0	0	0	0	0	0	0	0	1	0	0	0	1	0	1	0	1	Young	Male	No	Yes	Yes	No	No	No	No	No	139	Anterior circulation	5.7	4	0	No	Clip	5	5.02	11.7	0.99	27.2	4.46	131	271	12.24	1.79	1.79	1.715
0	0	0	0	0	0	0	0	0	0	0	0	0	0	0	0	0	1	0	0	0	Young	Male	No	Yes	Yes	No	No	No	No	No	158	Posterior circulation	0.3	4	0	No	Clip	5	6.09	NA	NA	NA	4.4	139	116	4.15	1.47	1.47	1.26
0	0	0	0	0	0	0	0	0	0	0	0	0	0	0	0	0	0	0	0	0	Old	Female	No	No	Yes	No	No	No	No	No	132	Posterior circulation	0.6	4	0	No	Coil	4	5.28	10.9	0.92	20.4	3.24	106	495	7.35	1.33	1.33	1.18
1	1	1	1	1	1	1	1	1	1	0	1	0	0	0	0	0	0	0	0	1	Young	Female	No	Yes	Yes	No	No	No	No	No	198	Anterior circulation	0.5	4	0	No	No treatment	5	7.69	12.4	1.05	21.4	4.06	122	205	15.72	1.36	1.36	1.36
0	0	0	0	0	0	0	0	0	0	0	0	0	0	0	0	0	0	0	0	0	Young	Male	No	No	No	No	No	No	No	No	120	Anterior circulation	0.5	1	0	No	No treatment	1	4.51	12.6	1.07	33.5	4.21	135	180	2.17	1.64	1.64	1.64
0	0	0	0	0	0	0	0	1	1	0	0	0	0	0	0	0	0	0	0	0	Old	Male	Yes	No	No	No	No	No	No	No	143	Posterior circulation	0.6	2	0	No	Clip	1	6.04	13.3	1.13	28.7	5.57	122	139	6.44	1.63	1.63	1.535
0	0	0	0	0	0	0	0	0	0	0	0	1	0	0	0	1	0	0	0	1	Young	Female	No	No	No	No	No	No	No	No	120	Posterior circulation	1.6	4	0	No	Clip	4	5.73	NA	NA	NA	NA	NA	NA	NA	1.06	1.06	1.06
0	0	0	0	0	0	0	0	0	0	0	0	0	0	0	0	0	0	0	0	0	Young	Female	No	No	No	No	No	No	No	No	124	Anterior circulation	0.6	2.5	0	No	Clip	1	5.3	11.2	0.95	24	4.28	137	176	6.21	1.82	1.82	1.48
0	0	0	0	0	0	0	0	0	0	0	0	1	0	0	1	1	0	0	0	1	Young	Male	No	No	No	No	No	No	No	No	210	Posterior circulation	0.4	4	1	No	Coil	5	10.13	12.1	1.03	23.2	4.25	124	86	10.63	1.41	1.41	1.34333333333333
0	0	0	0	0	0	0	0	0	0	0	0	0	0	0	0	0	0	0	0	0	Young	Female	No	No	Yes	No	No	No	No	No	145	Anterior circulation	0.6	3	0	No	Clip	1	5.99	NA	NA	NA	3.9	113	123	9.17	1.54	1.54	1.3
1	1	1	1	1	1	1	1	1	1	0	0	0	0	0	0	0	0	0	1	1	Old	Female	No	No	No	Yes	No	No	No	No	129	Anterior circulation	0.8	4	0	No	Clip	5	11.81	12.9	1.1	16.9	4.35	120	198	10.6	1.37	1.37	1.09666666666667
0	0	0	0	0	0	0	0	0	0	0	0	0	0	1	0	1	0	1	0	0	Young	Female	No	No	No	Yes	No	No	No	No	149	Posterior circulation	0.4	2.5	0	No	No treatment	1	4.35	13.1	1.11	29.7	4.9	137	133	4.8	1.2	1.2	1.165
0	0	0	0	0	0	0	0	0	0	0	1	1	1	0	0	1	0	0	0	1	Young	Female	No	No	No	No	No	No	No	No	143	Anterior circulation	0.5	4	0	No	Clip	5	7.98	NA	NA	NA	5.76	173	166	12.57	1.4	1.4	1.30666666666667
0	0	0	0	0	0	0	0	0	0	0	0	1	0	1	1	1	0	0	0	1	Old	Male	No	No	No	No	No	No	No	No	184	Anterior circulation	0.9	4	0	No	Clip	5	6.77	NA	NA	NA	NA	NA	NA	NA	1.1	1.1	1.135
0	0	0	0	0	0	0	0	0	0	0	0	0	0	0	0	0	0	0	0	0	Young	Female	No	No	Yes	Yes	Yes	No	No	No	102	Anterior circulation	NA	2.5	0	No	No treatment	1	8.42	11.9	1.01	36.3	4.55	127	154	3.33	1.08	1.08	1.08
0	0	0	0	0	0	0	0	0	0	0	0	0	0	0	0	0	0	0	0	0	Young	Male	No	Yes	No	No	No	No	No	No	154	Anterior circulation	0.3	2	0	No	Clip	1	6.8	12.1	1.03	28.1	5.25	157	134	10.59	1.58	1.58	1.488
0	0	1	1	1	1	1	1	1	1	0	0	0	0	0	0	0	0	0	0	1	Old	Female	No	No	No	No	No	No	No	No	117	Posterior circulation	3.6	4	0	No	No treatment	2	7.41	12.3	1.04	26.6	3.61	112	114	8.39	1.12	1.12	0.932222222222222
0	0	0	0	0	0	0	0	0	0	0	0	1	0	1	0	1	1	0	0	1	Old	Female	No	No	Yes	No	No	No	No	No	168	Posterior circulation	1.1	2.5	0	No	Coil	4	7.14	12.1	1.03	19.1	2.99	90	185	3.79	1.51	1.51	1.40125
0	0	0	0	0	0	0	0	0	0	0	0	1	0	0	0	1	0	0	0	1	Young	Male	No	No	Yes	No	No	No	No	No	164	Anterior circulation	0.7	2.5	0	No	No treatment	4	5.88	12	1.02	30.1	4.72	131	208	7.28	1.23	1.23	1.13666666666667
0	0	0	0	0	0	0	0	0	0	0	0	1	0	0	0	1	0	0	0	0	Young	Female	No	No	No	No	No	No	No	No	137	Anterior circulation	0.8	2	0	No	Clip	1	4.84	13.2	1.12	30.4	4.55	137	144	5.27	1.35	1.35	1.308
0	1	1	1	1	1	1	1	1	1	0	0	0	0	0	0	0	0	0	0	1	Young	Male	No	No	Yes	No	No	No	No	Yes	209	Anterior circulation	1.1	4	0	No	No treatment	5	7.28	12.4	1.05	27.3	3.13	107	136	10.02	1.33	1.33	1.33
0	0	1	1	1	1	1	1	1	1	0	0	1	0	1	1	1	1	0	0	1	Young	Female	No	No	Yes	No	No	No	No	No	143	Posterior circulation	NA	4	1	Yes	No treatment	5	7.15	12.1	1.02	24.1	3.88	117	178	15.27	1.41	1.41	1.7025
0	0	0	0	0	0	0	0	0	0	0	0	1	1	0	1	1	0	0	0	0	Young	Female	No	No	No	Yes	Yes	No	No	Yes	117	Posterior circulation	0.6	4	0	No	Clip	5	5.86	13.6	1.16	34	2.69	82	113	4.34	1.48	1.48	1.45142857142857
0	0	0	0	0	0	0	0	0	0	0	0	1	0	1	0	1	0	0	0	0	Old	Male	Yes	Yes	No	No	No	No	Yes	No	157	Posterior circulation	0.8	4	0	No	Clip	1	4.35	11.8	1	24	5.08	145	178	6.42	1.53	1.53	1.53666666666667
0	0	0	0	0	0	0	0	0	0	0	0	0	0	0	0	0	0	0	0	0	Young	Female	No	No	No	No	No	No	No	No	123	Anterior circulation	1.4	2.5	0	No	Clip	1	6.82	11.9	1.01	25.1	4.05	130	131	1.86	1.49	1.49	1.515
0	0	0	0	0	0	0	0	0	0	0	0	0	0	0	0	0	0	0	0	0	Young	Female	No	No	No	No	No	No	No	No	128	Anterior circulation	NA	2.5	0	No	Coil	1	5.16	11.2	0.95	22.7	4.14	127	204	2.08	1.53	1.53	1.53
1	1	1	1	1	1	1	1	1	1	0	0	0	0	0	0	0	0	0	0	1	Old	Male	No	No	No	Yes	Yes	No	No	No	158	Anterior circulation	NA	2	1	No	No treatment	5	19.92	12.9	1.1	21.7	4.95	157	159	22.73	1.75	1.75	1.75
0	1	1	1	1	1	1	1	1	1	0	0	0	0	0	0	0	0	1	0	1	Old	Female	No	No	Yes	No	No	No	No	No	153	Posterior circulation	0.6	4	0	No	Coil	1	8.7	NA	NA	NA	3.15	101	136	6.57	1.36	1.36	1.1725
0	0	0	0	0	0	0	0	0	0	0	0	0	0	0	0	0	0	0	0	0	Young	Male	No	Yes	No	No	No	No	No	No	104	Posterior circulation	0.4	4	0	No	Clip	1	4.91	11.2	0.95	25.3	4.03	130	176	9.5	2.62	2.62	1.99333333333333
0	0	0	0	0	0	0	0	0	0	0	0	0	0	0	0	0	0	0	0	0	Young	Male	No	Yes	No	No	No	No	No	No	127	Anterior circulation	1	2.5	0	No	Clip	1	9.25	11.5	0.97	28.4	3.28	103	150	10.45	1.5	1.5	1.38
1	1	1	1	1	1	1	1	1	1	1	0	1	0	0	0	1	0	1	0	1	Young	Male	No	Yes	No	No	No	No	No	Yes	189	Anterior circulation	0.3	4	0	No	No treatment	2	9.41	13.8	1.17	20.2	5.04	144	144	8.26	0.88	0.88	0.978571428571429
0	0	0	0	0	0	0	0	0	0	0	0	0	0	0	0	0	0	1	0	0	Old	Female	No	No	Yes	No	No	No	No	Yes	169	Anterior circulation	2.3	4	0	No	Clip	2	6.81	11.5	0.97	20.8	3.84	113	155	6.11	1.5	1.5	1.54
0	0	0	0	0	0	0	0	0	0	0	0	0	0	0	0	0	0	0	0	1	Young	Male	No	Yes	No	No	No	No	No	No	149	Anterior circulation	0.8	2.5	0	No	Clip	1	5.34	11.9	1.01	24.9	4.34	131	278	5.99	1.34	1.34	1.50333333333333
0	0	0	0	0	0	0	0	0	0	0	0	0	0	0	0	0	0	0	0	0	Young	Female	No	No	No	No	No	No	No	No	122	Anterior circulation	0.2	2.5	0	No	Clip	1	4.13	12.1	1.03	25	3.44	103	102	4.03	1.35	1.35	1.31
0	1	1	1	1	1	1	1	1	1	0	0	0	0	1	0	1	1	0	0	1	Young	Female	No	Yes	No	No	No	No	No	No	167	Anterior circulation	0.6	4	0	No	Clip	1	9.4	12.3	1.04	34.8	3.3	92	221	19.39	0.87	0.87	1.035
0	0	0	0	0	0	0	0	0	0	0	0	0	0	0	0	0	0	0	0	0	Young	Female	No	No	No	No	No	No	No	No	105	Anterior circulation	0.3	2.5	0	No	Coil	1	4.81	11.5	0.97	30.3	3.5	111	91	4.58	1.49	1.49	1.49
0	0	0	0	0	0	0	0	0	0	0	0	0	0	0	0	0	0	0	0	0	Young	Female	No	No	Yes	No	No	No	No	No	103	Anterior circulation	1.1	2.5	0	No	Clip	1	4.63	10.8	0.91	23	4.66	139	283	8.43	1.33	1.33	1.14333333333333
1	1	1	1	1	1	1	1	1	1	0	0	0	0	0	0	0	0	0	0	1	Young	Male	No	Yes	No	No	No	No	No	No	129	Anterior circulation	0.7	4	0	No	No treatment	5	8.31	NA	NA	NA	NA	NA	NA	NA	1.96	1.96	1.96
0	0	0	0	0	0	0	0	0	0	0	0	0	0	0	0	0	0	0	0	0	Young	Female	No	No	No	No	No	No	No	No	90	Anterior circulation	0.8	4	0	No	Clip	4	6.18	13.4	1.14	34.4	3.97	83	89	4.8	1.42	1.42	1.586
0	0	0	0	0	0	0	0	0	0	1	0	0	0	0	0	0	0	0	0	0	Young	Female	No	No	No	No	No	No	No	No	105	Posterior circulation	NA	4	0	No	Coil	4	7.53	NA	NA	NA	3.12	98	93	15.05	1.26	1.26	1.215
0	0	0	0	0	0	0	0	0	0	0	0	0	0	0	0	0	0	0	0	0	Young	Male	No	No	No	No	No	No	No	No	120	Anterior circulation	0.2	4	0	No	Clip	2	5.08	12.5	1.06	26	4	124	109	6.18	1.6	1.6	1.6
0	0	0	0	0	0	0	0	0	0	1	0	1	0	0	0	1	0	0	0	0	Young	Male	No	Yes	No	No	No	No	No	Yes	130	Anterior circulation	0.25	1	0	No	Clip	1	5.69	12.9	1.1	30.5	3.98	130	130	6.05	1.1	1.1	1.11
0	0	0	1	1	1	1	1	1	1	0	0	0	0	1	0	1	1	0	0	1	Young	Female	No	No	No	No	No	No	No	No	177	Anterior circulation	0.4	2	0	No	No treatment	1	4.87	11.4	0.97	23.2	3.83	116	144	2.44	1.5	1.5	1.535
0	0	0	0	0	0	0	0	0	0	0	0	0	0	0	0	0	0	0	0	0	Young	Female	No	No	Yes	No	No	No	No	No	161	Posterior circulation	2.1	2.5	0	No	Clip	1	7.5	10.5	0.89	21.5	4.13	126	178	4.95	1.44	1.44	1.425
0	0	0	0	0	0	0	0	0	0	0	0	0	0	1	0	1	0	0	0	1	Young	Female	No	No	No	No	No	No	No	No	169	Posterior circulation	0.5	4	0	No	Clip	2	8.98	11.6	0.98	26.7	3.1	99	96	6.33	1.83	1.83	1.484
0	0	0	0	0	0	0	0	0	0	0	0	0	0	0	0	0	0	0	0	0	Young	Male	Yes	No	No	No	No	No	No	No	152	Anterior circulation	1.2	3	0	No	Clip	1	4.79	11.2	0.95	23.5	4.22	145	97	6.2	1.89	1.89	1.462
0	0	0	0	0	0	0	0	0	0	0	0	0	0	0	0	0	0	0	0	0	Young	Female	No	No	No	No	No	No	No	No	116	Posterior circulation	0.3	3	0	No	Clip	1	5.48	12.4	1.05	26.4	3.7	107	199	5.72	1.1	1.1	1.105
0	0	0	0	0	1	1	1	1	1	0	0	0	0	0	0	0	1	0	0	1	Old	Female	No	No	Yes	No	No	No	No	No	128	Posterior circulation	0.7	4	0	No	Clip	1	7.12	9.7	0.82	19.1	3.74	114	66	4.16	1.43	1.43	1.43
0	0	0	0	0	0	0	0	0	0	0	0	1	0	0	0	1	0	1	0	1	Young	Female	No	No	Yes	No	No	No	No	No	158	Anterior circulation	0.7	4	0	No	Clip	4	7.02	11.5	0.97	19.6	4.34	132	165	10.1	1.33	1.33	1.268
1	1	1	1	1	1	1	1	1	1	0	0	0	0	0	0	0	0	0	0	1	Old	Female	No	No	Yes	Yes	No	No	No	No	168	Posterior circulation	0.7	4	0	No	No treatment	5	11.02	NA	NA	NA	4.19	122	107	13.88	1.13	1.13	1.13
0	0	0	0	0	0	0	0	0	0	0	0	0	0	0	0	0	0	0	0	0	Young	Male	No	No	Yes	No	No	No	No	No	119	Anterior circulation	0.6	1	0	No	Coil	1	6.66	12.1	1.03	31.5	4.19	131	120	8.4	1.12	1.12	1.12
0	0	0	0	0	0	0	0	0	0	0	0	0	0	0	0	0	0	1	0	1	Young	Female	No	No	No	No	No	No	No	No	150	Anterior circulation	NA	4	0	No	Clip	2	8.05	11.6	0.98	23.3	4.65	147	235	16.66	1.46	1.46	1.3775
0	0	0	0	0	1	1	1	1	1	0	0	0	0	0	0	0	1	1	0	1	Old	Female	No	No	Yes	No	No	No	No	No	192	Posterior circulation	0.5	4	0	No	No treatment	5	11.93	10.9	0.92	21.8	3.94	115	168	13.27	1.74	1.74	1.74
0	0	0	0	0	0	0	0	0	0	0	0	1	0	0	0	1	0	0	0	0	Young	Female	No	No	No	No	No	No	No	No	137	Posterior circulation	0.4	3	0	No	Clip	1	6.19	14.2	1.21	36.8	3.29	99	101	6.45	1.22	1.22	1.36
0	0	0	0	0	0	0	0	0	0	0	0	0	0	0	1	1	0	0	0	0	Young	Female	No	No	Yes	No	No	No	No	No	135	Anterior circulation	0.8	4	0	No	Clip	4	5.22	11.7	0.99	21.4	3.92	120	182	9.15	1.2	1.2	1.08666666666667
0	0	0	0	0	1	1	1	1	1	0	1	1	0	0	0	1	0	0	0	1	Young	Female	No	No	Yes	No	No	No	No	No	144	Posterior circulation	0.9	3	0	No	No treatment	4	6.86	13	1.1	46.4	3.57	110	154	9.55	1.37	1.37	1.46
0	0	0	0	0	0	0	0	0	0	0	0	0	0	0	1	1	0	0	0	0	Young	Female	No	No	No	No	No	No	No	No	148	Anterior circulation	0.8	4	0	No	Clip	2	5.57	11.2	0.95	23.6	3.54	103	449	10.56	1.13	1.13	1.03714285714286
0	0	0	0	0	0	0	0	0	0	0	0	1	0	0	0	1	0	1	0	0	Young	Female	No	No	No	No	No	No	No	No	116	Anterior circulation	0.6	2.5	0	No	Clip	1	4.56	11.3	0.96	30.4	4.86	100	189	1.87	1.16	1.16	1.105
0	0	0	0	0	0	0	0	0	0	0	0	0	0	0	0	0	0	0	0	1	Young	Female	No	No	No	No	No	No	No	No	124	Anterior circulation	0.5	4	0	No	Clip	1	4.79	10.6	0.9	24.5	4.26	126	219	5.65	0.87	0.87	1.20285714285714
0	0	0	0	0	0	0	0	0	0	0	0	0	0	1	0	1	0	0	0	0	Young	Female	No	No	No	No	No	No	No	No	112	Anterior circulation	NA	2.5	0	No	Clip	1	5.42	11.7	0.99	29.2	4.76	146	286	4.27	1.39	1.39	1.42333333333333
0	0	0	0	0	0	0	0	0	0	0	0	0	0	0	0	0	0	0	0	0	Young	Female	No	No	No	No	No	No	No	No	127	Anterior circulation	3.9	2	0	No	No treatment	1	5.37	10.7	0.9	28.9	4.3	131	285	5.65	1.47	1.47	1.47
0	0	0	0	0	0	0	0	0	0	0	0	0	0	0	1	1	0	0	0	0	Young	Male	No	No	No	No	No	No	No	No	121	Anterior circulation	0.3	3	0	No	Clip	1	5.42	NA	NA	NA	3.94	121	254	14.55	1.44	1.44	1.44
0	0	0	0	0	0	0	0	0	0	0	0	0	0	1	0	1	0	1	0	0	Young	Female	No	No	No	No	No	No	No	No	104	Anterior circulation	0.4	4	0	No	Clip	4	6.22	12.7	1.08	33	3.19	95	228	7.8	1.45	1.45	1.32
0	0	0	0	0	0	0	0	0	0	0	0	1	0	0	0	1	0	0	0	1	Old	Female	No	No	No	No	No	No	No	No	155	Anterior circulation	0.8	2	0	No	Clip	1	5.87	11.8	1	25.5	4.07	111	115	7.92	1.11	1.11	1.34
0	0	0	0	0	0	0	0	0	0	0	0	0	0	0	0	0	0	0	0	0	Young	Female	No	No	Yes	No	No	No	No	No	146	Posterior circulation	1.5	4	0	No	Clip	2	10.71	NA	NA	NA	3.8	117	174	7.47	1.74	1.74	1.22333333333333
0	0	0	0	0	0	0	0	0	0	0	0	0	0	0	0	0	0	0	0	0	Young	Female	No	No	No	No	No	No	No	No	155	Anterior circulation	0.5	3	0	No	Clip	1	5.06	NA	NA	NA	3.57	70	118	8.06	1.1	1.1	1.09
0	0	0	0	0	0	0	0	0	0	0	0	0	0	0	0	0	0	0	0	0	Young	Male	No	No	No	No	No	No	No	No	144	Anterior circulation	0.7	2.5	0	No	Clip	1	4.92	11.9	1.01	28.4	5.05	160	259	3.34	1.48	1.48	1.41
0	0	0	0	0	0	0	0	0	0	0	0	0	0	0	1	1	0	0	0	0	Young	Female	Yes	No	No	No	No	No	No	No	111	Anterior circulation	NA	4	0	No	Clip	1	6.11	NA	NA	NA	3.31	97	103	10.37	1.58	1.58	1.47
0	0	0	0	0	0	0	0	0	0	0	0	0	0	0	0	0	0	0	0	0	Young	Male	No	No	Yes	No	No	No	No	No	148	Anterior circulation	NA	4	0	No	Clip	1	5.65	11.7	0.99	22	5.38	150	214	7.34	1.8	1.8	1.62
0	0	0	0	0	0	0	0	0	0	1	0	1	0	1	0	1	0	0	0	1	Old	Female	No	No	No	No	No	No	Yes	No	188	Anterior circulation	0.6	4	0	No	No treatment	5	7.64	11.7	0.99	27	3.38	105	89	7.84	1.77	1.77	1.62714285714286
0	0	0	0	0	0	0	0	0	0	0	0	0	0	0	0	0	0	0	0	0	Young	Female	Yes	No	No	No	No	No	No	No	155	Anterior circulation	NA	2.5	0	No	Clip	1	5.95	10.2	0.86	20.4	4.33	125	154	6.7	1.72	1.72	1.50166666666667
0	0	0	0	0	0	0	0	0	0	0	0	0	0	0	0	0	0	0	0	0	Young	Male	No	No	No	No	No	No	No	No	110	Posterior circulation	NA	2.5	0	No	Clip	1	4.64	10.7	0.9	24.8	5.45	152	208	6.06	1.57	1.57	1.64
0	0	0	0	0	0	0	0	0	0	0	0	0	0	0	0	0	0	0	0	0	Young	Male	Yes	No	No	No	No	No	No	No	116	Anterior circulation	NA	2.5	0	No	Clip	1	4.87	12	1.02	31.8	4.64	147	209	1.78	1.51	1.51	1.515
0	0	0	0	0	0	0	0	0	0	0	0	0	0	0	0	0	0	0	0	0	Young	Female	No	No	No	No	No	No	No	No	120	Posterior circulation	0.3	4	0	No	Clip	1	8.82	10	0.84	19	3.92	122	272	9.18	1.45	1.45	1.39666666666667
0	0	0	0	0	0	0	0	0	0	0	0	0	0	0	0	0	0	0	0	0	Young	Female	No	No	No	No	No	No	No	No	132	Posterior circulation	NA	2.5	0	No	Coil	1	5.3	10.6	0.9	24.5	3.67	109	269	6.43	1.44	1.44	1.375
0	1	1	1	1	1	1	1	1	1	0	0	0	0	0	0	0	0	1	0	1	Young	Male	No	No	No	No	No	No	No	Yes	160	Anterior circulation	0.5	4	0	No	Clip	5	13.87	13.2	1.12	44.3	3.41	100	73	17.38	1.52	1.52	1.325
0	0	0	0	0	0	0	0	0	0	0	0	0	0	0	0	0	0	0	0	0	Young	Male	No	Yes	No	No	No	No	No	No	121	Anterior circulation	0.2	2.5	0	No	Clip	1	4.83	13.1	1.11	29.2	4.01	133	253	5.48	1.43	1.43	1.375
0	0	0	0	0	0	0	0	0	0	0	0	0	0	0	0	0	0	0	0	0	Young	Male	Yes	No	Yes	No	No	No	No	No	144	Anterior circulation	1	4	0	No	Clip	1	7.45	11.1	0.94	16.9	4.46	131	283	6.95	1.41	1.41	1.22
0	0	0	0	0	0	0	0	0	0	0	0	0	0	0	0	0	0	0	0	0	Young	Female	No	No	Yes	No	No	No	No	Yes	151	Anterior circulation	NA	2.5	0	No	Clip	1	4.52	10.2	0.86	20.5	4.39	93	205	7.39	1.99	1.99	1.69166666666667
0	0	0	0	0	0	0	0	0	0	0	0	1	0	0	0	1	0	0	0	0	Old	Female	No	No	Yes	No	No	No	No	No	142	Anterior circulation	0.9	2	0	No	Clip	1	4.99	NA	NA	NA	3.66	109	169	14.13	1.55	1.55	1.52
1	1	1	1	1	1	1	1	1	1	0	0	1	0	0	1	1	1	0	0	1	Old	Female	Yes	No	No	No	No	No	No	Yes	166	Posterior circulation	0.5	2.5	0	No	No treatment	4	9.39	12	1.02	31.8	3.75	120	274	14.19	1.54	1.54	1.32666666666667
0	0	0	0	0	0	0	0	0	0	0	0	0	0	0	0	0	0	0	0	0	Young	Male	No	Yes	No	No	No	No	No	No	170	Anterior circulation	0.7	4	0	No	Clip	1	4.69	11.7	0.99	26.2	4.11	125	162	6.13	1.48	1.48	1.56
0	0	0	0	0	0	0	0	0	0	0	0	0	0	1	0	1	0	0	0	0	Old	Male	No	No	Yes	Yes	No	No	No	No	154	Anterior circulation	0.8	4	0	No	Clip	1	8.12	11.6	0.98	30.7	3.64	118	176	6.02	1.81	1.81	1.6
0	0	0	0	0	0	0	0	0	0	0	0	0	0	0	1	1	0	0	0	0	Young	Male	No	No	No	No	No	No	No	No	164	Posterior circulation	0.9	3	0	No	Clip	1	5.06	11.4	0.97	31	4.11	131	94	5.5	1.43	1.43	1.47
0	0	0	0	0	0	0	0	0	0	0	0	0	0	0	1	1	0	0	1	1	Young	Male	No	No	No	No	No	No	No	No	155	Anterior circulation	0.6	4	0	No	No treatment	1	6.78	11.9	1.01	35.2	5.13	162	96	8.78	1.71	1.71	1.4825
0	0	0	0	0	0	0	0	0	0	0	0	0	0	0	1	1	0	1	0	0	Young	Male	No	No	No	Yes	No	No	No	No	117	Anterior circulation	0.4	3	0	No	Clip	1	8.61	13.3	1.13	37.6	3.91	119	151	6.76	1.3	1.3	1.29
0	0	0	0	0	0	0	0	0	0	0	0	0	0	0	1	1	0	1	0	1	Young	Female	No	No	No	No	No	No	No	No	125	Anterior circulation	0.6	4	0	No	Clip	1	6.17	12.5	1.06	30.4	3.35	103	131	5.81	1.73	1.73	1.58
0	1	1	1	1	1	1	1	1	1	1	0	0	1	1	0	1	0	0	0	1	Young	Male	No	No	No	No	No	No	No	Yes	104	Anterior circulation	0.3	4	0	No	Clip	2	9.13	11.7	0.99	26.6	3.15	110	71	7.12	1.69	1.69	1.548
0	0	0	0	0	1	1	1	1	1	0	0	1	0	0	0	1	0	1	0	0	Young	Female	No	No	No	No	Yes	No	No	No	149	Anterior circulation	0.8	4	0	No	Clip	4	15.02	13.1	1.11	31.2	3.36	112	257	13.06	1.73	1.73	1.39833333333333
0	0	0	0	0	0	0	0	0	0	0	0	0	0	0	0	0	0	1	0	0	Young	Male	No	Yes	No	No	No	No	No	No	179	Anterior circulation	0.7	4	0	No	Coil	1	4.06	11.7	0.99	26.3	4.39	131	166	20.95	1.36	1.36	1.36
0	0	0	0	0	0	0	0	0	0	0	0	0	0	0	0	0	0	0	0	0	Young	Female	No	No	No	No	No	No	No	No	130	Anterior circulation	0.9	2	0	No	Clip	1	8.42	12	1.02	28.5	4.24	126	237	8.28	1.92	1.92	2.0825
0	1	1	1	1	1	1	1	1	1	0	0	1	0	0	1	1	0	1	1	1	Young	Female	No	No	Yes	No	No	No	No	No	161	Posterior circulation	2	3	0	Yes	Clip	2	4.83	11.6	0.98	22	4.64	136	245	11.77	0.91	0.91	1.17444444444444
0	0	0	0	0	0	0	0	0	0	0	0	0	0	0	0	0	0	0	0	0	Young	Female	No	Yes	No	No	No	No	No	No	144	Anterior circulation	1	3	0	No	Clip	1	7.19	11.3	0.95	25.2	3.03	95	163	8.75	1.49	1.49	1.525
0	0	0	0	0	0	0	0	0	0	0	0	0	0	0	0	0	0	0	0	0	Young	Male	No	Yes	No	No	No	No	No	No	118	Posterior circulation	0.8	1	0	No	Clip	1	4.66	13.4	1.14	27.3	3.87	123	242	7.61	1.44	1.44	1.44
0	0	0	0	0	0	0	0	0	0	1	0	1	0	1	0	1	0	0	1	1	Old	Female	No	No	No	No	No	No	No	No	107	Anterior circulation	0.6	4	0	No	No treatment	1	7.9	11.8	1	23.1	3.92	116	210	13.44	1.37	1.37	1.25125
0	0	0	0	0	0	0	0	0	0	0	0	0	0	0	0	0	0	0	0	0	Young	Female	No	No	No	No	No	No	No	No	121	Anterior circulation	0.5	3	0	No	Coil	1	5.35	13.4	1.14	22.9	4.81	94	63	6.35	1.83	1.83	1.73
0	0	0	0	0	0	0	0	0	0	0	0	1	0	1	0	1	0	0	0	0	Young	Female	No	No	Yes	No	No	No	No	Yes	161	Anterior circulation	0.6	4	0	No	Clip	1	4.55	11.4	0.97	24	4.6	112	84	4.31	0.97	0.97	0.94
0	0	0	0	0	0	0	0	0	0	0	0	0	0	0	0	0	0	0	0	0	Young	Male	No	No	Yes	No	No	No	No	No	137	Posterior circulation	0.8	4	0	No	Clip	1	5.51	12.2	1.03	25.6	5.09	134	175	5.41	1.63	1.63	1.615
0	0	0	0	0	0	0	0	0	0	0	0	0	0	0	0	0	0	1	0	1	Young	Female	No	No	No	No	No	No	No	No	135	Anterior circulation	1	2.5	0	No	Clip	5	6.27	11.5	0.97	27.1	3.53	108	207	11.85	1.43	1.43	1.365
0	1	1	1	1	1	1	1	1	1	1	1	1	0	1	0	1	0	0	0	1	Young	Male	No	No	Yes	No	No	Yes	No	Yes	178	Anterior circulation	NA	4	0	No	Coil	1	5.43	12.5	1.06	29.2	2.9	89	118	12.46	1.73	1.73	1.65
0	0	0	0	0	0	0	0	0	0	0	0	0	0	0	1	1	0	0	0	0	Young	Female	No	No	No	No	No	No	No	No	99	Anterior circulation	0.8	1	0	No	Clip	1	3.87	12.2	1.03	39.9	3.31	93	217	9.65	1.54	1.54	1.405
0	0	0	0	0	0	0	0	0	0	1	0	1	0	0	0	1	0	1	0	0	Young	Male	Yes	No	No	No	No	No	No	No	180	Anterior circulation	0.5	4	0	No	Coil	4	8.19	11.7	0.99	21.5	4.59	133	153	11.87	1.53	1.53	1.31
0	1	1	1	1	1	1	1	1	1	0	0	0	0	0	0	0	0	0	1	1	Old	Female	No	Yes	No	No	Yes	No	No	No	140	Anterior circulation	0.8	4	0	No	No treatment	4	6.37	12	1.02	22.4	4.82	148	108	12.64	1.46	1.46	1.46
0	0	0	0	0	0	0	0	0	0	0	0	0	0	0	1	1	1	0	0	0	Young	Male	No	No	No	No	No	No	No	No	142	Posterior circulation	0.5	3	0	No	Clip	1	6.92	NA	NA	NA	4.05	114	406	11.31	1.63	1.63	1.295
0	0	0	0	0	0	0	0	0	0	0	0	0	0	0	0	0	0	0	0	0	Young	Male	Yes	No	Yes	No	No	No	No	No	137	Anterior circulation	0.4	2	0	No	Clip	1	6.99	12.3	1.04	29.2	5.05	118	193	7.98	1.35	1.35	1.345
0	0	0	0	0	0	0	0	0	0	0	0	0	0	0	0	0	0	0	0	0	Young	Female	No	No	Yes	Yes	No	No	No	No	143	Posterior circulation	0.5	2.5	0	No	No treatment	1	5.36	11.9	1.01	23	4.25	122	122	8.2	1.64	1.64	1.64
0	0	0	0	0	1	1	1	1	1	0	0	1	0	1	1	1	1	1	0	1	Old	Female	No	No	Yes	No	No	No	Yes	No	128	Posterior circulation	0.2	4	0	No	Clip	2	5.26	NA	NA	NA	3.33	101	116	5.34	1.67	1.67	1.31888888888889
0	0	0	0	0	0	0	0	0	0	0	0	1	0	0	0	1	1	1	0	0	Young	Male	Yes	Yes	Yes	No	No	No	No	No	132	Anterior circulation	0.7	2.5	0	No	Clip	4	6.76	12.2	1.03	29	3.42	108	204	10.69	1.24	1.24	1.05
0	0	0	0	0	0	0	0	0	0	0	0	0	0	1	0	1	0	0	0	0	Young	Female	No	No	No	No	No	No	No	No	125	Anterior circulation	0.2	2	0	No	Clip	1	7.5	12.4	1.05	25.9	3.95	131	140	6.68	1.24	1.24	1.24333333333333
0	0	0	0	0	0	0	0	0	0	0	0	0	0	1	1	1	1	0	0	0	Young	Female	No	No	No	No	No	No	No	No	155	Posterior circulation	0.5	4	0	No	Clip	2	5.76	12.3	1.04	35.3	3.36	100	113	7.95	1.11	1.11	1.20125
0	0	0	0	0	0	0	0	0	0	0	0	0	0	1	0	1	0	1	0	1	Young	Female	No	No	Yes	No	No	No	No	No	162	Anterior circulation	0.7	4	0	No	Clip	2	5.3	11.3	0.96	21.4	4.4	133	168	11.78	1.11	1.11	1.01
0	0	0	0	0	0	0	0	0	0	0	0	0	0	1	0	1	0	1	0	0	Young	Female	No	No	No	No	No	No	No	No	160	Anterior circulation	1.2	3	0	No	Clip	5	4.55	13.9	1.18	40.3	3.59	90	145	4.02	1.28	1.28	1.61
0	0	0	0	0	0	0	0	0	0	0	0	1	1	0	1	1	1	0	0	0	Old	Female	No	No	No	No	No	No	No	No	161	Anterior circulation	0.6	4	0	No	Clip	5	10.66	11.5	0.97	22.8	3.59	115	109	12.69	1.26	1.26	1.04166666666667
0	0	0	0	0	0	0	0	0	0	0	1	1	0	0	0	1	0	1	0	0	Young	Female	No	No	Yes	No	No	No	No	No	167	Posterior circulation	0.4	3	0	No	No treatment	1	5.01	11.2	0.95	21.1	3.8	115	165	8.58	1.38	1.38	1.38
0	0	0	0	0	0	0	0	0	0	0	0	1	0	1	1	1	0	0	1	0	Old	Female	Yes	No	No	No	No	No	No	No	175	Posterior circulation	1.1	3	0	No	Clip	1	6.7	13.7	1.17	33.2	4.27	132	125	9.67	1.86	1.86	1.514
0	0	0	0	0	0	0	0	0	0	0	0	0	0	0	0	0	0	1	0	0	Young	Female	Yes	No	Yes	No	No	No	No	No	134	Posterior circulation	NA	2.5	0	No	Clip	1	5.73	11.7	0.99	23.8	4.43	131	80	5.86	2.24	2.24	1.7275
0	0	0	0	0	0	0	0	0	0	0	0	0	0	0	0	0	0	0	0	0	Young	Female	Yes	No	No	No	No	No	No	No	138	Anterior circulation	1.5	2.5	0	No	Clip	1	5.94	10.8	0.91	21.4	4.33	131	380	4.66	1.49	1.49	1.485
1	1	1	1	1	1	1	1	1	1	0	0	0	0	0	0	0	0	0	1	1	Young	Female	No	No	No	No	No	No	No	No	142	Anterior circulation	NA	2.5	0	No	Coil	1	5.17	12.2	1.03	27.9	4.22	133	172	3.62	1.74	1.74	1.73833333333333
1	1	1	1	1	1	1	1	1	1	1	0	0	0	0	0	0	0	0	0	1	Old	Female	No	No	Yes	Yes	No	Yes	No	Yes	230	Anterior circulation	0.5	3	0	No	No treatment	5	10.34	11.9	1.01	25	2.8	82	180	12.55	1.64	1.64	1.675
0	0	0	0	0	0	0	0	0	0	0	0	0	0	0	0	0	1	0	0	0	Young	Female	No	No	No	No	No	No	No	No	161	Anterior circulation	0.2	4	0	No	Coil	1	5.44	10.8	0.91	19.9	3.16	101	96	5.85	1.47	1.47	1.47
0	0	0	0	0	0	0	0	0	0	0	0	0	0	0	0	0	0	0	0	0	Young	Female	No	No	Yes	No	No	No	No	No	104	Anterior circulation	2.5	2.5	0	No	Clip	1	3.89	11.9	1.01	26.9	4.28	124	253	2.39	1.27	1.27	1.27
0	0	0	0	0	0	0	0	0	0	0	0	0	0	0	0	0	0	0	0	0	Young	Male	Yes	No	No	No	No	No	No	No	125	Anterior circulation	0.4	3	0	No	Clip	1	6.98	10.1	0.85	23.3	4.98	138	206	11.41	1.49	1.49	1.3
0	0	0	0	1	1	1	1	1	1	0	0	1	0	0	0	1	1	0	0	1	Young	Male	No	No	Yes	No	No	No	No	Yes	189	Posterior circulation	0.9	4	0	Yes	No treatment	5	8.78	14.1	1.2	27.2	5.6	162	307	20.83	0.93	0.93	0.9725
1	1	1	1	1	1	1	1	1	1	0	0	1	0	0	0	1	0	0	0	1	Old	Female	No	No	Yes	No	No	No	No	Yes	108	Anterior circulation	1.8	3	0	No	No treatment	1	6.94	11.9	1.01	32.5	3.38	105	104	22.75	1.37	1.37	1.156
0	0	0	0	0	0	0	0	0	0	0	0	0	0	0	0	0	0	0	0	0	Young	Female	No	No	No	No	No	No	No	No	125	Anterior circulation	0.6	4	0	No	Coil	1	5.43	11.9	1.01	23.1	3.7	121	169	10.62	1.75	1.75	1.75
0	0	0	0	0	0	0	0	0	0	0	0	0	0	0	0	0	0	0	0	0	Young	Female	No	No	No	No	No	No	No	No	132	Posterior circulation	0.4	2	0	No	Clip	2	5.68	11.6	0.98	23.1	4.08	118	64	10.75	1.64	1.64	1.445
0	0	0	0	0	0	0	0	0	0	0	0	1	0	0	0	1	0	1	0	0	Young	Male	No	Yes	Yes	No	No	No	No	No	170	Anterior circulation	0.3	3	0	No	Clip	4	6.62	11.4	0.97	27.2	4.57	157	195	15.33	1.51	1.51	1.28
0	0	0	0	0	0	0	0	0	0	0	0	0	0	0	0	0	0	0	0	0	Young	Female	No	No	No	No	No	No	No	No	144	Posterior circulation	NA	2.5	0	No	Coil	1	5.43	11.1	0.94	22.3	5.14	126	362	5.22	1.32	1.32	1.32
1	1	1	1	1	1	1	1	1	1	0	0	0	0	0	0	0	0	0	0	1	Old	Female	No	No	No	No	No	No	No	No	121	Anterior circulation	2.6	4	0	No	No treatment	5	5.62	13.2	1.12	25.3	4.67	154	182	22.42	1.72	1.72	1.72
0	0	0	0	0	0	0	0	0	0	0	0	0	0	0	0	0	0	0	0	0	Old	Female	No	No	Yes	Yes	No	No	Yes	No	153	Anterior circulation	1	2	0	No	Clip	1	10.86	12.9	1.1	25.9	3.8	108	163	10.59	1.09	1.09	0.834
1	1	1	1	1	1	1	1	1	1	0	0	0	0	0	0	0	0	0	0	1	Young	Female	No	No	No	No	No	No	No	No	150	Anterior circulation	NA	2.5	0	No	Clip	1	7.83	11.8	1	25.9	4.04	116	118	5.9	1.21	1.21	1.31
0	0	1	1	1	1	1	1	1	1	0	0	1	0	1	0	1	0	0	0	1	Old	Female	No	No	Yes	No	No	No	No	No	162	Anterior circulation	1.3	2	0	No	Clip	2	7.77	12.1	1.03	28	2.66	80	95	16.73	1.19	1.19	1.70875
0	0	0	1	1	1	1	1	1	1	0	0	0	0	0	0	0	0	1	0	1	Old	Female	No	No	No	No	No	No	No	No	168	Anterior circulation	0.3	2.5	0	No	No treatment	5	7.08	12.2	1.03	26.7	3.73	112	70	6	1.37	1.37	1.32
0	0	0	0	0	0	0	0	0	0	0	1	0	0	1	0	1	1	0	0	0	Young	Female	No	No	No	No	No	No	No	No	192	Posterior circulation	0.5	2.5	0	No	Clip	2	5.76	11.6	0.98	25.6	4.98	159	238	12.12	1.68	1.68	1.28
0	0	0	0	0	0	0	0	0	0	0	1	0	0	0	1	1	1	0	0	0	Young	Male	No	No	No	No	No	No	No	No	132	Posterior circulation	3	2	0	No	Coil	4	5.93	12.8	1.09	35.1	4.01	122	292	15.14	1.01	1.01	1.418
0	0	0	0	0	1	1	1	1	1	0	0	1	0	0	0	1	0	0	0	1	Young	Male	No	No	No	No	No	No	No	No	147	Anterior circulation	6.8	4	0	No	Clip	5	9.1	NA	NA	NA	3.42	107	197	13.2	1.56	1.56	1.09857142857143
1	1	1	1	1	1	1	1	1	1	1	0	1	0	1	0	1	0	0	0	1	Old	Female	Yes	No	No	No	No	No	Yes	Yes	113	Anterior circulation	NA	4	0	No	Clip	1	5.46	13.7	1.16	30.7	3.74	94	80	2.12	1.31	1.31	1.85333333333333
0	0	0	0	0	1	1	1	1	1	0	0	1	0	0	0	1	0	0	1	1	Young	Male	No	No	Yes	No	No	No	No	No	180	Posterior circulation	0.5	4	0	No	Clip	5	7.05	12.1	1.03	28.4	3.58	116	205	11.93	1.41	1.41	1.21
0	0	0	0	0	0	0	0	0	0	0	0	1	0	0	0	1	0	0	0	0	Young	Female	No	No	Yes	No	No	No	No	No	167	Anterior circulation	2	2	0	No	No treatment	2	7.27	12.1	1.03	23.1	4.11	119	175	9.08	1.41	1.41	1.3475
1	1	1	1	1	1	1	1	1	1	0	0	0	0	0	0	0	1	0	0	1	Young	Male	No	Yes	Yes	No	No	No	No	No	169	Posterior circulation	NA	4	0	No	No treatment	5	10.49	11	0.93	20.6	5.34	172	237	21.43	1.87	1.87	1.87
0	0	0	0	0	0	0	0	0	0	0	0	0	0	0	0	0	0	0	0	0	Old	Female	No	No	Yes	Yes	No	No	No	No	143	Anterior circulation	NA	2.5	0	No	No treatment	1	4.89	12.1	1.03	26.1	3.72	118	175	1.8	1.92	1.92	1.84
0	0	0	0	0	0	0	0	0	0	0	0	1	0	1	0	1	0	1	0	1	Young	Female	No	No	No	No	No	No	No	Yes	138	Anterior circulation	1.1	4	0	No	Clip	4	5.63	11.1	0.94	27.1	2.64	81	123	5.05	0.99	0.99	1.386
0	0	0	0	0	0	0	0	0	0	0	0	0	0	0	0	0	0	0	0	0	Young	Female	No	No	Yes	No	No	No	No	Yes	181	Anterior circulation	0.5	2	0	No	Clip	1	5.28	10.4	0.88	19.9	4.64	130	180	7.54	1.63	1.63	1.53
1	1	1	1	1	1	1	1	1	1	0	0	0	0	0	0	0	0	0	1	1	Young	Female	No	No	No	No	No	No	No	No	114	Anterior circulation	1.3	4	0	No	No treatment	5	11.99	11.8	1	30.3	3.73	119	183	15.96	1.67	1.67	1.495
0	0	0	0	0	0	0	0	0	0	0	0	0	0	0	0	0	0	0	0	0	Young	Male	No	Yes	No	No	No	No	No	No	110	Anterior circulation	0.9	2	0	No	Clip	1	5.54	15.1	1.28	30.4	4.18	132	117	6.18	1.28	1.28	1.39666666666667
0	1	1	1	1	1	1	1	1	1	0	0	1	0	0	0	1	0	0	0	1	Young	Male	No	Yes	No	No	No	No	Yes	No	172	Anterior circulation	0.6	4	0	No	Clip	1	10.32	13.3	1.13	30.3	4.02	136	119	12.65	1.18	1.18	1.205
0	0	0	0	0	0	0	0	0	0	0	0	0	0	0	0	0	0	0	0	0	Young	Male	No	Yes	Yes	No	No	No	No	No	146	Anterior circulation	0.6	2	0	No	Clip	2	5.62	NA	NA	NA	3.74	121	179	20.66	1.52	1.52	1.345
0	0	0	0	0	0	0	0	0	0	0	0	0	0	1	0	1	0	1	0	0	Young	Female	No	No	No	No	No	No	No	No	148	Anterior circulation	0.5	3	0	No	Clip	1	6.94	NA	NA	NA	3.89	121	147	13.07	1.65	1.65	1.49
0	0	0	0	0	1	1	1	1	1	0	0	1	0	0	0	1	0	0	1	1	Young	Female	No	No	Yes	No	No	No	No	No	158	Anterior circulation	0.8	4	0	No	No treatment	5	27.66	9.2	0.77	16.3	3.54	108	58	7.92	2.32	2.32	2.048
0	0	0	0	0	0	0	0	0	0	0	0	0	0	1	1	1	0	0	0	0	Young	Female	No	No	No	No	No	No	No	No	118	Anterior circulation	0.8	3	0	No	Clip	2	9.19	10.6	0.9	23.2	4.24	113	134	10.91	1.42	1.42	1.38
0	0	0	0	0	0	0	0	0	0	0	0	0	0	0	0	0	0	0	0	0	Young	Female	No	No	No	No	No	No	No	No	128	Anterior circulation	0.8	2	0	No	Clip	1	5.14	NA	NA	NA	3.4	105	105	11.78	1.3	1.3	1.3
0	0	0	0	0	0	0	0	0	0	0	0	0	0	0	0	0	0	0	0	0	Old	Female	No	No	Yes	No	No	No	No	No	166	Anterior circulation	0.4	4	0	No	No treatment	4	8.43	12.2	1.03	20	4.13	130	137	6.34	1.54	1.54	1.485
0	0	0	0	0	0	0	0	0	0	0	0	0	0	1	0	1	0	0	0	0	Young	Female	No	No	No	No	No	No	No	No	137	Anterior circulation	0.7	2	0	No	Clip	2	6.95	15.8	1.35	41.8	4.3	119	249	9.2	1.42	1.42	1.415
0	0	0	0	0	0	0	0	0	0	0	0	0	0	1	0	1	0	0	0	0	Young	Female	No	No	No	No	No	No	No	No	145	Posterior circulation	0.5	2.5	0	No	Coil	4	5.27	10.5	0.89	20.1	3.78	109	173	9.88	1.17	1.17	1.27
0	1	1	1	1	1	1	1	1	1	0	0	0	0	0	0	0	0	0	0	0	Young	Female	No	No	No	No	No	No	No	No	125	Posterior circulation	NA	2	0	No	No treatment	1	6.2	NA	NA	NA	3.76	110	150	7.86	1.58	1.58	1.59
0	0	0	0	0	0	0	0	0	0	0	0	0	0	0	0	0	0	0	0	1	Old	Female	No	No	No	No	No	No	Yes	No	126	Posterior circulation	3	2.5	0	No	Clip	1	7.16	11.1	0.94	25.6	3.82	117	138	5.66	1.57	1.57	1.4525
0	0	0	0	0	0	0	0	0	0	0	0	1	0	1	0	1	1	1	0	1	Young	Male	No	No	No	No	No	No	No	Yes	149	Anterior circulation	0.4	2	0	No	Clip	2	6.56	NA	NA	NA	3.59	106	83	13.8	1.24	1.24	1.30777777777778
0	0	0	0	0	0	0	0	0	0	0	0	0	0	0	0	0	0	0	0	0	Old	Female	Yes	No	No	No	No	No	No	No	132	Anterior circulation	NA	2.5	0	No	Clip	1	4.76	11.4	0.97	26.8	4.38	129	247	3.89	1.58	1.58	1.49333333333333
0	0	0	0	0	1	1	1	1	1	0	0	1	1	1	0	1	0	0	0	1	Young	Female	No	No	No	No	No	No	No	No	133	Posterior circulation	0.6	2.5	0	No	Clip	4	6.13	11.3	0.96	31.5	NA	NA	NA	NA	2.23	2.23	1.365
0	0	0	0	0	0	0	0	0	0	0	0	0	0	0	1	1	0	0	0	0	Young	Male	No	No	No	No	No	No	No	No	135	Anterior circulation	0.3	2	0	No	Clip	1	5.79	13	1.1	33.9	4.51	132	242	12.49	1.32	1.32	1.22333333333333
0	0	0	0	0	0	0	0	0	0	0	0	1	0	0	1	1	0	0	0	0	Young	Male	No	No	No	No	No	No	No	No	135	Anterior circulation	1.2	3	0	No	Clip	1	7.35	11.5	0.97	31.5	3.48	118	144	6.76	1.14	1.14	1.38
0	0	0	0	0	0	0	0	0	0	0	0	0	0	1	0	1	0	0	0	0	Young	Male	No	Yes	No	No	No	No	No	No	160	Anterior circulation	0.7	3	0	No	Clip	1	4.64	12.1	1.03	28.1	5.09	159	134	4.96	1.7	1.7	1.3875
0	0	0	0	0	0	0	0	0	0	0	0	1	0	0	0	1	1	0	0	1	Young	Male	Yes	Yes	No	No	No	No	Yes	No	159	Anterior circulation	0.4	4	0	No	Clip	1	7.15	NA	NA	NA	4.32	133	256	8.07	1.54	1.54	1.25
0	0	0	0	0	0	0	0	0	0	0	0	0	0	0	0	0	0	0	0	1	Young	Male	No	No	No	No	No	No	No	No	159	Anterior circulation	4.4	4	0	No	Clip	5	7.1	11.8	1	25.6	4.52	134	77	15.37	2.55	2.55	2.295
0	0	1	1	1	1	1	1	1	1	0	0	1	1	0	1	1	1	0	0	1	Young	Female	Yes	No	No	No	No	No	No	No	152	Anterior circulation	0.7	4	0	Yes	Clip	2	6.87	11.5	0.97	26.4	4.16	121	137	8.06	1.91	1.91	1.482
0	0	0	1	1	1	1	1	1	1	0	0	0	0	0	0	0	0	0	1	1	Young	Female	No	No	No	No	No	No	No	No	194	Anterior circulation	0.4	4	0	No	No treatment	1	7.59	14	1.19	30.6	4.03	116	47	5	1.12	1.12	1.12
[truncated: 1,422 more rows]
[truncated: 2 more columns]
